# Supplementary material for: RNASeq Analysis of Aedes albopictus Mosquito Midguts after Chikungunya Virus Infection
Source: Viruses. 2019 Jun 4;11(6):513. doi: 10.3390/v11060513 (PMC6631752; doi:10.3390/v11060513)
Supplement: Supplementary file 1 [file viruses-11-00513-s001.zip]

Archive with 3 entries (3 files):
- S1 Supplementary  information.docx
- S2 List of differentially expressed genes.xlsx
- S3 Custom transcriptome output.fasta
