# Supplementary material for: RNASeq Analysis of Aedes albopictus Mosquito Midguts after Chikungunya Virus Infection
Source: Viruses. 2019 Jun 4;11(6):513. doi: 10.3390/v11060513 (PMC6631752; doi:10.3390/v11060513)
Supplement: Supplementary file 1 [file viruses-11-00513-s001.zip › S2 List of differentially expressed genes.xlsx]

## Sheet: D2_DESeq2
GeneID	Base mean	log2(FC)	StdErr	Wald-Stats	P-value	P-adj
AALF020406	216.7	-5.56282	0.685547	-8.11442	4.88e-16	3.93e-12
AALF012050	1919.85	4.96885	0.636043	7.81214	5.62e-15	2.26e-11
AALF005925	207.269	3.43123	0.651706	5.26499	1.4e-07	0.000376479
AALF016850	231.351	-3.54486	0.725066	-4.88902	1.01e-06	0.00204096
AALF015699	7062.46	-1.42751	0.300412	-4.75183	2.02e-06	0.00267645
AALF029854	1722.73	-2.01367	0.423985	-4.74939	2.04e-06	0.00267645
AALF027085	111.147	3.37347	0.714286	4.72285	2.33e-06	0.00267645
AALF020983	177.906	2.95048	0.633377	4.65834	3.19e-06	0.00321004
AALF025203	2013.3	2.43126	0.532464	4.56606	4.97e-06	0.00444848
AALF023645	111.604	3.05928	0.68506	4.4657	7.98e-06	0.00642924
AALF001554	621.309	-2.5475	0.574526	-4.4341	9.25e-06	0.00677135
AALF015302	90.9745	3.10454	0.707611	4.38736	1.15e-05	0.00770249
AALF027756	87.2989	-3.15954	0.725976	-4.35212	1.35e-05	0.00835506
AALF013306	11931.8	-1.33999	0.310066	-4.32162	1.55e-05	0.00891274
AALF004977	74.0945	-3.04832	0.726769	-4.19435	2.74e-05	0.0146974
AALF027007	104.274	-3.02727	0.726324	-4.16794	3.07e-05	0.0154759
AALF019954	824.769	2.42574	0.601446	4.03318	5.5e-05	0.0260767
AALF018103	231.83	2.53881	0.631615	4.01956	5.83e-05	0.026096
AALF016689	108.265	2.77922	0.701054	3.96435	7.36e-05	0.0308332
AALF019776	171.439	-2.86038	0.723238	-3.95496	7.65e-05	0.0308332
AALF011874	1818.25	-1.79901	0.459684	-3.91357	9.09e-05	0.0348867
AALF006972	2730.71	1.85584	0.483838	3.83566	0.000125227	0.0458557
AALF028549	98.3854	2.67424	0.70129	3.81332	0.00013711	0.0473115
AALF002386	5133.13	1.81565	0.476986	3.8065	0.000140948	0.0473115
AALF002948	78.9197	2.74182	0.724579	3.78402	0.000154317	0.0497271

## Sheet: D2_edgeR
	sampleA	sampleB	logFC	logCPM	PValue	FDR
TRINITY_DN109499_c0_g1_i3	Infected	Control	-12.7616	8.4309	2.02e-05	0.190876
TRINITY_DN110715_c0_g3_i4	Infected	Control	-11.8975	7.57336	3.31e-05	0.190876
TRINITY_DN110618_c0_g4_i1	Infected	Control	-9.66854	7.9446	4.61e-05	0.190876
TRINITY_DN110359_c0_g2_i1	Infected	Control	13.7388	9.98777	7.31e-05	0.190876
TRINITY_DN110550_c0_g1_i2	Infected	Control	-11.2601	6.94401	7.98e-05	0.190876
TRINITY_DN109503_c0_g1_i4	Infected	Control	-11.2246	6.90907	9.75e-05	0.190876
TRINITY_DN110110_c1_g1_i3	Infected	Control	-11.6396	7.31832	0.000118	0.190876
TRINITY_DN109499_c0_g1_i4	Infected	Control	-11.348	7.0305	0.000131	0.190876
TRINITY_DN110262_c1_g1_i1	Infected	Control	-11.0003	6.68862	0.000136	0.190876
TRINITY_DN105366_c0_g2_i1	Infected	Control	-11.3263	7.00919	0.000212	0.268567
TRINITY_DN109947_c0_g1_i1	Infected	Control	-12.7254	8.39492	0.000267	0.307055
TRINITY_DN106892_c0_g2_i1	Infected	Control	-9.36271	9.49791	0.000351	0.370504
TRINITY_DN102795_c0_g1_i1	Infected	Control	-11.0194	10.8832	0.00044	0.42887
TRINITY_DN110978_c0_g1_i1	Infected	Control	-10.5981	6.29499	0.000506	0.458151
TRINITY_DN110618_c0_g4_i4	Infected	Control	-7.60732	10.994	0.000638	0.535413
TRINITY_DN98669_c0_g1_i1	Infected	Control	-10.4076	6.10942	0.000716	0.535413
TRINITY_DN110626_c1_g2_i2	Infected	Control	-8.08592	13.67	0.000719	0.535413
TRINITY_DN110668_c0_g1_i4	Infected	Control	8.99175	9.04106	0.000783	0.550719
TRINITY_DN110359_c0_g1_i1	Infected	Control	9.48293	8.96823	0.000872	0.581177
TRINITY_DN7727_c0_g1_i1	Infected	Control	-9.96207	5.67836	0.001151	0.706028
TRINITY_DN66099_c0_g1_i1	Infected	Control	-9.96078	5.67711	0.00117	0.706028
TRINITY_DN110644_c0_g2_i4	Infected	Control	11.1535	7.41591	0.001346	0.775103
TRINITY_DN109361_c0_g1_i1	Infected	Control	-8.35051	5.93644	0.001447	0.797185
TRINITY_DN110615_c1_g2_i3	Infected	Control	-6.7219	12.127	0.001797	0.948666
TRINITY_DN70601_c0_g1_i1	Infected	Control	-9.79709	5.51989	0.002032	1
TRINITY_DN107541_c0_g3_i1	Infected	Control	-10.0542	5.76718	0.002079	1
TRINITY_DN109864_c0_g3_i4	Infected	Control	-9.63972	5.36946	0.002412	1
TRINITY_DN110340_c1_g1_i1	Infected	Control	10.9576	10.4604	0.002537	1
TRINITY_DN106892_c0_g1_i1	Infected	Control	-8.3369	8.53023	0.002691	1
TRINITY_DN109947_c1_g2_i1	Infected	Control	-9.55996	5.2935	0.00279	1
TRINITY_DN71695_c0_g2_i1	Infected	Control	-9.98845	7.4273	0.003052	1
TRINITY_DN110349_c1_g1_i1	Infected	Control	-9.53068	5.26566	0.003112	1
TRINITY_DN110698_c0_g4_i1	Infected	Control	9.98915	10.3853	0.003431	1
TRINITY_DN109913_c0_g1_i1	Infected	Control	-9.46198	5.20046	0.003942	1
TRINITY_DN109965_c0_g1_i1	Infected	Control	11.1866	10.714	0.003953	1
TRINITY_DN110478_c1_g8_i1	Infected	Control	10.546	6.81677	0.004061	1
TRINITY_DN110734_c0_g3_i6	Infected	Control	8.46943	7.11974	0.004169	1
TRINITY_DN101711_c0_g1_i1	Infected	Control	-9.53386	5.26871	0.004228	1
TRINITY_DN110482_c0_g1_i2	Infected	Control	-9.42264	5.16321	0.004661	1
TRINITY_DN110618_c0_g5_i2	Infected	Control	-7.86449	5.36821	0.004742	1
TRINITY_DN107831_c0_g1_i1	Infected	Control	-7.59204	10.7382	0.004821	1
TRINITY_DN110961_c0_g1_i1	Infected	Control	-8.1769	5.76101	0.005107	1
TRINITY_DN110478_c1_g8_i7	Infected	Control	9.99838	6.28042	0.00581	1
TRINITY_DN110581_c0_g1_i1	Infected	Control	9.83977	6.1261	0.006083	1
TRINITY_DN110623_c0_g1_i6	Infected	Control	-7.85675	5.35916	0.006151	1
TRINITY_DN110632_c1_g1_i1	Infected	Control	8.00193	6.66038	0.006763	1
TRINITY_DN70511_c0_g1_i1	Infected	Control	-8.9438	6.40019	0.007159	1
TRINITY_DN110359_c0_g3_i2	Infected	Control	7.16058	8.68848	0.007316	1
TRINITY_DN110536_c1_g2_i1	Infected	Control	-9.27195	5.02097	0.00734	1
TRINITY_DN110294_c0_g2_i1	Infected	Control	9.83506	6.12145	0.007711	1
TRINITY_DN110096_c1_g1_i2	Infected	Control	-6.95361	11.3021	0.007838	1
TRINITY_DN110535_c0_g3_i1	Infected	Control	-9.26501	5.01449	0.007867	1
TRINITY_DN110208_c0_g2_i2	Infected	Control	9.55625	5.85099	0.00799	1
TRINITY_DN110064_c0_g3_i1	Infected	Control	-7.4586	9.79072	0.008066	1
TRINITY_DN110615_c1_g1_i1	Infected	Control	-9.22937	4.98093	0.008186	1
TRINITY_DN106957_c0_g2_i1	Infected	Control	9.54865	5.84364	0.008565	1
TRINITY_DN109371_c0_g1_i1	Infected	Control	8.71272	10.9036	0.009033	1
TRINITY_DN102757_c0_g1_i1	Infected	Control	-9.16505	4.92062	0.009716	1
TRINITY_DN109482_c0_g1_i2	Infected	Control	-5.08001	7.44261	0.010561	1
TRINITY_DN108974_c1_g1_i1	Infected	Control	-9.1188	4.87733	0.011452	1
TRINITY_DN110340_c1_g1_i4	Infected	Control	-8.4797	5.94829	0.011716	1
TRINITY_DN110698_c0_g4_i2	Infected	Control	10.096	6.37582	0.011763	1
TRINITY_DN82039_c0_g1_i1	Infected	Control	-9.14783	4.90455	0.011865	1
TRINITY_DN107626_c1_g1_i1	Infected	Control	-9.09941	4.8592	0.012388	1
TRINITY_DN109177_c0_g1_i2	Infected	Control	10.1201	10.8576	0.012657	1
TRINITY_DN109466_c0_g1_i1	Infected	Control	11.0491	7.31275	0.012914	1
TRINITY_DN110096_c1_g1_i5	Infected	Control	-5.75002	12.1215	0.013141	1
TRINITY_DN71695_c0_g1_i1	Infected	Control	-5.79248	6.92639	0.013334	1
TRINITY_DN110447_c0_g4_i5	Infected	Control	-4.73961	10.833	0.01335	1
TRINITY_DN110327_c1_g2_i1	Infected	Control	-9.07566	4.83708	0.013518	1
TRINITY_DN110644_c0_g1_i4	Infected	Control	-7.51061	5.02901	0.013529	1
TRINITY_DN108275_c0_g1_i2	Infected	Control	-9.04557	4.80903	0.014382	1
TRINITY_DN30821_c0_g1_i1	Infected	Control	-9.044	4.80753	0.014436	1
TRINITY_DN109837_c0_g3_i1	Infected	Control	-9.05618	4.81886	0.014529	1
TRINITY_DN110054_c0_g2_i4	Infected	Control	-9.07522	4.8366	0.014973	1
TRINITY_DN109298_c0_g2_i1	Infected	Control	-9.02046	4.78562	0.015485	1
TRINITY_DN110226_c0_g1_i1	Infected	Control	9.15341	5.46342	0.015567	1
TRINITY_DN46100_c0_g1_i1	Infected	Control	-9.0398	4.80369	0.016024	1
TRINITY_DN93544_c0_g1_i1	Infected	Control	-7.35726	4.98567	0.016188	1
TRINITY_DN107528_c0_g1_i1	Infected	Control	10.0404	6.3216	0.016215	1
TRINITY_DN110206_c0_g1_i3	Infected	Control	6.99942	6.51386	0.016342	1
TRINITY_DN34439_c0_g1_i1	Infected	Control	-8.99019	4.75749	0.016805	1
TRINITY_DN110609_c0_g2_i1	Infected	Control	7.23743	5.91618	0.016972	1
TRINITY_DN110359_c0_g3_i3	Infected	Control	6.4351	6.86369	0.017189	1
TRINITY_DN109582_c0_g2_i2	Infected	Control	6.29348	7.51164	0.01757	1
TRINITY_DN110629_c0_g1_i12	Infected	Control	-8.98053	4.74848	0.017602	1
TRINITY_DN109591_c1_g3_i1	Infected	Control	-6.31606	5.15015	0.017701	1
TRINITY_DN103661_c0_g1_i2	Infected	Control	9.09558	5.40802	0.017739	1
TRINITY_DN109587_c0_g1_i2	Infected	Control	9.86961	6.15511	0.017753	1
TRINITY_DN109503_c0_g1_i1	Infected	Control	-8.98308	4.75084	0.017767	1
TRINITY_DN105467_c0_g2_i1	Infected	Control	9.79448	6.08204	0.018058	1
TRINITY_DN107366_c0_g1_i1	Infected	Control	-8.96343	4.73262	0.018169	1
TRINITY_DN110715_c0_g1_i1	Infected	Control	-7.33712	4.98062	0.018271	1
TRINITY_DN93300_c0_g1_i1	Infected	Control	9.09177	5.40462	0.01887	1
TRINITY_DN110335_c0_g1_i1	Infected	Control	7.43647	6.96413	0.018877	1
TRINITY_DN111483_c0_g1_i1	Infected	Control	-8.94651	4.71697	0.018884	1
TRINITY_DN110048_c0_g2_i2	Infected	Control	9.8936	6.17845	0.019109	1
TRINITY_DN107799_c0_g1_i1	Infected	Control	-8.93759	4.7087	0.019409	1
TRINITY_DN108666_c0_g1_i2	Infected	Control	9.4239	9.85111	0.019411	1
TRINITY_DN110555_c0_g1_i4	Infected	Control	10.6772	6.94599	0.019511	1
TRINITY_DN110389_c3_g1_i3	Infected	Control	-8.98271	4.75047	0.019874	1
TRINITY_DN108374_c0_g1_i2	Infected	Control	10.3774	6.6513	0.019988	1
TRINITY_DN109529_c0_g1_i2	Infected	Control	-8.93732	4.70847	0.020288	1
TRINITY_DN109797_c0_g1_i1	Infected	Control	-8.97209	4.7406	0.020904	1
TRINITY_DN109479_c0_g3_i1	Infected	Control	10.2421	6.51866	0.020993	1
TRINITY_DN94065_c0_g2_i1	Infected	Control	-8.93402	4.70543	0.020995	1
TRINITY_DN18793_c0_g1_i1	Infected	Control	-8.94275	4.71339	0.021348	1
TRINITY_DN109483_c0_g1_i1	Infected	Control	8.96929	5.28778	0.02184	1
TRINITY_DN110564_c0_g3_i4	Infected	Control	11.8454	8.10168	0.022012	1
TRINITY_DN108555_c0_g1_i1	Infected	Control	-8.90675	4.68008	0.022025	1
TRINITY_DN110299_c3_g7_i2	Infected	Control	9.17414	5.48345	0.022133	1
TRINITY_DN108042_c0_g2_i1	Infected	Control	8.97513	5.29338	0.022339	1
TRINITY_DN110478_c1_g8_i4	Infected	Control	6.61094	6.65472	0.022912	1
TRINITY_DN110384_c0_g2_i4	Infected	Control	10.0948	6.37467	0.02327	1
TRINITY_DN109700_c0_g1_i2	Infected	Control	8.94902	5.26845	0.023654	1
TRINITY_DN109594_c0_g3_i1	Infected	Control	8.93336	5.25368	0.023751	1
TRINITY_DN102147_c0_g1_i1	Infected	Control	-6.66549	5.09157	0.024044	1
TRINITY_DN108353_c0_g1_i1	Infected	Control	8.97409	5.29252	0.024065	1
TRINITY_DN107988_c0_g1_i1	Infected	Control	10.0914	6.37133	0.024261	1
TRINITY_DN109115_c0_g2_i1	Infected	Control	10.0389	6.3201	0.024517	1
TRINITY_DN68277_c0_g1_i1	Infected	Control	-8.86361	4.64026	0.024552	1
TRINITY_DN110276_c0_g1_i4	Infected	Control	9.28288	5.58742	0.024955	1
TRINITY_DN107618_c0_g2_i1	Infected	Control	-8.86667	4.64304	0.025032	1
TRINITY_DN106868_c0_g1_i1	Infected	Control	-8.87202	4.64808	0.025365	1
TRINITY_DN110505_c0_g1_i1	Infected	Control	-4.46245	6.52194	0.025825	1
TRINITY_DN109849_c0_g1_i2	Infected	Control	6.00636	6.44646	0.025962	1
TRINITY_DN110141_c0_g2_i2	Infected	Control	6.08156	5.65049	0.026158	1
TRINITY_DN110368_c2_g3_i2	Infected	Control	-8.83832	4.61693	0.026426	1
TRINITY_DN109578_c1_g1_i1	Infected	Control	-4.62029	7.94685	0.026814	1
TRINITY_DN110544_c0_g1_i1	Infected	Control	6.28941	5.87181	0.026868	1
TRINITY_DN109280_c0_g1_i1	Infected	Control	-8.83861	4.61716	0.027004	1
TRINITY_DN110368_c2_g1_i3	Infected	Control	-5.16371	6.30577	0.027163	1
TRINITY_DN109743_c0_g1_i1	Infected	Control	-8.83367	4.61261	0.027252	1
TRINITY_DN107936_c1_g1_i1	Infected	Control	-8.85427	4.63172	0.02738	1
TRINITY_DN106859_c0_g2_i1	Infected	Control	-8.8287	4.60805	0.02743	1
TRINITY_DN110058_c0_g1_i3	Infected	Control	-8.83195	4.61108	0.027474	1
TRINITY_DN110673_c0_g1_i5	Infected	Control	8.93826	5.25814	0.027663	1
TRINITY_DN110431_c1_g1_i7	Infected	Control	-7.40144	5.63649	0.027811	1
TRINITY_DN110536_c1_g2_i2	Infected	Control	8.8536	5.17801	0.027847	1
TRINITY_DN110335_c0_g1_i2	Infected	Control	-8.82769	4.60717	0.027878	1
TRINITY_DN109430_c0_g2_i2	Infected	Control	6.77498	5.47249	0.028048	1
TRINITY_DN109818_c0_g3_i1	Infected	Control	6.83197	5.5599	0.028409	1
TRINITY_DN110348_c2_g1_i1	Infected	Control	-3.88229	9.0902	0.028522	1
TRINITY_DN12857_c0_g2_i1	Infected	Control	-8.83236	4.6115	0.028605	1
TRINITY_DN103631_c0_g1_i1	Infected	Control	-8.83397	4.61284	0.028989	1
TRINITY_DN108633_c1_g2_i1	Infected	Control	-8.83024	4.60955	0.029272	1
TRINITY_DN110447_c0_g4_i6	Infected	Control	9.16776	5.4773	0.029333	1
TRINITY_DN110729_c1_g4_i1	Infected	Control	-8.82128	4.60129	0.029415	1
TRINITY_DN108758_c0_g2_i1	Infected	Control	-8.82953	4.6089	0.029482	1
TRINITY_DN109657_c0_g2_i1	Infected	Control	9.15998	5.46987	0.029706	1
TRINITY_DN59519_c0_g1_i1	Infected	Control	6.90913	10.8533	0.029871	1
TRINITY_DN110632_c1_g1_i7	Infected	Control	4.82976	8.49503	0.030089	1
TRINITY_DN57758_c0_g1_i1	Infected	Control	-8.81699	4.59735	0.030476	1
TRINITY_DN110404_c0_g1_i2	Infected	Control	5.85487	6.29985	0.030532	1
TRINITY_DN110596_c0_g1_i6	Infected	Control	8.17744	10.4882	0.030781	1
TRINITY_DN93575_c0_g2_i1	Infected	Control	9.72636	6.01584	0.030961	1
TRINITY_DN95908_c0_g2_i1	Infected	Control	8.83238	5.15782	0.03099	1
TRINITY_DN103962_c0_g1_i1	Infected	Control	9.89143	6.17627	0.031209	1
TRINITY_DN110066_c0_g5_i1	Infected	Control	-8.77976	4.56305	0.03146	1
TRINITY_DN110186_c0_g1_i2	Infected	Control	8.82367	5.14968	0.031707	1
TRINITY_DN111536_c0_g1_i1	Infected	Control	-8.80454	4.58574	0.031725	1
TRINITY_DN110556_c0_g2_i1	Infected	Control	8.84394	5.16893	0.031835	1
TRINITY_DN104438_c0_g1_i1	Infected	Control	8.90513	5.2269	0.03199	1
TRINITY_DN67465_c0_g1_i1	Infected	Control	-8.77154	4.55542	0.032862	1
TRINITY_DN107477_c0_g1_i1	Infected	Control	-8.75188	4.5375	0.035011	1
TRINITY_DN110558_c6_g1_i1	Infected	Control	8.48635	7.17175	0.035082	1
TRINITY_DN110582_c0_g1_i4	Infected	Control	4.91538	8.29274	0.035569	1
TRINITY_DN110751_c0_g8_i2	Infected	Control	9.55546	5.85029	0.036044	1
TRINITY_DN110081_c0_g1_i2	Infected	Control	5.87505	5.99503	0.036213	1
TRINITY_DN110632_c1_g2_i8	Infected	Control	5.55841	7.58049	0.036329	1
TRINITY_DN106947_c0_g1_i1	Infected	Control	9.65808	5.94961	0.036584	1
TRINITY_DN110582_c0_g3_i1	Infected	Control	10.7881	7.05517	0.036659	1
TRINITY_DN110492_c2_g4_i1	Infected	Control	-8.75208	4.53752	0.036772	1
TRINITY_DN108203_c0_g2_i1	Infected	Control	-5.53849	5.40649	0.036818	1
TRINITY_DN108635_c0_g3_i1	Infected	Control	8.79465	5.12213	0.036995	1
TRINITY_DN110404_c0_g1_i5	Infected	Control	8.71205	5.04428	0.037186	1
TRINITY_DN98700_c0_g1_i1	Infected	Control	-3.95773	7.61143	0.037506	1
TRINITY_DN99324_c0_g1_i1	Infected	Control	-8.71412	4.50288	0.037591	1
TRINITY_DN110040_c0_g2_i2	Infected	Control	8.69197	5.02535	0.03804	1
TRINITY_DN110626_c1_g2_i3	Infected	Control	-5.51192	12.62	0.038159	1
TRINITY_DN110611_c0_g1_i2	Infected	Control	8.80009	5.12721	0.03822	1
TRINITY_DN102975_c0_g1_i1	Infected	Control	-8.70164	4.4914	0.038288	1
TRINITY_DN105968_c0_g1_i1	Infected	Control	-8.71027	4.49937	0.038364	1
TRINITY_DN110427_c1_g3_i1	Infected	Control	-8.69976	4.48974	0.038862	1
TRINITY_DN110587_c0_g1_i2	Infected	Control	6.05692	5.64986	0.038974	1
TRINITY_DN110711_c2_g5_i2	Infected	Control	-8.70718	4.49656	0.039262	1
TRINITY_DN110388_c3_g1_i1	Infected	Control	8.93672	5.25694	0.039446	1
TRINITY_DN109717_c0_g2_i1	Infected	Control	-8.69185	4.48242	0.039715	1
TRINITY_DN60479_c0_g2_i1	Infected	Control	-8.68323	4.47458	0.040025	1
TRINITY_DN107374_c0_g1_i1	Infected	Control	8.67253	5.00706	0.040128	1
TRINITY_DN110714_c4_g1_i1	Infected	Control	-8.68683	4.47791	0.040308	1
TRINITY_DN17942_c0_g1_i1	Infected	Control	9.67886	5.96975	0.040893	1
TRINITY_DN110083_c0_g2_i2	Infected	Control	-3.46395	9.52315	0.040965	1
TRINITY_DN108909_c1_g5_i1	Infected	Control	8.65774	4.99312	0.042061	1
TRINITY_DN109499_c0_g1_i5	Infected	Control	-5.28902	8.88327	0.042289	1
TRINITY_DN110708_c0_g1_i6	Infected	Control	-3.53987	12.9288	0.042794	1
TRINITY_DN110461_c1_g4_i1	Infected	Control	-7.12678	4.66503	0.042935	1
TRINITY_DN109674_c0_g2_i1	Infected	Control	-8.67286	4.46502	0.043047	1
TRINITY_DN110708_c0_g1_i5	Infected	Control	6.56676	9.28592	0.043609	1
TRINITY_DN110791_c0_g1_i1	Infected	Control	-8.63585	4.43129	0.044583	1
TRINITY_DN94102_c0_g2_i1	Infected	Control	9.38893	5.68958	0.044584	1
TRINITY_DN107926_c0_g1_i1	Infected	Control	8.70092	5.03371	0.045406	1
TRINITY_DN109837_c0_g2_i1	Infected	Control	-8.62526	4.42169	0.045469	1
TRINITY_DN109985_c1_g1_i2	Infected	Control	5.36585	6.18533	0.045714	1
TRINITY_DN108118_c0_g2_i1	Infected	Control	-6.95359	4.63065	0.045839	1
TRINITY_DN109159_c0_g1_i1	Infected	Control	-8.6228	4.41946	0.045876	1
TRINITY_DN110410_c0_g2_i3	Infected	Control	8.6888	5.02225	0.045949	1
TRINITY_DN110663_c0_g2_i3	Infected	Control	9.29345	5.59769	0.046509	1
TRINITY_DN110627_c0_g2_i1	Infected	Control	8.23935	10.9381	0.047002	1
TRINITY_DN109180_c0_g1_i2	Infected	Control	-5.11271	5.60147	0.047002	1
TRINITY_DN41428_c0_g1_i1	Infected	Control	-8.60418	4.40253	0.047435	1
TRINITY_DN110369_c0_g2_i1	Infected	Control	5.88474	5.48645	0.047537	1
TRINITY_DN108287_c0_g1_i1	Infected	Control	-5.43029	5.30883	0.047609	1
TRINITY_DN102237_c0_g3_i1	Infected	Control	-8.61753	4.41475	0.047841	1
TRINITY_DN67064_c0_g1_i1	Infected	Control	-8.60881	4.40679	0.047852	1
TRINITY_DN110505_c0_g1_i5	Infected	Control	4.93331	6.56635	0.048208	1
TRINITY_DN93199_c0_g1_i1	Infected	Control	-8.60453	4.40278	0.048501	1
TRINITY_DN108621_c1_g1_i2	Infected	Control	-8.60466	4.40304	0.048702	1
TRINITY_DN101006_c0_g2_i1	Infected	Control	-8.63807	4.4335	0.048889	1
TRINITY_DN107887_c0_g1_i1	Infected	Control	9.18791	5.49652	0.04911	1
TRINITY_DN14104_c0_g1_i1	Infected	Control	-8.59036	4.38996	0.049153	1
TRINITY_DN109663_c0_g2_i1	Infected	Control	-8.61033	4.40803	0.049355	1
TRINITY_DN66460_c0_g1_i1	Infected	Control	8.59032	4.9298	0.049468	1
TRINITY_DN95571_c0_g1_i1	Infected	Control	-6.94967	4.62748	0.049522	1
TRINITY_DN110576_c0_g1_i6	Infected	Control	-6.22733	4.61703	0.049842	1
