# Supplementary material for: RNASeq Analysis of Aedes albopictus Mosquito Midguts after Chikungunya Virus Infection
Source: Viruses. 2019 Jun 4;11(6):513. doi: 10.3390/v11060513 (PMC6631752; doi:10.3390/v11060513)
Supplement: Supplementary file 1 [file viruses-11-00513-s001.zip › S3 Custom transcriptome output.fasta]

>TRINITY_DN101789_c0_g1_i1 len=243 path=[1:0-64 43:65-139 772:140-163 142:164-171 773:172-195 174:196-242] [-1, 1, 43, 772, 142, 773, 174, -2]
GGGTGCCCACCTGGTGCCCCACCCCCAAGTACAGAGAGATCAACACATGGTCGACCACGT
GGTTGATGTCCACGACATCACCGTCACTATCAAAGGCAGAACAATTCTGTCGAATTTGAG
CATCCAGGTTGAGGAGGGAAAGTTCCACGGAATCATCGGACCCAACGGAGCCGGCAAGAC
GACCCTGTTCAACGCCATACAGGGATTCCGTAAACCCGCTCAAGGATCAATCGAACTCTT
AGG
>TRINITY_DN101751_c0_g1_i1 len=247 path=[1:0-52 31:53-53 32:54-67 46:68-79 58:80-91 70:92-246] [-1, 1, 31, 32, 46, 58, 70]
AAATATTCTTGCAGGAGTTTCTTGAAAAAATTGGGTATTGTTGAAAGATCACCGGATCGA
TTTTCGAAAGAATCCTTGAAGAACGGCGTTTATGAATCAACCTCTCGACGACTCCTAGAG
GATCTTCTTAATTAATCTTTTGAGAATTCCTTTGAGAAATTTCGGGACCAATGCCCAGGA
AATATTGTTGGAGGAATTTTCGAAGGTATTCCTGGAGAAATATAATGAGGTGTACCTCTG
GAGAAAT
>TRINITY_DN101724_c0_g1_i1 len=237 path=[1:0-27 1181:28-51 30:52-236] [-1, 1, 1181, 30, -2]
GTTGGGTTTGTAGGTTGAAACGCTGTACTTCTGGTAGATCTCGGCACCGCTCAGTGCGGT
GTTGCGTAGATTCGATACGTAGCTAGAGGAACCGGCACCGCCTGCACAGTAGCAGTTGTT
GTCCCGATCCTTGTACCGGATATCGGACGACCGCGAGCTCAGTCGTGAACTGTAGTCTCG
TAGAGGCGCTGAACTTAGCGAGGAACTATAACTATAGGCTGTCGAATACCGACTAGG
>TRINITY_DN101722_c0_g1_i1 len=248 path=[54:0-60 92:61-66 333:67-135 402:136-162 429:163-247] [-1, 54, 92, 333, 402, 429, -2]
GATTGCGTTTGCTTCGGGTCTTGAGACCACCTCCGCCTTCCTCGCCTTCGCTTCCGTGCT
CGCCGGAAGATTCATCCGACATGTCCATCACACCGTCGTCGTGTCCATACCGTTTGATCT
GGGTGCGCTTTCGAGGTTCCGCAATGACCAGGTCCTCGGTTTCATCTTTCTCGCACGCGG
ACGGATCGATCTCGGCCTTCTTGGCCCACTTGTTCCAGAAGTCCGGATCGTCGATGTTGA
TGTCGCTT
>TRINITY_DN101784_c0_g1_i1 len=227 path=[205:0-226] [-1, 205, -2]
AGGCAAAGAAAGCCCTTCAATTAATAACTGTGGACGTGTTTAAAGAAGTTGAAGATAAGG
CAGTCCGTGTTCCAGTGAGAACGTAGAGCCACAAAGAAGAAGAAAAAGTAGAAGAGTTTG
AGTTTCTGTCGGAATTTTCGACTATATGATGTTTTCGAAGTTTCATTTCAGTTTTCTGAG
CTACTTCAATATTATAAAATATATGTGGAGATTCTCAAAACTTTCTT
>TRINITY_DN101790_c0_g1_i1 len=223 path=[201:0-146 971:147-170 349:171-222] [-1, 201, 971, 349, -2]
GCAGACGTCCGGGCATAATATCGAGGTCATGGGCGAGGTTCTCTCGTGCTAGCCACAGAT
CGTGCGCTAATTGCAGTCCAGCCCGACTGTGAATATCACCGATATGGCTAAGCTTGCGCC
AGCGCTTCGGATCGATTCCTGGTTCCTCGCTCGGCAAGTCCGCTGCTACCTCGACAAGAT
GGGCAAATTCCTGACGAGCCCATTCTTCTTTTCCAGCTTCATG
>TRINITY_DN101719_c1_g1_i1 len=404 path=[346:0-53 974:54-192 397:193-403] [-1, 346, 974, 397, -2]
ATGCGAAACATCAAATCATCAAAAATGTTCGTTAACCAGTTACACGGGCAGCAAAAAAAT
AGTCTCTAACCACACTTAAGATTACCGGCAGTGTTGCAGAATCAGGGCTGGATCCATTGC
TGAAATTACGCAGGTGAACAAAATCGATGCAAGCGATTAATATGTGTAAAAGAACAAAAT
CTTGATAAAAATTTAAGCGATCTTGTCAAATTACATCATTTTAGATTCCTGAGGCGTCAT
TTTACAGTAGGATGGATCAACGTTGTATGGAAAAATTTAAATTTTATAGCACCAATCCCC
TTCTGCGTCTAAAATTACTGCGAACAATTTTGATGCAACTGGTTGAGTCCTCGCGCTCTG
TAACACGGTAGAAATTTGAATGGGATTTAATAGGGGAAATTTCG
>TRINITY_DN101719_c1_g2_i1 len=250 path=[381:0-38 397:39-249] [-1, 381, 397, -2]
GATTTATATGTGTAATAGAACAAAATCTTGATAAAAATTTAAGCGATCTTGTCAAATTAC
ATCATTTTAGATTCCTGAGGCGTCATTTTACAGTAGGATGGATCAACGTTGTATGGAAAA
ATTTAAATTTTATAGCACCAATCCCCTTCTGCGTCTAAAATTACTGCGAACAATTTTGAT
GCAACTGGTTGAGTCCTCGCGCTCTGTAACACGGTAGAAATTTGAATGGGATTTAATAGG
GGAAATTTCG
>TRINITY_DN101777_c0_g1_i1 len=449 path=[167:0-163 619:164-235 905:236-266 723:267-448] [-1, 167, 619, 905, 723, -2]
GCTGGGCCCGTCTTCATTGATAAAAACCTGTGGCCCAGCACGGAGAGTGAGAGAGAAGTG
CAGATGTAGAACTGAAGGATGAAAGCTTTGCGGTGAAAAATACAGCGACAGATGTTGAAG
GAGGAAAATAGGAAATTCGAAAGCGCCGGGAAAAGAACAGAAGGTAAATTCACTGAGCAA
ATTCAATTGCGAGTCAATTTGAATTTGAAGGGAATGAAAAGTGTTTGGAAGTGAAAGGTA
GTGGAAAAAACAGAAGGCATAGGAAGTGGAAAATATTTTTTTTATTGCGAGCAAAGAGAT
GCTAATAGAATAGTCTGTGGAAGATAGGAATAGAACAGGAAAGCCCTATTTATCGTAGGA
AAAAAGTTAAGCACATAGAAATGAAAAGTAGTACGTGATTCAATAGAATGGAGGGACTTC
ATTCACTAGAAGCATGCTGTTCATAGTGT
>TRINITY_DN101777_c0_g2_i1 len=309 path=[619:0-94 691:95-126 723:127-308] [-1, 619, 691, 723, -2]
AGCGCCGGGAAAAGAACAGAAGGTAAATTCACTGAGCAAATTCAATTGCGAGTCAATTTG
AATTTGAAGGGAATGAAAAGTGTTTGGAAGTGAAAAGTAGTGGAAAAAAACAGAAGGCAT
AGGAAGTGGAAAATATTTTTTTTATTGCGAGCAAAGAGATGCTAATAGAATAGTCTGTGG
AAGATAGGAATAGAACAGGAAAGCCCTATTTATCGTAGGAAAAAAGTTAAGCACATAGAA
ATGAAAAGTAGTACGTGATTCAATAGAATGGAGGGACTTCATTCACTAGAAGCATGCTGT
TCATAGTGT
>TRINITY_DN101757_c0_g1_i1 len=276 path=[213:0-34 225:35-72 263:73-115 957:116-275] [-1, 213, 225, 263, 957, -2]
GGGGTGGAGGGGGAATTAACCTGGACACGGGAGAAGAAGCGCGGCAGCGGAAGACACCGA
GGCCTAACAGAACATATAACGGTGTCAATCCTCGAGCAAATCTCCATTCGTCGTCGTGGA
TAGTGGATAGCTGATGCCTCTCGTGCGGCCATAACCACAAGGATTCCGGAGAAACAGCTG
TTGTAGTTATCTGCCACAAACAAACCCACACCGTAGTAACCGAGGTCGTAGGAATCCCTC
GTCCTGCTCGCCGTAATGTCCAAACCATTAATAATT
>TRINITY_DN101743_c0_g1_i1 len=217 path=[1:0-184 163:185-193 172:194-208 187:209-216] [-1, 1, 163, 172, 187, -2]
GCCAGTGAAACACCAATGGTAATCCAAACAGGAAAAACGTCGGTCTGTTGAAAACCCCAG
CAACGCAAAGCGTCGCCATCAAAACGCACTTATTAAGCGAGTGCGACGGGAGCGACATTT
TCAGCTTGAACAGTTTAACCTTCTCGACAGTGTTCTTAGCTTTCTGATACTTCTCCTCCA
GGAATTCCTTCTGATAGATCACCGTATTCGAGTGGAT
>TRINITY_DN101743_c0_g2_i1 len=217 path=[1:0-184 569:185-208 187:209-216] [-1, 1, 569, 187, -2]
GCCAGTGAAACACCAATGGTAATCCAAACAGGAAAAACGTCGGTCTGTTGAAAACCCCAG
CAACGCAAAGCGTCGCCATCAAAACGCACTTATTAAGCGAGTGCGACGGGAGCGACATTT
TCAGCTTGAACAGTTTAACCTTCTCGACAGTGTTCTTAGCTTTCTGATACTTCTCCTCCA
GGAATACCTTCTGATAGATCACCGTATTCGAGTGGAT
>TRINITY_DN101743_c0_g3_i1 len=217 path=[1:0-184 163:185-193 616:194-216] [-1, 1, 163, 616, -2]
GCCAGTGAAACACCAATGGTAATCCAAACAGGAAAAACGTCGGTCTGTTGAAAACCCCAG
CAACGCAAAGCGTCGCCATCAAAACGCACTTATTAAGCGAGTGCGACGGGAGCGACATTT
TCAGCTTGAACAGTTTAACCTTCTCGACAGTGTTCTTAGCTTTCTGATACTTCTCCTCCA
GGAATTCCTTCTGACAGATCACCGTATTCGAGTGGAT
>TRINITY_DN101705_c0_g1_i1 len=214 path=[1:0-24 1015:25-48 27:49-153 132:154-213] [-1, 1, 1015, 27, 132, -2]
GGAAGAACCCCAGTGGGAACTTCCGAGGCAATCCTAAATTAACCGCCGGAAGAATTTTAT
CAAGAATCCCTCAAAAACTCCTGCACACTTCCTAGAACAAGTTTGTGGACAAACCGTGAA
AGATTCCTGGCATTCCTGTGGAATCCCAAAAGGACCTCCTGGAGATGTGACACCGTGCCG
TCATCAAGTAATAAATCAGCACACTTTCCCACGC
>TRINITY_DN101765_c0_g1_i1 len=238 path=[216:0-48 242:49-93 287:94-96 290:97-100 455:101-160 1105:161-184 378:185-186 380:187-237] [-1, 216, 242, 287, 290, 455, 1105, 378, 380, -2]
ATTCGTCACAAACAAACACGTATCGTTCGTTTAGCTCCCCCCACGCTTTAATCAGAAACA
AAGCCGTCTATAATAACCGTGACTCATTAATCAGCACGTAGAAAAATGCGTCGTTCGCTT
GTTGGGCTGATCCTAATTCTCGGCTTAACCGATGCAGCCGTTAACGAGTTTGTGACGTGC
GATTTCGATTTGGGATCTGAGGTGGAACCAAGACTGCCGGTAGAGTGCCGAAACTTGG
>TRINITY_DN101765_c0_g2_i1 len=212 path=[801:0-62 841:63-67 287:68-70 647:71-136 713:137-147 367:148-158 378:159-160 380:161-211] [-1, 801, 841, 287, 647, 713, 367, 378, 380, -2]
TCGTTTAGCTCCCCCCACGCTTTCATCAGAAACAAAGCCGTCTACAATAACCGTGACTCA
TTAATCAGCACATAGGAAAATGCGTTGTTCGCTTATTGGGCTGATCCTAATTTTAGGCTT
AACCAATGCAGCCGTAAACGAGTTTGTGACGTGCGATTTCGATTTGGGATCTGAGGTGGA
ACCAAGACTGCCGGTAGAGTGCCGAAACTTGG
>TRINITY_DN101765_c0_g3_i1 len=238 path=[216:0-48 801:49-88 841:89-93 287:94-96 290:97-100 294:101-112 306:113-158 352:159-173 367:174-184 378:185-186 380:187-237] [-1, 216, 801, 841, 287, 290, 294, 306, 352, 367, 378, 380, -2]
ATTCGTCACAAACAAACACGTATCGTTCGTTTAGCTCCCCCCACGCTTTCATCAGAAACA
AAGCCGTCTACAATAACCGTGACTCATTAATCAGCACGTAGGAAAATGCGTCGTTCGCTT
ATTGGGCTGATCCTCATTTTCGGCTTAACCGATGCAGCCGTAAACGAGTTTGTGACGTGC
GATTTCGATTTGGGATCTGAGGTGGAACCAAGACTGCCGGTAGAGTGCCGAAACTTGG
>TRINITY_DN101711_c0_g1_i1 len=362 path=[1:0-69 1213:70-93 72:94-361] [-1, 1, 1213, 72, -2]
GTGGTGTTGAAGATTTCTCTTGAACTTTCTTGAGTTTTTGTTCATGGTGGGCTTGATTTT
GTCTAAATTGTTGTGCACCTCTTTCAAGATGAAAGGAGGATAATATGTCAAGTGAGCATG
GCAATAGTCAAAGTCATTGTCCCAAGTCTCGTCCCTAATGAAACCTTCAAACGCCATCAA
GTCGTCAAAGTCTCTTCTTGGTGGGGGCTTCAAAACCGTGGACATCATCCCATCTTCCGA
CTCAATTGAGGTGATCGAGGAAGATCTGGATTTGGGAATGGGTTGCAAGTGGTCGAGTTT
CTCGCACGTCGACAAGTCCAAGGTAGTGGTCATTCTACCGGACTTGGATTTTTTCGCAGT
CA
>TRINITY_DN101771_c0_g1_i1 len=235 path=[180:0-42 200:43-43 201:44-77 516:78-187 1439:188-211 650:212-234] [-1, 180, 200, 201, 516, 1439, 650, -2]
GTGCAATATCTACTCGACACAGAATGAAGTGGCCGCCGCCCTAGCGGAAAGCGGAGTGCC
GATCTTTGCCTGGCGGGGAGAGATCGAGGAGGATTTCTGGTGGTGCATCGACAAGTGTGT
TCACGCGGAAAACTGGCAACCGAACATGATCCTGGACGATGGCGGTGATGCGACGCATCT
GATGCTGAAAAAGTACCCCGTCATGTTCAAGATGATCAAGGGCATCGTGGACGAG
>TRINITY_DN101771_c0_g2_i1 len=209 path=[1123:0-50 201:51-84 235:85-173 1440:174-197 348:198-208] [-1, 1123, 201, 235, 1440, 348, -2]
CGACGTGTATCTGCTGCCGAAGAAGATGGAATGAAGTGGCCGCCGCCCTAGCGGAAAGCG
GAGTGCCGATCTTTGCCTGGCGGGGCGAGATCGAGGAGGACTTCTGGTGGTGCATCGATA
AATGTGTCCACGCGGAAAACTGGCAGCCGAACATGATCCTGGATGATGGCGGTGATGCGA
CGCACCTGATGCTGAAAAAGTACCCCGAC
>TRINITY_DN101794_c0_g1_i1 len=337 path=[563:0-34 575:35-36 577:37-171 1833:172-195 736:196-252 27:253-336] [-1, 563, 575, 577, 1833, 736, 27]
GGCTGGTTGAAGTTGCTGTGTTTGTAGCGTTCACAAATGCATTCGGTTTTATTTCTCTTG
GAAATGTTTCCGTTTCCTTCCGTTGTTTATTTTTACTGATTTTTTGTGTTACTTAGCAGG
TAGAGATGTAACCGTTGTCAAACTATGAAGGAATGTGATGGTTTCAGAATTTTTGTGGAC
GAAATAGAAGCTAATAGAAGAAAAAGATACGACTCCATGAAAGGCGTGTTGTAGCTGAAG
CAAAGATGGTAATGATAGAATTATTTTTGCAAAGAAATATACTCAAACAAATAACATATG
GATGTAGTGCTAACCAAGTTGACTAACTTCTGTAGCA
>TRINITY_DN101741_c0_g1_i1 len=365 path=[1323:0-46 139:47-67 160:68-91 184:92-156 249:157-179 272:180-225 318:226-296 1324:297-320 413:321-364] [-1, 1323, 139, 160, 184, 249, 272, 318, 1324, 413, -2]
TTCCGACTGACGGGTGAGGCAACCACCTCCGCCGACGAAATACGTGCCATGGTGGCCAGA
GACGAACTTAAGAAGCTCATCGAGAAGGATCAGCTGCTGTTGGTGCGGCGAGAAGGTCGA
GCTTTCCAGAAGCTGCAGGAGCGATTACCACAGTTTCCACCAACGTTCAAGTTCGAGCAT
GGCTCCAACGATTACGACATGAAACGCCGTCCTGCCTGGACTGACCGGATACTGTACGCT
GTCAAGGAGAACACCTATCGGAATGTGAAACTATCTGTCGAGCAGACGTCCTACAAAAGC
CATCCCAGCTACAGCATAAGCGACCACAAGCCGGTAACCAGTGAGTTCACCATCAAGGTC
ATCCG
>TRINITY_DN101736_c0_g1_i1 len=226 path=[1165:0-39 560:40-57 578:58-84 605:85-201 37:202-225] [-1, 1165, 560, 578, 605, 37]
GTCCCCAGCCGCCGCAGCCGTACGTGCTCCCGTCCGGATTCCGTAGCAGTGTGTTGGAAC
CGGTTCCCGATATGATCACCATACCTCCCACGTTCGAAGCGGTTGCAATACTTCCGACCG
TGTCACTCCCGACCATGTACCGATCGGCCACATCCGGGTAGTGTGTCTTTAAGTAGTTCT
CCAGTTCCTTGTTCGTGGCGTCCTGCTCGGCTCCACTCAGGCACAG
>TRINITY_DN101736_c0_g1_i2 len=364 path=[477:0-105 560:106-123 1138:124-150 605:151-267 37:268-291 1039:292-363] [-1, 477, 560, 1138, 605, 37, 1039, -2]
GGTCGAAAACGATTTTGATGGCGTGTTTTGAGATCCACCATGCACTTCCTTCGTCGCCGA
TCATGTGCCCCCAGCCACCACACCCGTACGTGCTCCCGTCCGGATTCCGTAGCAGTGTGT
TGGATCCTGTTCCCGATATGATCACCATACCTCCCACGTTCGAAGCGGTTGCAATACTTC
CGACCGTGTCACTCCCGACCATGTACCGATCGGCCACATCCGGGTAGTGTGTCTTTAAGT
AGTTCTCCAGTTCCTTGTTCGTGGCGTCCTGCTCGGCTCCACTCAGGCACAGTCCCATGG
CCGACAGTCGGTGTGACTCGGGGATGTTGGCCTGGGCCTTGGCCTCCCGGGCCATTGTGT
CGAT
>TRINITY_DN101704_c0_g1_i1 len=215 path=[588:0-35 49:36-37 51:38-38 52:39-116 130:117-134 148:135-214] [-1, 588, 49, 51, 52, 130, 148, -2]
GGTGTGTGTTGAGTGTTTTCGTTTGAATGATGGAAGTCGTGTCGATGCGACCGGCGCAGC
AGGAATCAAACGCTGATGGCGATTGTTCAAGTCAAGGGCTTTCGCTCGAAGAAGGGAGAT
ATTGATAAAAGAAAACATGAAATGACGGGATTCGAAGGAAAAGTGCAAGAAAGACGACGT
GTAATTATATGTGGTAGTTAAGGAACTCTTTTCTT
>TRINITY_DN101715_c0_g1_i1 len=218 path=[488:0-34 1073:35-58 524:59-72 538:73-217] [-1, 488, 1073, 524, 538, -2]
AACGGAAACCTTGTTAAAAACTCCTGCAGAAGTCCTAGAAGGAACTCTGCTGTAGAAATA
CCAGGAATAACTCTTAGATGCCCCGGAAGAAACACCGGTAAATCCCGAAGGAAACTCTGG
GAGCAAATCCGGGAATACCCCTAGATGGAATGTTGGGAAAAACTTTGGAGAAAGCTAGAA
AAAAAAAGAAATCCCACAAACATCCGGGAATTCGAAGA
>TRINITY_DN101715_c0_g2_i1 len=218 path=[488:0-34 500:35-48 977:49-72 538:73-217] [-1, 488, 500, 977, 538, -2]
AACGGAAACCTTGTTAAAAACTCCTGCAGAAGTCCGAGAAGGAACTCTGATGTAGAAATA
CCAGGAATAACTCTTAGATGCCCCGGAAGAAACACCGGTAAATCCCGAAGGAAACTCTGG
GAGCAAATCCGGGAATACCCCTAGATGGAATGTTGGGAAAAACTTTGGAGAAAGCTAGAA
AAAAAAAGAAATCCCACAAACATCCGGGAATTCGAAGA
>TRINITY_DN101715_c0_g3_i1 len=218 path=[488:0-34 500:35-48 514:49-58 524:59-72 538:73-217] [-1, 488, 500, 514, 524, 538, -2]
AACGGAAACCTTGTTAAAAACTCCTGCAGAAGTCCGAGAAGGAACTCTGCTGTAGAAATA
CCAGGAATAACTCTTAGATGCCCCGGAAGAAACACCGGTAAATCCCGAAGGAAACTCTGG
GAGCAAATCCGGGAATACCCCTAGATGGAATGTTGGGAAAAACTTTGGAGAAAGCTAGAA
AAAAAAAGAAATCCCACAAACATCCGGGAATTCGAAGA
>TRINITY_DN101779_c0_g1_i1 len=209 path=[426:0-53 19:54-158 457:159-182 148:183-208] [-1, 426, 19, 457, 148, -2]
TCATATGCCGAGTGTATTCGTACATCGCATAATCAAGGGAGCCAAATACGAGAAGCCAAT
CGAACGGTTACGAATCCGTGAACCGAAGAAAGTGGCTTCAGTTGTGGCTTCTACTCCGGC
GGCCAAACAGCGTGAGCGCATTGTGAGGCGGGTTGCCCTCGAATACAAAGACGGCATGCA
CATTAACCTGGGAATCGGTATTCCAGTGC
>TRINITY_DN101716_c0_g1_i1 len=244 path=[548:0-100 742:101-125 651:126-126 652:127-169 327:170-243] [-1, 548, 742, 651, 652, 327, -2]
CCTGGGTTGTGTGTGTTTTTCGGTGCGTAAAAAGTGCTTTTTCCCCTTGGATGGACCAGT
GCCGTGCCGTGACGCCGCCGTGTGTTTAGTAAGAAATGTTTTGCACTGCGTGAAAGCTGC
TAAGAGGGTGCGTCATCTTGGTTTCGACAAGCAAGCCAGCAGAACAGAAGACAGATAGAG
AGTATAGGAACGCGTGAAGGAAAGAAAGACGACCAAACGGTGTTGATTCGGAGGAGAATC
GGAG
>TRINITY_DN101712_c1_g1_i1 len=283 path=[1:0-282] [-1, 1, -2]
GCGTGGGAGATTTTTGTATTGTTTTGAACAGTGGCATGAGCGCAACTAGGTTTAAAAGAT
TCCTTGCAGGGAGTTAGTTTTTCGACGCCAAAGACAAACAATGGGGTCAATATGGCTCGA
TTCAAAAGATTGTTTGCCGAAAGCGAGTTGTTCGATGCCAAAAGTAAACGATGGAGTGAG
CGTGGCTAGATCCAGGAGATTTTTTTGGCGAAAGTGAGTTGTTCTACGCTATCAGTAAAC
AATGGAGCGAGCGCGGTTAGATTCAGAAGATTCTTTGCCGGCG
>TRINITY_DN101710_c0_g1_i1 len=244 path=[221:0-156 775:157-178 376:179-243] [-1, 221, 775, 376, -2]
AGGTAGATGGTGTATGAATCCTTTTCACTACATATCTATGGTGCCGGTTTGTGAAGGGCT
GGGCTGGAGTTTGTTGCAAAAGGTAAATAGGAAAAGTTGTTCCAGCTCACATGCCAGTTT
CAAACGGGTTCTCCCCAAATATGTTCGTAGGTGGGTTTCTATAGTGGATTTTAGAAAGAT
GTGACCAGCTCAATTTATCAAAAACAGTTTTTTTTACAACATCAACTGTCAAACATAACG
AGCT
>TRINITY_DN101710_c0_g2_i1 len=243 path=[221:0-156 355:157-177 376:178-242] [-1, 221, 355, 376, -2]
AGGTAGATGGTGTATGAATCCTTTTCACTACATATCTATGGTGCCGGTTTGTGAAGGGCT
GGGCTGGAGTTTGTTGCAAAAGGTAAATAGGAAAAGTTGTTCCAGCTCACATGCCAGTTT
CAAACGGGTTCTCCCCAAATATGTTCGTAGGTGGGTTCTATAGTGGATTTTAGAAAGATG
TGACCAGCTCAATTTATCAAAAACAGTTTTTTTTACAACATCAACTGTCAAACATAACGA
GCT
>TRINITY_DN101749_c0_g1_i1 len=233 path=[739:0-134 851:135-171 888:172-178 1023:179-194 1039:195-202 919:203-232] [-1, 739, 851, 888, 1023, 1039, 919, -2]
CCGTGGTTCGCTCGGTTTCGCCAACTCGTTGACGATTCCCGTAGTCAACTAAAGGTGTAA
TTCCCTTTATACTTCCATGCTTACTTAAAAAAACTAGCGTTCGCGCGTGGGTCTCAAGTG
TAAAAACAGATAGCATTCCCTTCGATTTAGGGAGATTTGTGATGACATTGATGTACTTTA
TTTGTGTGAGTGTAGAAACCGACATCAGGTCCAAAAGTATGACGAATCGATCG
>TRINITY_DN101749_c0_g2_i1 len=287 path=[265:0-199 442:200-286] [-1, 265, 442, -2]
GACGAATCGATCGTCGTCCTCTTCCTGGTGGACCTTCCGAGTCAACTGTAGCGGGTTTGC
GACATGTTCGGATGCCTTACCTTGTGGTTGAAGTTGTTGCGCGTTTATTGCGTTTGCTGT
TGGATTTCGATTTTCTCCACGGTCATGTCCGGATTCATGGCGGTTGCTTCCTGAATGGCT
TCTGCCAGTGCCTTGTCGTGATCGATTGGATCACCATCCGATTGGATGGTAATCTTTTGT
TCCACACGCGTTTCGACCACTCCATCTCGTTCCGTTTTGTAGGTAAT
>TRINITY_DN101749_c0_g3_i1 len=233 path=[739:0-134 851:135-171 888:172-178 895:179-202 919:203-232] [-1, 739, 851, 888, 895, 919, -2]
CCGTGGTTCGCTCGGTTTCGCCAACTCGTTGACGATTCCCGTAGTCAACTAAAGGTGTAA
TTCCCTTTATACTTCCATGCTTACTTAAAAAAACTAGCGTTCGCGCGTGGGTCTCAAGTG
TAAAAACAGATAGCATTCCCTTCGATTTAGGGAGATTTGTGATGACATTGATGTACTTTG
TTTGTGTGAGTGTAGAAACCGACATCAGGTCCAAAAGTATGACGAATCGATCG
>TRINITY_DN101749_c0_g4_i1 len=214 path=[265:0-199 1181:200-213] [-1, 265, 1181, -2]
GACGAATCGATCGTCGTCCTCTTCCTGGTGGACCTTCCGAGTCAACTGTAGCGGGTTTGC
GACATGTTCGGATGCCTTACCTTGTGGTTGAAGTTGTTGCGCGTTTATTGCGTTTGCTGT
TGGATTTCGATTTTCTCCACGGTCATGTCCGGATTCATGGCGGTTGCTTCCTGAATGGCT
TCTGCCAGTGCCTTGTCGTGGTCGATTGGATCAC
>TRINITY_DN101749_c0_g5_i1 len=211 path=[739:0-134 851:135-171 888:172-178 1023:179-194 1135:195-210] [-1, 739, 851, 888, 1023, 1135, -2]
CCGTGGTTCGCTCGGTTTCGCCAACTCGTTGACGATTCCCGTAGTCAACTAAAGGTGTAA
TTCCCTTTATACTTCCATGCTTACTTAAAAAAACTAGCGTTCGCGCGTGGGTCTCAAGTG
TAAAAACAGATAGCATTCCCTTCGATTTAGGGAGATTTGTGATGACATTGATGTACTTTA
TTTGTGTGAGTGTAGGAACCGACATCAGGAG
>TRINITY_DN101761_c0_g1_i1 len=254 path=[341:0-185 117:186-253] [-1, 341, 117, -2]
GCTTGTTTGTCTTGATTTTTATTGGCAATTTTTCCCTTTTTGTTAGGTATAATTTGTCTC
CATTTAGTATGCTTGCTTGCACATTTCTACATCCATATGCGAATGATGGTTCTGATTTTT
GTCATGAAATTTCATCCCGCTGTTCGTGTGTTCTCTTTTGTCAGTATTGTTTGTGTATTT
GTCTGTGTGTGATGTGAGCGTATCATATATGAATGACGGTTGAAGGAAATCGGATTTCGG
ATTCTGGGCCCAGA
>TRINITY_DN101752_c0_g1_i1 len=315 path=[724:0-171 396:172-172 873:173-208 433:209-301 526:302-314] [-1, 724, 396, 873, 433, 526, -2]
GACTATATGGCCACTAAGGAGGCGTTTACGGTTCTTCAACAAGAGATCAACAAGCACGTC
ATCGAGTCCGGTGAAAACGAGAAACCGTTTTCGCTCGAGCAGATTGCGATGGGTTTTATT
CGGGTGGCAAACGAAGCTATGTGTCGACCGATACGAGCGTTGACCCAGGCACGTGGATTG
GATACTTCAAAGCACGTGTTGGCTTGCTTTGGGGGAGCTGGGGGTCAGCACGCTTGTAGC
ATAGCCAAGGAACTTGGAATGAGCAAGGTGCTGGTTCACAAATACGCCGGAATACTGTCT
GCGTATGGAATGGCG
>TRINITY_DN101729_c0_g1_i1 len=926 path=[1:0-88 2119:89-112 91:113-337 2122:338-361 340:362-424 2121:425-448 427:449-463 442:464-508 487:509-694 2120:695-718 697:719-838 1972:839-865 844:866-925] [-1, 1, 2119, 91, 2122, 340, 2121, 427, 442, 487, 2120, 697, 1972, 844, -2]
GTGTTCAACACTACAACGTTGGATGATCCGGTGGTGTCGTACACGATATTTCCAAAAATG
ATTCCATTCTCCGTAGACGACACCTTAACGTTGGCTTTGATGTTGCAGAAATCATGCGGC
GCCAGTACAACCGGATGTGGTCGTTCCACCAACTTCAAATCGCCAACCGTGGCCAGTTCC
AGGGTACAATTTTGCAGCGTATCGTTCGTCTGATTCACAATCAGCACATCCAGCACAATG
TCGTACTGGTTTACGTGGACATAGGCTTCGGCGTACACCGGATCGGAGAATCCCGTCAGC
TGAGTGACCTTGTTCAGCTTGTTGTTGGGCGAGGCCACATCGGACAGAGTGGTACTCTTC
GTTCCGGCAAGAGCCTGATTCAAACTCGACTCAAAAACGTTTTCGCCCAACTGGTCATTC
TTGCCGTTCGACAACTGGGTAAATGCAATCGGATCATCCGGTTGAATCTTGGCGGCCGTT
TTTTGCTTGTCTTTCTGCGTTTGCTGCTCTTCGGCGTTATGAGCGTTCAGCATACCGGCC
AAAGCATCGCGGCAGGATTGTTTAAAAATGTGCACCACCTCGGGCGTACGCTGGCTAAGT
GTCTTCAAGCAGAGGAAAATCCTATCCATGTCATCGTTGGTGATGGCCTTCGTTGGCAAA
CCGGATTTTCCCAGGTGAAGGATCGAGCTCATAATCAGCATGGCGCTTGTGCAGAGACGG
TTCTGCTTTTTCTCATTCGGTTCCAAATCGATAAATCGCAGCACCAACTTAGTCAACGTG
GATGCCAGCGTAGCACCGATGAAGAAATCCCCATCCATCAAGTATTGGCGTAGAGGCGGT
CGTTCCACCTTTTTGGATACAGGAGCCACACTGAAAGCACTCTGCGTCGCGTACGTTCCA
TCCGAGGTGACCTTGTTGTTCGGCAC
>TRINITY_DN101703_c0_g1_i1 len=406 path=[1:0-253 891:254-405] [-1, 1, 891, -2]
GTCGAAGTGGCGGAAGTTTACTACAATGATTTCCTGCGACGCTGTGAGGATTACAAGCTG
TGCGATAAGCCGGAAGCGGTGCTGGTTGAAGAACATCACGGTGCACAAGAGGGCGATAAG
TTCCAAGAATTGACACGGATGGCCCAGGAGCGGAATGCAAAGTTGAAAAAGTATCAGGAA
AAGAAGGAACTGGATGAGCAGATTAAGAAGCTGAAAATTGCAATGGAGAAAGAACACGTG
GATGAGGAGGTCAAAAGAGAGTTCTACATGAAGCTGTTGAACTCATGCATTACGGAGGCG
CATGAGGAACTGGTCAGTATTAGTCAGGAGAAACAGATTCTGGAGCACATTGCCGTTATG
CGGAGGAACAGCGGAGGAGAGGAGGGTAAATGCATCCACCGAAGGG
>TRINITY_DN101703_c0_g2_i1 len=259 path=[1:0-253 232:254-258] [-1, 1, 232, -2]
GTCGAAGTGGCGGAAGTTTACTACAATGATTTCCTGCGACGCTGTGAGGATTACAAGCTG
TGCGATAAGCCGGAAGCGGTGCTGGTTGAAGAACATCACGGTGCACAAGAGGGCGATAAG
TTCCAAGAATTGACACGGATGGCCCAGGAGCGGAATGCAAAGTTGAAAAAGTATCAGGAA
AAGAAGGAACTGGATGAGCAGATTAAGAAGCTGAAAATTGCAATGGAGAAAGAACACGTG
GATGAGGAGGTCAAGAGAG
>TRINITY_DN101774_c0_g1_i1 len=304 path=[1:0-303] [-1, 1, -2]
AATATAAAAAAACGAAAAATAATCAAAAGGGACATGATGATTAGTATCCAATCTACGAAG
TACACTGCACTATAACTACGCTAACGCTAATAAATTTTTCGGCCTACTGACTTATTCGGC
TGATTGACCTTTTCGGTAAAATGACCTATTCGGTCATATGACCTATTCGTCCTAATGATC
TGTTCGGCCTAATGACCTATTCGGTCTAATGACTTATTCTTCGACTTTCCTCGCAACCTT
CTAAAGGACAGATGTTTGCGAAACTGTAGTGTATGAAAATATGTTTTGCTTTGAATTCAG
TGAG
>TRINITY_DN101795_c0_g1_i1 len=298 path=[130:0-87 195:88-140 683:141-174 276:175-297] [-1, 130, 195, 683, 276, -2]
AGGGGGAAAGAAAACAATCAAACGGGGGAAATAAACGGAAATCATAAAATGGGGGAAATG
ATAACGTGTATGTGTATAATAACGGGTAAGATTTTTATCTGAATTTCAAGTAGCTGGCAA
AGTTGATTCTCTGAGGGAGATTAGATTTAAACTTCCACTATGCTTTAGAGATTGTTTTCC
AATTAGTTTAGTTTTACGAAAACTTAGGCTGACTTCGTTTTTTTTATTGATTTGGAGTAT
TATTTGGTGTTTATAGCATAATAAATACCATCGTGCTTCTCTACGAGTGTCGCTCGCA
>TRINITY_DN101780_c0_g1_i1 len=282 path=[751:0-135 445:136-164 474:165-217 527:218-281] [-1, 751, 445, 474, 527]
GGGTGATGGTGGATCGGTTCAGTCGGAACAGGCGGATATCCGTAGGATAGTTCGTATCCC
GATGGCTGATCGTTTCGAAGGTAACCGTGTATGAACCCGATGGGAGGAGGTTGACCGGTC
ATGTTGATTACTTAGTAGTAGGTATTTACAGATGGCACAATTGGGGACACTTGGGGATGG
TCGGTCGAGACACTTCTGCGTAATGCGTACTGGCTGGCACGGAGCGGTTCGTCTAACTGC
AACTCTGGAACTTCACGAACCTTGCTAAAATCTACACCTCGA
>TRINITY_DN101780_c0_g2_i1 len=238 path=[1:0-39 18:40-49 1122:50-73 52:74-81 1123:82-105 84:106-237] [-1, 1, 18, 1122, 52, 1123, 84, -2]
CGCTGGAACTTCACGACCCTTGCTAAAATCTACACCTCGATAGGAAATTTCATTAGACAC
ATGCCGTCCAGGTGGTATTGAAATGACCTGAGACGATGTTGGTCGGCTGATAAAACTCGT
TATCTTTGTGCAGCTTCTCGCTGATACCGTGTTTATGTATTTATTTTCGATGCGCACATT
ATCACAAAAAAGTGACACAGTAGGTAGATGTTTTATCAGCGAAACTTCTTGGGAAGCC
>TRINITY_DN101748_c0_g1_i1 len=305 path=[1:0-192 171:193-200 179:201-216 195:217-304] [-1, 1, 171, 179, 195, -2]
ACAAAAAACAACATTTAGAAAAAGAAAAATACGCCAATCAAAAACGGACAACAACCAAAC
ACCATCGAATTTTGCTTCAACAGCTGGAGAGAGATATAGAGAGAGCGAGAAACAATAGAT
GCAGCATTTTTTTTTCGTGTCTGTGTCTGTAAAAACAAACCAAACGTAACGGAAGAGAGG
ACGAACTAACGGAACAAAAGATAACATTGCGACTTGTCAACAAAGTTGGTAAACAAAAGA
CTTGACATGTGGTTTAACAGCGGATTTGACATGGTTTGTCTTTGTTTTTTTTTTTTTTTG
CTTGG
>TRINITY_DN101748_c0_g2_i1 len=305 path=[1:0-192 925:193-216 195:217-304] [-1, 1, 925, 195, -2]
ACAAAAAACAACATTTAGAAAAAGAAAAATACGCCAATCAAAAACGGACAACAACCAAAC
ACCATCGAATTTTGCTTCAACAGCTGGAGAGAGATATAGAGAGAGCGAGAAACAATAGAT
GCAGCATTTTTTTTTCGTGTCTGTGTCTGTAAAAACAAACCAAACGTAACGGAAGAGAGG
ACGAACTAACGGATCAAAAGATAACATTGCGACTTGTCAACAAAGTTGGTAAACAAAAGA
CTTGACATGTGGTTTAACAGCGGATTTGACATGGTTTGTCTTTGTTTTTTTTTTTTTTTG
CTTGG
>TRINITY_DN101754_c0_g1_i1 len=259 path=[237:0-48 653:49-72 287:73-258] [-1, 237, 653, 287, -2]
GCTTGGTATGTTGGTTTGTTTGGTTGGTGCGAAGTTGTGGTGGCAGTTGTCGGAATGTTT
TCATAAGCGGAGACCTTCCCAGTGAAACCATGAATGTGAGGAATAACTCAATGTCTTTTG
ACTGGACGTATAACACTGTATTCTCACGGACGGGTCATCAGCGTGGTTTCTTTGGAGGTC
ATTCATATACGTATTCATAAACAACGTTTGAGGTCTACACTAGACGGAATCGTAAATTGA
CCACGTTATGATTGATGCA
>TRINITY_DN101732_c0_g1_i1 len=288 path=[745:0-47 770:48-56 320:57-61 325:62-98 362:99-197 461:198-287] [-1, 745, 770, 320, 325, 362, 461, -2]
GTCCGGAGGCAGCAAGCGTCCGGCGGACAACCGCAGCACCATGAGTCAACCGCCGCCGAA
GAATGACTATCCGGCAAAAAAGAAGAAGAAACTTGCGGACAAGATTCTTCCGCAGAAGGT
GCGCGACTTGGTGCCAGAATCGCAAGCCTACATGGACTTGTTGGCGTTCGAGCGTAAGTT
GGACGCAACGATCATGCGCAAGCGGCTGGACATCCAGGAGGCCTTGAAGCGTCCAATGAA
GCAGAAGCGGAAGCTGAGAATCTTCATTTCCAATACTTTCTATCCGAG
>TRINITY_DN101773_c0_g1_i1 len=264 path=[290:0-55 323:56-230 498:231-241 1219:242-263] [-1, 290, 323, 498, 1219, -2]
ATCAGCTTTCACGCGACGCACAACAATTCCAGCGGGGTAGTTGGTTCAAACAACAAATCT
TTCATTAGATAGTTAAGTACGATCGGAGGGGAAAGCTTTCGTTATTTGATCGTTGACCGT
GCAAGTGGGATGGAGTGTGATACGGCTGATGCTCGTTCTGGAATAGCTGCAGCAATACAA
CGGAAAGATTCCCAACAGCCGAAGAACAATCAAGATAAGAACACATCAAGTCTGGAAAAA
GCTGCCCCAGAAGATGAACAGCTG
>TRINITY_DN101773_c0_g2_i1 len=296 path=[673:0-85 1667:86-109 760:110-295] [-1, 673, 1667, 760, -2]
GTTGCTCTCCCCCGTGTGGATCTGTCCAATGAAACTAGAATCTACGCAATTCGTCCACTC
CCGTTGACACTCACTCCATGGCAGCGGAATCCGAAACGAGTCAACGAAGTATCTCACCGC
CAAGGACAAGATCGCCGCATAATATCCAACGATCGTGAACATCGTTATGGTCTGTCCAAC
TCCGATACCCCTCATCAGCGGGCACATGTCGTACACCTTGACACATCCTCGGCTAGAAAA
CTGTCCGACCACCATCTCCAGGTAGTACAATGGCCGTCCCACCACGAACAGTACAA
>TRINITY_DN101772_c0_g1_i1 len=315 path=[1062:0-64 1527:65-110 16:111-173 79:174-266 172:267-267 1292:268-314] [-1, 1062, 1527, 16, 79, 172, 1292, -2]
ATATGCTTGTCCTCCTGCCATCGGATTTGTCCTCGAAGAACCGGGGGTTACTTGGATCGT
ATGAGGCCCCAGTCGTTCGAAATTTCCACCGTAGGTGATGTTTTGTGGGATAACCCCACC
ACTGCTTGGACTCGAAGGAGTTATCGATCTCTGGGGAGATTGATGTGGTGGTGGCTGATG
TTGTTGTTGTTGCTGTTGCTGCTGCTGTTGCTGTTGGTGTTGTTTAATGATGTTCAAACG
TGCTTGCTGCTGCTGTTGTTGTTGCTGGAGCTGTTGCTTGCGCTTCTTGTTGTTTCGCTT
CTGCTGCTCGATCAG
>TRINITY_DN101772_c0_g2_i1 len=365 path=[1255:0-59 172:60-60 173:61-104 1853:105-128 241:129-158 271:159-272 385:273-302 415:303-304 417:305-325 438:326-364] [-1, 1255, 172, 173, 1853, 241, 271, 385, 415, 417, 438, -2]
CCCGCGAAGGTTGTGATAGAAGAGTTGTTGTTGCTGCTGCTGCTGCTGTTGTTGTTGCTG
GTGATGACGATGGTGGTAGTAGTGCTGGCGTTGCTGCTGATGCACAAGTAGTTGATTCTC
CTTTTGACTGTCGTCGGAATGTACGCCCGGGCTGGCCGCTGGATCTGGGGGCGATGAGAG
GTTGTTGTCACCCGTGGCACCGGAAACGATTCCGGCAGCACTGCTCGGATGCAGGTATCG
GTGATGGTGGTGGTGCTGCTGGGATGACGATCGGGACGACTGTTCCTTCGATTCCGCTGA
CGTTGTACTGTCCAGTGAGAGGGTGTCCGGTGTCGTCGAGGACATGGTGCTCTTCCGCTG
TGCCT
>TRINITY_DN101730_c0_g1_i1 len=207 path=[253:0-93 324:94-96 327:97-206] [-1, 253, 324, 327, -2]
AGCTTCGACAATACTTCTCTCATGATTACTCGGCTACAAAGCATAGGATCTATGGGAAAC
TGAGAAGCAACGATACCGAATTGATTGATTTCTTCAAGCGAGTTAAGGCTGATTTGTTGA
AAGTGGTACCATTACTTAGTAACATTTTCACGGACCACGTTTACAGGTATTTCAAAAGCT
TTCTAGGCTATGCGCTGACGATGAAAT
>TRINITY_DN101799_c0_g1_i1 len=305 path=[1:0-304] [-1, 1, -2]
ATTCCTCCAGAAGCCCGGGCTCGATTATCATGAAACCTATGCCCCAGTGGCCAAGCTGAC
GACTATTCGTGTGGTTTTAGCTGTTGCGTTGCAGAGAAAACTGATCATACACCAGATGGA
TGTGAAGACGGCTTTTCTGCACGGCGATCTTCAAGAGGACATTTGGTATAAGGCAATACC
TGACGGTGTCAAATCGGATCCTGAAGCAGTGTGCAAGCTACAGAAGTCGCTATACAATTT
GAAGCAGACTCCCAAATGCTGGAACGAGAAGCTGAACCAACGCACGGATTCAAAAGATCA
CAGCA
>TRINITY_DN101744_c0_g1_i1 len=248 path=[1:0-98 77:99-108 87:109-122 101:123-142 121:143-247] [-1, 1, 77, 87, 101, 121, -2]
TTTTTTTTTTGTGAGGTGAAGATCCGTAAATTGTCCATTGTTTTTAATAGTGAGAAGCTT
TCAAGTATATAGTAAATAGATAAAATCATCTGAACAGGCAAAAATTTCACTTTTAAAAAA
ATGCTTAATTTTTGTAAAAAAAAATCTTGAAAAGTTAATAAATTAGTTATTTATTACACT
AGCTTACAGTATTTTTAAACTCAGTAAGCTGATGATCATTTTTGGTGTAGAATCATGTCT
TTAGTTCG
>TRINITY_DN101744_c0_g2_i1 len=248 path=[1:0-98 451:99-122 101:123-142 121:143-247] [-1, 1, 451, 101, 121, -2]
TTTTTTTTTTGTGAGGTGAAGATCCGTAAATTGTCCATTGTTTTTAATAGTGAGAAGCTT
TCAAGTATATAGTAAATAGATAAAATCATCTGAACAGGCTAAAATTTCACTTTTAAAAAA
ATGCTTAATTTTTGTAAAAAAAAATCTTGAAAAGTTAATAAATTAGTTATTTATTACACT
AGCTTACAGTATTTTTAAACTCAGTAAGCTGATGATCATTTTTGGTGTAGAATCATGTCT
TTAGTTCG
>TRINITY_DN108805_c0_g1_i1 len=451 path=[429:0-46 1279:47-70 477:71-82 1277:83-106 513:107-142 549:143-160 953:161-190 597:191-268 1276:269-292 699:293-304 1280:305-328 735:329-358 1278:359-382 789:383-427 834:428-450] [-1, 429, 1279, 477, 1277, 513, 549, 953, 597, 1276, 699, 1280, 735, 1278, 789, 834, -2]
TGCATGGAGTCCAGGGCGCGCTGGTGGTTCTTGCGGGTGTTTTCGAATTCCTCTTCCTTC
TCCTGGATGCGGCGGTCGATTTCCTGGCGGACCTGAGACAGTTCCAGCTGAGCGCGCAGA
ACCTTGTTCTCTTCCTGTTCCAGGGCAGCTTCGGCTTCCTCCAGAGCAGCCTGGAGTTCG
TCCTTTTCGGCTTCCAGACGCTTGCGAGACTTCTCGATCTCGTGGATGTTGCGGCCACCC
TCGCCGATCTGGTCCAGCAGATCCTTGACTTCATCAGCCAGGTTCTTGTTCTCACGGCGG
ACAGCCTCAAGCTGCTCCTGGCCTTCTTCGTAGGCACCCTTGAGACGGAACAGTTCGGTG
GAGTAGTTGCGGCATTCCTTCTGGGAAGCATCCAGCTCGGCAGCCAGATCGTCGACCTTG
AGCTTCCATTCTCCAATGATCTTGTCGAAGG
>TRINITY_DN108866_c0_g1_i1 len=328 path=[1:0-98 77:99-118 1487:119-142 121:143-148 127:149-151 130:152-196 175:197-197 176:198-226 205:227-242 221:243-244 223:245-259 238:260-266 245:267-268 247:269-327] [-1, 1, 77, 1487, 121, 127, 130, 175, 176, 205, 221, 223, 238, 245, 247, -2]
GTGACCAGCACCATAACGTGGCGGACTGTACGAAAATACAGGAGAATTTAGTGAAAATTA
AACAAAGGTAATGAAAAATTTGGCCGACACTTGAAGTGACGAACTTTGCAGTTGTTGTTG
AGTAAATATCTGAAGGATGATTTTAAACTAACTTAACAGATAAATTTACTGCAGCTTTCA
AAGAAAAACAAGAGCTTGTTCACCGATCATCAATCATTCATTCGAGCACCCGTCGACCTA
TCGCTAAAACGATACAATCGTGCGACACTATTTCTCTACACTCGCATGTACTACAAATAA
CAACACAATACTGAACACTAAACACTCG
>TRINITY_DN108861_c0_g1_i1 len=353 path=[663:0-28 1369:29-52 693:53-96 737:97-107 248:108-120 261:121-128 269:129-152 293:153-169 310:170-179 320:180-184 325:185-311 452:312-352] [-1, 663, 1369, 693, 737, 248, 261, 269, 293, 310, 320, 325, 452, -2]
TGGGGGATATGGAAGTGATACAAAAGAGCTTAGTCTGCCTATTTGACTCTAAAATGCAAC
TTATCCTCTAACTGTGAATTTTGATGTCCTGTTTTTTTGTCGATAAATTATTTGCTTTTA
TATCTATGCCAGGGGTTTGCACCCCAGGTGCGGAGGAACCTATCAAAATAAAGAAACAAA
ACGTTAGCTAACTTTCCTATTGGTTTTGAATAATTTGTTAAGGTATTTGTGTTTCAAAGG
GTTGATTGAAAGGGAGTTATACTATGAAAAAGTAGAGAAGAAATTGTTCGGTACAACTCT
AAGAACTTGTCGTTTCATTCATACTGATAACTGACAGTGCAGTATGACTGACG
>TRINITY_DN108832_c0_g1_i1 len=459 path=[1:0-149 128:150-163 142:164-305 1745:306-321 312:322-336 2077:337-360 351:361-429 420:430-458] [-1, 1, 128, 142, 1745, 312, 2077, 351, 420, -2]
AGATCAAACTCTTGCTGGGAATCCCTAGGAAGTTCTATAGGAAGTCTTGGGGAAAATTGG
CGGAATTCCCAAAAAACATTCGTAGCGGAGTCCCCAGATAGAATTCCTTATGTAATCCGC
CCCCCTTCTAAAGACAGGGCGAAAAAAAAACAATCGTTTCGCTATATCTTTTTTGTTCTA
TCAATATTTTTGACCCAAATTTTGACTTTTCATTCAGAGATTTGCAAGGGATTGTTGGTA
TGACCACCTAGTTTCGGAATTATTGCCATGGATTGCCTCAGAATACCGAATACTCTACCG
ATTTCTAGTCATTCCTCCTGGAACTTCTTTTAGGATTCCTCCAGGCATTCCTGGTGGGAT
TCCTCTCGAGACTTCTATTGGGATTCCTTCAGCTGGAATTCCTGGAGGAAGGCCAACAAG
AGTTCTAGGAGGAATTTCAGAAATTAATGGGGGAATCTT
>TRINITY_DN108832_c0_g1_i2 len=471 path=[1:0-149 128:150-163 142:164-305 284:306-333 312:334-348 2077:349-372 351:373-441 420:442-470] [-1, 1, 128, 142, 284, 312, 2077, 351, 420, -2]
AGATCAAACTCTTGCTGGGAATCCCTAGGAAGTTCTATAGGAAGTCTTGGGGAAAATTGG
CGGAATTCCCAAAAAACATTCGTAGCGGAGTCCCCAGATAGAATTCCTTATGTAATCCGC
CCCCCTTCTAAAGACAGGGCGAAAAAAAAACAATCGTTTCGCTATATCTTTTTTGTTCTA
TCAATATTTTTGACCCAAATTTTGACTTTTCATTCAGAGATTTGCAAGGGATTGTTGGTA
TGACCACCTAGTTTCGGAATTATTGCCATGGATTGCCTCAGAATACCGAATACTCTACCG
ATTTCTCGAGGGATTTCTAGTCATTCCTCCTGGAACTTCTTTTAGGATTCCTCCAGGCAT
TCCTGGTGGGATTCCTCTCGAGACTTCTATTGGGATTCCTTCAGCTGGAATTCCTGGAGG
AAGGCCAACAAGAGTTCTAGGAGGAATTTCAGAAATTAATGGGGGAATCTT
>TRINITY_DN108873_c0_g1_i1 len=380 path=[1:0-78 57:79-111 90:112-144 123:145-152 131:153-168 147:169-169 148:170-181 160:182-189 168:190-192 171:193-213 192:214-216 195:217-225 204:226-314 293:315-335 314:336-337 316:338-338 317:339-359 338:360-379] [-1, 1, 57, 90, 123, 131, 147, 148, 160, 168, 171, 192, 195, 204, 293, 314, 316, 317, 338, -2]
TGACCACCTTGTTGCTTCTTCATATTCCTCTCTCGGGCTAGCTCACGCTGGTTACCACGA
GTCATTCTACCGGAAGTTGTGTCTGATAATTCCCTCGAAGCGTCGAATCAGGAAGTTCCC
ACCAATTACTTCGCCTACGCTGCTCTTTTTTTTTCGGTGCTCTCCCGCCCAACTGAGTAG
GCCGTTTTTTGGTGTGGTAACCTGCTGCGCTGCCGATCCACTCCACTCCACTCCACTTCA
CTTTCACCGGAAAGGAACTGCCCAAATTATTTCCGCCTCTTCGTGTTTGTGGCCTGGGTG
GTAAAAGTTCTGTTGGCTTTTTTATCGGACAGAAAACGGCCACGGAAAGATGATGGCTGC
TTGCTTCGCTGGTGCTGATG
>TRINITY_DN108855_c0_g1_i1 len=983 path=[961:0-112 1051:113-154 1093:155-163 1951:164-191 1979:192-193 1132:194-202 1141:203-262 1201:263-400 1339:401-407 1346:408-424 1363:425-431 1370:432-796 1735:797-865 1804:866-930 3111:931-954 1893:955-982] [-1, 961, 1051, 1093, 1951, 1979, 1132, 1141, 1201, 1339, 1346, 1363, 1370, 1735, 1804, 3111, 1893, -2]
GGAGGTGGTGGCTGTCTCCGACTGTTCGACGGCGTAGCAATGCCCAGAATGTCGCTAGCG
CATTTGTAGTTCCGAAACAGATGCAGATCGACCGGTTTCCGATCGGCCATTACACCCGTT
ACCATGAGCTTGGGATGTTTGATGTCGGACATTACGGTGAATTCTCCGAGCTGCTCTTTG
AGAACCGTTTCAAGGAGATCGCTGGGGTACGGGCGAGAACCGACGAAAGCCTGATCTTTC
ATGCGAAGGTACAGGCACATGCATTGTTTCATGGTTTTACCGCAGCCGAGAGCGAGTGCC
AAAATTCCGCCGGTACTCGTTCCGGCGATCCAATCAAATAGGTGATTTATGGGAGTTTGT
GACAGATTTTCGATTTCCAGTAGCATTTGAGCCAGTACCAAACCGCGGATGCCTCCGCCG
TCGAGGCACAGCAAGCGACCACGTCCATGCCATTCGCTTGAATCTGGAGGAGGACAAGAT
GATTCGTGAACGGTGGGTTCCTCCAGCATCGGTTCGTCACCCACATCGATCGAGTTCTTC
CCGGTGGGTGAAGCCTTGGACGATCCTGAACCACTGTCTTTGGAAGCTGCTTCCACTTTG
TTGGTAAACATGGACAACAGTGCGTCCATCATGCTGGCTCCTTTCCGCTCCTGAGAAACA
TCCACCGTTTTGACCTCTTCCTTGATCTCCCGCAGCGCCTCACGCTCTTCCCGTACCGTT
TTGATAGTGTTGGTTATCAAACTGGGAATGCTATTTCGCTGGGATCGACTGGAACTGGCC
AGCACGTGGTGGATGTGCTCTCGCTGCTCGCTCGTTTCCGGTTGCGCCGGTGGAATTCCG
TTGTAGTTGCCCTTGGCCGAACATCCGGGAGGACACTTGCTGCTGCCGTTTTCCAAGCAC
CTCTTAGCCCCAACCGAGTGCAAAATGTACAAGATCATGGCATCTTTGGAACCGGAATCA
TCCTTGCCGACCATGTGCCGAGG
>TRINITY_DN108884_c0_g1_i1 len=252 path=[403:0-195 334:196-207 1605:208-251] [-1, 403, 334, 1605, -2]
TCGGTGACCTCATCTAGATTCTTCACTTCCAGAGCCGCCTTTGCTGCAAGAGCCCTCACC
TCTCTACCCCTTCGCCAAGGACCTCTTCCGCCAAACATTTGTAGATGGCTCCCTTGCGTT
TCTTGTCGCACTTGAGCATTACAAATTGATTCTGCATTTCAATCTCTCCCTAGCTCGATG
GTCCCTTCAATATCGAGATGTAGAGAGTTAACTGTATAACGTATCTATTTTTCCTATCCT
AATTATCTCCCT
>TRINITY_DN108884_c0_g2_i1 len=311 path=[403:0-195 334:196-207 346:208-208 755:209-310] [-1, 403, 334, 346, 755, -2]
TCGGTGACCTCATCTAGATTCTTCACTTCCAGAGCCGCCTTTGCTGCAAGAGCCCTCACC
TCTCTACCCCTTCGCCAAGGACCTCTTCCGCCAAACATTTGTAGATGGCTCCCTTGCGTT
TCTTGTCGCACTTGAGCATTACAAATTGATTCTGCATTTCAATCTCTCCCTAGCTCGATG
GTCCCTTCAATATCGAGATGTAGAGAGTCGACTGTAGTTGTATCTAAGAGCATTAAGGAT
GAGGTTCATACTCACTCAGCCCCACTGCCCATAATTGCATAGTTGACGTAAGCGCCACTG
TAGTTTTCAAC
>TRINITY_DN108804_c0_g1_i1 len=475 path=[4165:0-48 219:49-90 261:91-175 4607:176-199 370:200-232 4024:233-253 432:254-474] [-1, 4165, 219, 261, 4607, 370, 4024, 432, -2]
GCCCTTTTCCGCCGCTTTTTATGCAGTTTTTGCTTCAATTTGTGCAAGCCTTCTCTAACC
ATGCATTGCACATAAATGGGCGGGACAAGTACGAATGTTTGTGCTCCTGAACAATGCCGC
TGATGTTGTTTGGCCGGTAAGAGTGGAGGATTTAAGTGATTCGCGAATACTTTTAGGTTT
CTAGCAGAGATTCAGGAGATTTGTTTCTATTTTCAGCTATTGTTCCATGCGTGAGGGTGA
GTGGATTCGTGGTGTGTTCTATGCTTTAATCGAGATTTTGTGTGCCTTGTCAGTCGAAGG
GCTTAGAATTATGATGGCCAAAGTAGGTGATGCACTGAGTTCATTTCGTTTTGCTGCGAG
GTGTGGCGAAGAGAGCACGCGTTAATCCTTTTACGATATACTGCTGCAGGAGTTTGTTGC
AGTTGCCGTTGATGCTTCAAATGTGGTTACCCACTTGTGCAATCCATTCAGTGTG
>TRINITY_DN108804_c0_g2_i1 len=374 path=[4249:0-59 1679:60-71 1691:72-373] [-1, 4249, 1679, 1691, -2]
GACAACTTAGGGTGAGATTTAGAGCGGTCGTGTACAGTGTGAGGAACCAACTGGAAGCGT
ACATTGACGTTTGGAAACTCTGGGACTGGAAGTGCAGATGCAATTCTGGAATTTGTTCCT
GAACGATATTTTCTAGCTGGTACATGCAGAGACCCAGCTCTGCCATTGATGGTTTGAACA
TGTCCCGCATGCGGTACTGCTGCATGATTTGTACCAGCACAGAGAAGGCGTCTTCTTCGG
GCATCTGCATCAACAGCAACCCCACGATGAATCCGGACCCCTGACAATAGCCAACCTCTC
GGTCGTGTAGCGAGTATGCCTTCATCACGTTGAAGAGCGCTTCCTGCCCAAGGCCGTCCT
TCTCCTTGAAGAAG
>TRINITY_DN108804_c0_g3_i1 len=324 path=[2689:0-74 4606:75-98 2765:99-323] [-1, 2689, 4606, 2765, -2]
CATGTTGGTATCATTTATGGGTGATACTGCTGGCTACTGCTGTAGCAGTTTACCAGATGC
AATAATTATTTATAGATTTTTAAGTTCATTGTGCAAGAAATCTTAAAGAGTGCAAAAGTC
TATTAGACCTTGCCTTGTTTGTATCTGTGTTAGTACATCCCCCTTCATCTTCCATTTCAA
TCGAAACATACTACACCTCCGTGTACGTGAGAACTACTTTTTACCATCCCAATCGCAACT
TCCTTTCTGAAAGGGAAACGTATCAAAACCTACCCCTCATCCCACCCGGCTTTGATGCTT
CACTGAAATCCAACGTGTGATCGC
>TRINITY_DN108804_c0_g4_i1 len=346 path=[4547:0-43 1691:44-345] [-1, 4547, 1691, -2]
CGTGTACAATGTGAGGAACCGACTGGAAGCGTACATTGACGTTTGGAAACTCTGGGACTG
GAAGTGCAGATGCAATTCTGGAATTTGTTCCTGAACGATATTTTCTAGCTGGTACATGCA
GAGACCCAGCTCTGCCATTGATGGTTTGAACATGTCCCGCATGCGGTACTGCTGCATGAT
TTGTACCAGCACAGAGAAGGCGTCTTCTTCGGGCATCTGCATCAACAGCAACCCCACGAT
GAATCCGGACCCCTGACAATAGCCAACCTCTCGGTCGTGTAGCGAGTATGCCTTCATCAC
GTTGAAGAGCGCTTCCTGCCCAAGGCCGTCCTTCTCCTTGAAGAAG
>TRINITY_DN108804_c0_g5_i1 len=571 path=[3456:0-92 3526:93-187 1994:188-311 2118:312-391 2198:392-474 4233:475-490 2118:491-570] [-1, 3456, 3526, 1994, 2118, 2198, 4233, 2118, -2]
ATAGGTGCGCGCAATGTCCCTCCGTATAACTTTCTCGCAGGCGCTGGTCGCCTTAATGTA
CTCAGCGTACTGTTTCTTGTCGGTCTCGGTGGCTCCACACAGCAGCTGCCACACGATGGC
CCGGAAGTGATGTGGAATGCCCTTCCGGACAAGTTCCTTTACCGTGGGCGCTTTGCGCTT
CTGGCCGGCTTCCCAATCGGCGACGATGCCAGCCCATGTCGACCAGATGTCCTCTTCGCC
CACCGAGGACGCGCCCGAATTGAGCGAAATCTGACTGGTGTCGGAGCTTTTCCGACTGTG
GGCAGAACTTTGCAGAGAGTTTAGACTCTTGGAGTCACTCTCGATCAGCTTGTTGGCGGC
CTCCAGTTTTGCTAGCAGAGAGAGTTCAGAACTTGGTAGAGATTCGGTCATATCCTGGGG
CTGGGGACTTGGGTGGTGGTGGTTAGTGCGCAGATTATTGCTGTCCGATTCCGACTGTGG
GCAGAACTTTGCAGAGAGTTTAGACTCTTGGAGTCACTCTCGATCAGCTTGTTGGCGGCC
TCCAGTTTTGCTAGCAGAGAGAGTTCAGAAC
>TRINITY_DN108804_c0_g5_i2 len=535 path=[3456:0-92 3526:93-187 1994:188-311 2118:312-391 2198:392-474 2281:475-534] [-1, 3456, 3526, 1994, 2118, 2198, 2281, -2]
ATAGGTGCGCGCAATGTCCCTCCGTATAACTTTCTCGCAGGCGCTGGTCGCCTTAATGTA
CTCAGCGTACTGTTTCTTGTCGGTCTCGGTGGCTCCACACAGCAGCTGCCACACGATGGC
CCGGAAGTGATGTGGAATGCCCTTCCGGACAAGTTCCTTTACCGTGGGCGCTTTGCGCTT
CTGGCCGGCTTCCCAATCGGCGACGATGCCAGCCCATGTCGACCAGATGTCCTCTTCGCC
CACCGAGGACGCGCCCGAATTGAGCGAAATCTGACTGGTGTCGGAGCTTTTCCGACTGTG
GGCAGAACTTTGCAGAGAGTTTAGACTCTTGGAGTCACTCTCGATCAGCTTGTTGGCGGC
CTCCAGTTTTGCTAGCAGAGAGAGTTCAGAACTTGGTAGAGATTCGGTCATATCCTGGGG
CTGGGGACTTGGGTGGTGGTGGTTAGTGCGCAGATTATTGCTGTCCGATTCCGACACCGT
CAAGGTCATTACTACTAGCTACAATTTTGGGGCGCAAAGGGGGTACACGAGCAGT
>TRINITY_DN108804_c0_g6_i1 len=301 path=[1:0-168 147:169-240 219:241-282 4129:283-300] [-1, 1, 147, 219, 4129, -2]
GCACGTGGAAGGAAAGTACGAAATAAATAATACCGGTTGATAATACGAAAGCAACAACAG
AGACACCACCCACTTTAGAGTTATGGGAGTGCGTGGGCGCGGAATGAGAGATGCACGCGA
GTAGTAGCAGCGGATTGTGTGAATGGTAAACGCGAACTGAGCACAATTGTTGTGGAAGTA
TGCAGCTGGTAGGCCCTTTTCCGCCGCTTTATATGCACTTTTTGCTTCAATTTGTGCAAG
CCTTCTCTAACCATGCATTGCACATAAATGGGCGGGACAAGTAGGAATGTTTGTGCTCCT
G
>TRINITY_DN108804_c0_g7_i1 len=367 path=[1649:0-52 1679:53-64 1691:65-366] [-1, 1649, 1679, 1691, -2]
TAGGGTTAGATTTAGGGCGGTCGTGTACAATGTGAGGAACCAACTGGAAGCGTACATTGA
CGTTTGGAAACTCTGGGACTGGAAGTGCAGATGCAATTCTGGAATTTGTTCCTGAACGAT
ATTTTCTAGCTGGTACATGCAGAGACCCAGCTCTGCCATTGATGGTTTGAACATGTCCCG
CATGCGGTACTGCTGCATGATTTGTACCAGCACAGAGAAGGCGTCTTCTTCGGGCATCTG
CATCAACAGCAACCCCACGATGAATCCGGACCCCTGACAATAGCCAACCTCTCGGTCGTG
TAGCGAGTATGCCTTCATCACGTTGAAGAGCGCTTCCTGCCCAAGGCCGTCCTTCTCCTT
GAAGAAG
>TRINITY_DN108842_c1_g1_i1 len=241 path=[1473:0-84 323:85-240] [-1, 1473, 323]
GTCAAAGTAAATTTCAACATGATTTATGTGAAACCTTTGCATAAATATTTGCTTGTAAAC
TGAACCCAAAGTTGCCAAATTTTCTAAAAAAAATAATATAAACTTGCGGCAGCGTCGCTG
GAAGTTGGGTCGATCAAAGTTTAAGATGAGAGCGGTGAAATAATCTACACAGTTTTGAGC
TTGAAATATGCGATTTTGGTCTTTTTTGACTGAAAGCCATTAAGCATGGAAATATTTTTT
A
>TRINITY_DN108842_c1_g1_i2 len=569 path=[1237:0-109 35:110-139 65:140-142 68:143-143 69:144-166 92:167-397 323:398-553 479:554-568] [-1, 1237, 35, 65, 68, 69, 92, 323, 479, -2]
TATTTGAAGCATAGCGAGCAGACGCATGCCATGGGTCGAGTGGGCAAAGCGTCGGAAGTC
GCTGCAGCCATCGCTTTCCTCGCTGGGGATACCGCTAGCTTTGTTACGGGAACGTGTCTC
TGCGTGGATGGAGGAAAGAACGTGATGTGCCCACGATAACTAAGGACACTAAGGATTTGT
TTCAATCTACTATCAACACTCCCGATTAAAAGTTTGTGGTCACCCCCTCAAAAACATGTC
ACTTTTTTAGGCCCATATCTCCTACAATTTACGTCTGATTTCAAAACCATAGGTCTCATT
CAAAAGACAATAAGTCAAAGTAATATTGAACATGATTTAGGTGAAACTTTTACAAAAACA
TTTGTATGCAAATATAACCCAAAGTTGCCAAATTTTCTAAAAAAAATAATATAAACTTGC
GGCAGCGTCGCTGGAAGTTGGGTCGATCAAAGTTTAAGATGAGAGCGGTGAAATAATCTA
CACAGTTTTGAGCTTGAAATATGCGATTTTGGTCTTTTTTGACTGAAAGCCATTAAGCAT
GGAAATATTTTTTAAGCAATCAAAAGGTA
>TRINITY_DN108843_c0_g1_i1 len=470 path=[1:0-35 1585:36-59 38:60-208 753:209-256 235:257-282 261:283-291 1269:292-315 294:316-385 1377:386-469] [-1, 1, 1585, 38, 753, 235, 261, 1269, 294, 1377, -2]
GCGGTGCATTATTGGGGTGATACAGTTTGCACGTTTGTGTGCTACAGTGCTCTACGACTA
CCTTGGCCCTAAAGCGGTGACTTAAGGCTAAAAGAGAACTAAAATCGGAGGGTACGGGGC
GTTGAAAACGTTGGTCCCACTACAGCAACATTTGATTCCGAAAACGCTCGTCCTCAATGC
ACTCACACACACCCCACACTCCACAGATTCGGTTAATCCTCACGATTTTGATGGACGCTG
CTGCTGCGACAAGTTTTGCTCACTTTTGATGTTCACTTTTTTTGCACGCAGTTACGCTGT
CTTGATTTGTTTTTTCTTTATCTACTGGAAACACCTGGTTGTAATTTGTATGACCTTTTT
TGAATACTGAAGCTGGCAGTGCTCTGTTGGAAAGAAATAAAATCCAATACTCTTACGGTT
CAGATAGTTGTTTTTGTTTTTTGACTTCACGTGACAACCGTTGTCACTGG
>TRINITY_DN108843_c0_g1_i2 len=399 path=[1:0-35 1585:36-59 38:60-208 187:209-216 195:217-228 207:229-235 214:236-252 231:253-256 235:257-282 261:283-291 270:292-298 277:299-315 294:316-385 364:386-398] [-1, 1, 1585, 38, 187, 195, 207, 214, 231, 235, 261, 270, 277, 294, 364, -2]
GCGGTGCATTATTGGGGTGATACAGTTTGCACGTTTGTGTGCTACAGTGCTCTACGACTA
CCTTGGCCCTAAAGCGGTGACTTAAGGCTAAAAGAGAACTAAAATCGGAGGGTACGGGGC
GTTGAAAACGTTGGTCCCACTACAGCAACATTTGATTCCGAAAACGCTCGTCCTCAATGC
ACTCACACACACCCCACACTCCACAGATTGGGTTAATCCTCACGACTTCGACTAACGCTG
CTGCTGCGACAAGTTTTGCTCACTTTTGATGTTCACTTTTTTTGCACGCAGTAACGCTGT
CTTGATTTGTTTTTTCTTTATCTACTGGAAACACCTGGTTGTAATTTGTATGACCTTTTT
TGAATACTGAAGCTGGCAGTGCTCTGGTGGTGGGTTCGA
>TRINITY_DN108881_c0_g1_i1 len=356 path=[2081:0-48 2107:49-102 3560:103-126 2185:127-177 822:178-198 552:199-216 3559:217-240 594:241-325 679:326-340 2712:341-349 2721:350-355] [-1, 2081, 2107, 3560, 2185, 822, 552, 3559, 594, 679, 2712, 2721, -2]
GGTCGGCAAATCATTTCTAGTTATTTTTATCGTTCTAGACGCTGGTCGGAGTGTTCCAAG
GCCTAGCGAATGTTGAAGTCGAAGAACAATCAAGTTTTCGAATGTCTGTATGTGGTAAAC
AGCCAGTGATCATGGATGGCGATCAACTGGTCACCGTGGTCAACAAGCAACAGGCCGTTG
CTGGCTGTGACGTAGATGTCAGAAGTTTGAAACTCCCCAGAATCGGCGACGAGATGAATG
AAGACCAGGACGAGGACGTATTTCACAGCACGGGAGCTTGGACAGCACTGCGCTCCCGTC
ACATTTGAAGAAAGTAGCTGTTGGACTGCAACACGCAACTGGGCACAGAGACTGGG
>TRINITY_DN108881_c0_g2_i1 len=286 path=[694:0-57 843:58-125 2447:126-181 967:182-184 970:185-285] [-1, 694, 843, 2447, 967, 970, -2]
TGTTGGACTGCAACACGCAACTGCGCACAGAGACTGGGAGCCCGCAGTCTAAAGAAAGCT
GGATTTTTCTTCCTGTAACGGCCGGAATCTCGCTCGCCGGAATACATTCCACAGGTATCC
AAGGACCCTGATACGCTGCAGTAAGCGTTAAGTCAGGATGACTGGGACCGATGGATTGAA
GCAATAGAGGCAGAATTCGATGCGTTTGGCGCGAACGAGATGTGGTGTCTGGTGGAACTG
CCGAAGTGACGGAAAGTGGATCTTCAAGGTCAAAGTCAATCCGGAC
>TRINITY_DN108881_c0_g3_i1 len=360 path=[1537:0-87 1602:88-138 1653:139-140 1655:141-219 1734:220-257 1877:258-281 1901:282-295 3561:296-319 1939:320-359] [-1, 1537, 1602, 1653, 1655, 1734, 1877, 1901, 3561, 1939, -2]
GGATGGCCCCTCTCTCCAGAAATACGTTTCGAGCATCATCAGCATCCCACTTGGTTGTAG
CACGGCCTGACACGGAAGGACAACGAATACCTACGTAAGGGTCTGTGGCACCGAGTTTGG
TTTGCGCTGCTGTAGCCAACTTGCAGACATAGTGAGCAGGTAGAAGTTTAACCTTCTGGA
ATTTGCCCGTTGAGCGACGTTTCACAAAAGCCTGTCCATAGTCCTTCCGTAGGATCGGCT
CTGTGGCAAACACGTGACGCAGGATTGCAGTGTCCTCCATCCGTTTGGCAGTAGTCGTCC
GTCTTCGACCGGAAATTCATCTTGAGCTGGTGGTGCTGGTAGGAACCCTTCTCACAGACA
>TRINITY_DN108881_c0_g3_i2 len=345 path=[1537:0-87 1979:88-102 1994:103-138 1653:139-140 1655:141-219 1734:220-257 1877:258-281 2503:282-344] [-1, 1537, 1979, 1994, 1653, 1655, 1734, 1877, 2503, -2]
GGATGGCCCCTCTCTCCAGAAATACGTTTCGAGCATCATCAGCATCCCACTTGGTTGTAG
CACGGCCTGACACGGAAGGACAACGAATGCGTACGTAAGGGTCTGTGGTCTGTGGGTTGG
TTTGCGCTGCTGTAGCCAACTTGCAGACATAGTGAGCAGGTAGAAGTTTAACCTTCTGGA
ATTTGCCCGTTGAGCGACGTTTCACAAAAGCCTGTCCATAGTCCTTCCGTAGGATCGGCT
CTGTGGCAAACACGTGACGCAGGATTGCAGTGTCCTCCATCCACAGACCGGTGACAATAT
AAGACAACCACTGTGAGTACACGGCTGTTGCTGCTCCATCGACAC
>TRINITY_DN108881_c0_g4_i1 len=248 path=[376:0-24 378:25-159 797:160-184 822:185-205 552:206-223 3559:224-247] [-1, 376, 378, 797, 822, 552, 3559, -2]
CCCTGGATGCCCATAAGAAGGTTATGCAAGCGAAGATTCGTCGTGATGGGAAGGTTGATT
ATGGAACGACCGCCTGGTATAAGGTTGACGGGACAAGCGGAATGGACTCCTATGGCACAG
AGGATCCTATCGTCGTGCAGTTAGATAATAAGTACATTTTAAGTGGTCAACAAGCAACAG
GCCGTTGCTGGCTGTGACGTAGATGTCAGAAGTTTGAAACTCCCCAGAATCGGCGACGAG
ATGAATGA
>TRINITY_DN108840_c0_g1_i1 len=471 path=[2202:0-60 3549:61-84 2264:85-95 2275:96-270 2450:271-311 398:312-470] [-1, 2202, 3549, 2264, 2275, 2450, 398, -2]
GCACCCCAAACGGTTAGTAATTATGCTGAGGAGATCATCAATACCCAAAGAACCACCCGG
CAACCGAACCGGAACGTTTGCTGTGATAATTATTTTCTTTTTTTGGGAGATTGCGACCCA
ATTCGGTTCGTCGGTTGGTTCCGAGGAGAGATCGACATAGCCACCTATTTACTGTCGCAC
CTTGAAGAGAGAAAAAAAAACTCAGAACGAAAGGGGCGAAGAAAGTGCAAAAGTAAATCT
AATCAAGAAACAAGAAAACATAAATCGAAGGACCTAGTCCTATCAAAGTGAAGAAACAAA
AAGGATAAGAAATTAGATTCAATGATTAGGAGCTAGTTCAAAAAGATAATGATAATCTTA
ACAAACGATGACGGAAGGGAAAGTGAAACTACGTAGGTACCTCTTATCCACAAAAGCACA
CACACACAACAAATAGATACACACCTTACACACTATTTATCGAAAACATTA
>TRINITY_DN108840_c0_g2_i1 len=296 path=[1145:0-85 1208:86-153 1276:154-156 1635:157-190 1669:191-295] [-1, 1145, 1208, 1276, 1635, 1669, -2]
TAACCGATTGGGGTGCGACTTGGATGGTATTGAAGCGTTTGGTCGTGGTGGTTGGTGCTG
GTTTTACAAATTGGGGGAATATTTAAAGGGATGATTCATTCGAAGATTTGCAAGTATTGG
ATAAAGTGCGGTAACGGTCGCCATGTTGCACATTTTTCGAATATTGTCTCTTTTCAACTG
CACTCAGTGCTTTTTCATTTATCAATGTTGGAAACTGATTCTTAGTACAACTAGTTGCTA
CAATTCAAATCTAAATGAGCCGTTATGAATATTTGTACGAAAAAACGATTTCAGCG
>TRINITY_DN108840_c0_g3_i1 len=276 path=[746:0-74 798:75-116 3662:117-140 864:141-155 879:156-211 31:212-219 39:220-229 49:230-253 73:254-275] [-1, 746, 798, 3662, 864, 879, 31, 39, 49, 73, -2]
GGCAACCAATCATCAATACTGAAACCACGAAATGCTCTCATGCGAGATGGCACATATAAG
ATTATTCACACACATGTTTTGGCTAGCAACACACACACATACACAAACTCAGTTCAGTTT
AGGCAACAAAAATGGTTCATAGCAGCTCTGTCTTTCGTCTTTCAAGCACACACACATTTG
AGTTTGTTGCGTCCACTTACGATAAGTATCTCATCGAAAGCAACCGGAAGAAAATCAGGC
CATCGTGCTCAAACAAACACACACACACACACACAC
>TRINITY_DN108840_c0_g4_i1 len=207 path=[373:0-47 398:48-206] [-1, 373, 398, -2]
TCGGGGGACCTAGTCCTATCAAAGCGAAGAAACAAAAAGGATAAGAAATTAGATTCAATG
ATTAGGAGCTAGTTCAAAAAGATAATGATAATCTTAACAAACGATGACGGAAGGGAAAGT
GAAACTACGTAGGTACCTCTTATCCACAAAAGCACACACACACAACAAATAGATACACAC
CTTACACACTATTTATCGAAAACATTA
>TRINITY_DN108848_c0_g1_i1 len=244 path=[1451:0-48 13:49-139 2099:140-163 128:164-200 165:201-216 181:217-243] [-1, 1451, 13, 2099, 128, 165, 181, -2]
ATCCATCATTTTCATAAGGGGGAAGGTGTGGTATATCCAGTATTCCTGACAACACTTGCC
ATGCCATGCTGCTGCGATAAGCATTCGATGGAGTTGAATGTTTATGAACTGATCGAGTTT
CGTCGTGTCAGCATTGCATGTGCGGTGCGGTCCCACGGTCTGGACTGACCGCAGTTCTAA
GACACATCGATCGTATGATCGTCCAAGCCCCTCCCCAATCCAACTTTGTATGTGTTAGTA
ATTA
>TRINITY_DN108802_c0_g1_i1 len=240 path=[1:0-164 143:165-239] [-1, 1, 143, -2]
GTTCTTGTCGTGAGCTCCAACGGAAAGTGTTGTTTGCTAACTTATTCTATCGAGTTATGA
AACGCTCAATGAAGTCGTCAACGATTAAGTAGACCTCTGACGCCATCAAACGCACAAATA
AACTAACTTCAATGACCACAGTATAATTTCTCCTGCCGGATATCTCAATTTCCAATTCCA
ATTCCGCACTTGAAACCAGACAATCAAGTGATGATTTACCACCCAACTCGGAATCGGAAA
>TRINITY_DN108802_c0_g2_i1 len=202 path=[793:0-23 794:24-43 814:44-47 818:48-75 846:76-97 868:98-163 934:164-201] [-1, 793, 794, 814, 818, 846, 868, 934, -2]
AAGGAAGTACACAAGGAGTGGTAAGTTGCGGAAACCGTTTTAAAACCCTTAATGTACTCG
AAGGAGTTCTTGACGATCCTCAAACAGACATTAAACAACCCACTTGACAGCCCATAGTTG
CAAGAGGTTGTGTAAGCGTGAAATTTAATTCATAATGCTCCAAATGATCACTGATTTACG
CTTGCAGATCTGATAGTCTATA
>TRINITY_DN108877_c0_g1_i1 len=283 path=[432:0-95 361:96-124 533:125-162 571:163-166 575:167-187 596:188-209 618:210-282] [-1, 432, 361, 533, 571, 575, 596, 618, -2]
GAAAAACCAGAGCCGACTAGTCGAGTTGAGGGGACAATACCACCAAGAGATAGCAACAAT
AATCACGTGCCAGAGCTTGTGATTGTTGAAAGAAAAACGGAAGTTGTTGAAGAGGTGAGC
CCAACGCATAAGAATACAGAAGAGCGTCTTGAACTCCGCGTGGAAGTTAAAGAGGTAACA
CCTGAAGAAAGAACCAGCGATAACATTGATATACCTGAACCTGTAGAGCAAATGTCGCAA
CTAGAAAGTCTCAAACTAGGAGAAGAACCGAGACCAATAACTC
>TRINITY_DN108800_c0_g1_i1 len=345 path=[449:0-65 492:66-79 506:80-86 513:87-89 516:90-98 525:99-344] [449, 492, 506, 513, 516, 525, -2]
GATCTCCAAGAACTTCTTGACAGGATTCCTCCAAAACTATTTGCAAGATTCTCCCAGGAG
TTCCTTTTGAAATTTCGCCAAAATTTTCTTCCAGGATTACTCCCAGAATCGCGTCAATAA
TTTCTTCCGGGATTCTCCCAGACGGAGTTCCAGTCGGTACTGCTTTTGAGATTGCTTGAC
GAAATGTGAAATTCTTGCAGGAATTCTTTCCGGGATTTCTCTAGAATTTTCTTACGGCAT
TTCTTCGGGAACTCTTTCTTGGATACCTGCAGGAGCTGCTGTCAAGATTCCTCAGAGTTT
CATTAACCCTTCAGGACACGCGCCGTTGTAACAAGTACAACACTG
>TRINITY_DN108864_c0_g1_i1 len=206 path=[241:0-45 110:46-46 264:47-110 328:111-118 336:119-130 24:131-131 25:132-140 34:141-141 35:142-148 42:149-152 46:153-157 51:158-158 52:159-159 53:160-162 56:163-163 57:164-168 62:169-177 807:178-205] [-1, 241, 110, 264, 328, 336, 24, 25, 34, 35, 42, 46, 51, 52, 53, 56, 57, 62, 807, -2]
ACGGTAATGTCTTCAAAGAAAATCTAGACAGAAGCATTCTCAGAAACACCTTCGTGATGT
TTGCAATCAAGTCACAGAGTTGAACCTTCCGTTTCATAGAGCAGGTTGGAAACACTCTTT
TTGTAGTATCTGGAAGTGGACATTTGGAGCGCTTTCAGGCCTATGGTGAAAAAGGAAATA
TCTTCCCCTGAAAACTAGACAGAAGC
>TRINITY_DN108862_c0_g1_i1 len=306 path=[1:0-55 615:56-79 58:80-305] [-1, 1, 615, 58, -2]
GAAAGCTTATCGTACCCTGTCGGTGATTCTGCATCCGGATAAGGAGACTGGTGACGAGAA
GGCTTTCATGAAGCTGACCAAGGCTTATCAGGCGCTGACCGACGATGAAGCGCGAAAGAA
CTGGGAAAAGTACGGCAATCCGGATGGCCCAGGAGCAACGTCGTTCGGTATTGCGCTGCC
CTGGTGGATCGTCGAAAAGGAGAACTCCGTCTGGGTGCTGGGACTGTACGCACTGGTATT
TATGGTAGCTCTTCCGACTGTGGTGGGCACCTGGTGGTATCGATCCATTCGCCACTGTAG
CGAATG
>TRINITY_DN108862_c1_g1_i1 len=324 path=[1:0-134 257:135-172 295:173-323] [-1, 1, 257, 295, -2]
GTGTGGGTTCAAAGCCATCCGGCTGAGATGGGCGTGCAGAATGGCGCGAGCCTTGATCGA
GTACATCCGACAGAGTGGCAATTCCTTACACTTTTCGTTCAAGTTCGGCAGTTGTTTAAT
GAGCATCGGCACCTCATCGTTGTCGGATTGCCGTTCCACCACCTGGGTGTTGTGCCGTTT
ATCATACTCCAAACTAGCAGCCAAAATCATCACCACCCGCTTCAGGGCCATGTGCGGTGT
TTTGTGGAAAAAGTAGAAATACATCTGCGTGGTGTCCAGCAAAACCTTGTCGCCACTGTA
GCGAATGGATCGATACCACCAGGT
>TRINITY_DN108862_c2_g1_i1 len=329 path=[889:0-80 2157:81-104 971:105-207 1074:208-210 1743:211-258 1125:259-261 2156:262-285 1152:286-304 2154:305-328] [-1, 889, 2157, 971, 1074, 1743, 1125, 2156, 1152, 2154, -2]
ACAGGGTACGATAAGCTTTCTTGGTATCCTTTTGGGAGGATCCCAGTGGGACACCAAGAA
TCTCATAAGGATCAAAGTTGGGCATCTCGTAGTCGAACTGGGACACTTTGTACGTTAGAA
ATGCGAGTAGGGCCCATCCTCCGATGATGAGCACCTTGACGAAGAATGCCTTGACGCCTT
TGTACGGGTCGGAATGTGATATCAGTATGCGTTTTTTGTTGCACGGCTCGCACTGGCATT
CTGCTTTGAAGCGCTCCGGATCTTCCTTTTTCTTCCGAGGCCAAAAGTAGAAAGTGGCCG
GTATCAGTATCAGCGCCAGGAACGACAGA
>TRINITY_DN108862_c2_g2_i1 len=378 path=[1:0-41 2155:42-65 44:66-149 128:150-189 2153:190-213 192:214-217 196:218-293 272:294-321 1923:322-357 336:358-377] [-1, 1, 2155, 44, 128, 2153, 192, 196, 272, 1923, 336, -2]
CTCCGGAATTGGAATCGTCGTCCGCGATTTGTGTCGTCGCGCAAAAAGAAGGAGCAGCTG
CTTGCAACAGGAAAGTGATTAGCGGAAAAGGAAGTTTTGTGTGATTCCCTGGTGAAGGAG
GATCCGAAATAGTTGGGTGTTTTCCGTCCGGATCGAGGACCGCACCAATGTAGACACGGG
AGGAAGAAGCGAACGTGTAGTGTGAATCGCTTGAAGAAATCGTCGTGTCATAAATCCAGC
CGGATTCCCGGGGCTGAACCAGCCAACATTAACGGATTGCGGGAGGAGAGGCAGCAACAG
ATAGAAAACATCGTCGGGGGAAGAAGATGGGTGGCCAAAAGTTCCAGTACGATGAGAGCG
GAGGGACTTTCTTTTACT
>TRINITY_DN108845_c0_g1_i1 len=397 path=[36:0-61 75:62-103 117:104-199 213:200-334 348:335-373 387:374-396] [-1, 36, 75, 117, 213, 348, 387, -2]
AGCCGCTTGACGTCGCACAGCCCGGAACCCAAGTTCGTATTCGAACAAGGACAATGCGCA
ATGGAGGTGCCCCTTTTGCTAAGGACCTCTAGTTCCTCGTCTTCCAGGTGTACACCATGG
GCCATCACGCACCGTTGGGTCAGAAGTTTAGCCTCGTCGTAGACGTCAGAGTAGTTCTTG
TTGTCCGGATAGAATTCCTTCACGGTGATCACTTCGCCCAGGTTCTCGGAAATGTGTGAC
TGAATGTTCAAGTTGTACCGTTCGGCCAGTTCTCCCAGTTTCTTCAGCAACTCCATATCG
CAGGTGATGGCAAAACGCGGCGTAATGATCGGTTTCACCCGATCCAGATTCTTCTCCAGG
ACATACTCGATGAATTCGACGTTGTCCCGAACGGATT
>TRINITY_DN108820_c0_g1_i1 len=312 path=[4352:0-65 2658:66-127 5254:128-151 2744:152-294 2887:295-311] [-1, 4352, 2658, 5254, 2744, 2887, -2]
TGGAGCTGAAGGCTACTGGGTGATCAACGCCAAGACCGGAAAAGGTTCGGTTACCTATAA
GGGAACAGAAAAACCCGACGTCACCTTCATCATCAACGACATTGACGTGGTGGATCTGAT
TTCCGGTAAGCTGAATCCCCAGAAAGCCTTCTTCCAGGGTAAGGTAAAAGTGCAGGGCAA
CATGGGCCTGGCCATGAAGCTGGTGGACCTGCAGAAGAGCGCCAATTCCCGCATCGAGGA
ATTGCGGGCGAAGCTGTAAAAACTGTAACACAGTGCAAAGCTAGCTTAGGTTTTAAACGA
ACTGTTTAGGAG
>TRINITY_DN108820_c0_g2_i1 len=221 path=[1719:0-29 1726:30-53 5251:54-77 1774:78-169 5256:170-193 1890:194-220] [-1, 1719, 1726, 5251, 1774, 5256, 1890, -2]
GTTGTTAACCCGAGCGGAGGTTTGATCTCCAAGGGTCATCCTCTGGGTGCCACTGGGCTG
GCCCAGTGCAGCGAGCTGTGCTGGCAACTGCGAGGTGAAGCCGATAAACGTCAGGTTAAG
GGAGCGAAGTTGGCTCTGCAGCACAACATTGGTTTGGGCGGTGCGGCCGTTGTGGGTCTG
TATCGACTTGGATTCCCGCATGCCAAGAAATCGGTCAACCT
>TRINITY_DN108820_c0_g3_i1 len=314 path=[2332:0-62 2372:63-104 2414:105-116 3625:117-140 2450:141-148 2458:149-176 4517:177-218 3899:219-237 2547:238-278 2588:279-311 2621:312-313] [-1, 2332, 2372, 2414, 3625, 2450, 2458, 4517, 3899, 2547, 2588, 2621, -2]
GATCAAACCTCCACTCGGGTTCACAACTACGCGACCTCCGTAGGTGTTGTCCCCTCGGTC
GATAAACTCGGCGGCCTTGCCCGGCTGACAGAGACCCAGGGCCTCGTAGGTGATCAATTC
GTTCGCCGAGAAGCAATCGTGCAGTTCCACCACATCGACGTCCAGGGGTTTGAAGTTGGT
CTTAGCGAAGACCTTTTCGGCTGCGTTACGAGTCATGTCGTAGCCGACGATTTTCATTGC
ACTGCCCTCTCCAAACGATGACGGCAGATCGGTGGACATTTCCATACCAAGAATCTCGAC
GGCTTGTCCCTCTA
>TRINITY_DN108820_c0_g3_i2 len=314 path=[2332:0-62 3583:63-100 3621:101-104 2414:105-116 2426:117-124 4601:125-148 2458:149-176 2486:177-200 3881:201-218 3899:219-237 2547:238-278 2588:279-311 2621:312-313] [-1, 2332, 3583, 3621, 2414, 2426, 4601, 2458, 2486, 3881, 3899, 2547, 2588, 2621, -2]
GATCAAACCTCCACTCGGGTTCACAACTACGCGACCTCCGTAGGTGTTGTCCCCTCGGTC
GATGAACTCGGCGGCCTTGCCTGGCTGACAGAGACCCAGGGCCTCGTAGGTGATCAACTC
GTTCGGCGAGAAGCAATCGTGCAGTTCCACCACATCGACGTCCAGGGGTTTGAAGTTCGT
CTTGGCGAAGACCTTCTCGGCTGCGTTACGAGTCATGTCGTAGCCGACGATTTTCATTGC
ACTGCCCTCTCCAAACGATGACGGCAGATCGGTGGACATTTCCATACCAAGAATCTCGAC
GGCTTGTCCCTCTA
>TRINITY_DN108820_c0_g4_i1 len=311 path=[1233:0-112 5253:113-136 1347:137-148 1359:149-157 5252:158-181 1392:182-208 1419:209-310] [-1, 1233, 5253, 1347, 1359, 5252, 1392, 1419, -2]
GGATTCGAGAAAATGGAACGAGGTTCGCTGACCTCGAAGTACATGGATCGGACCAATCCG
GTTGAGCTGTTGGTATCTGCCATGGCCGAGAAGCACGACATTACGGGCGCTCCCATCTCG
GCGCAGCTGTTCGGCAACGCCGGGCTAGAGCACATGCAAAAGTATGGAACCAAGCCGGAA
CATTTTGCGAAAATTGCCTACAAAAATCACAAACATTCCACCAACAATCCCTACTCGCAG
TTTCAAGATGAGTATTCGTTCGATCAGATCGTCAAATCGACACAAGTGCACGAATATCTG
ACGAAGTTGCA
>TRINITY_DN108820_c0_g5_i1 len=311 path=[1233:0-112 5253:113-136 1347:137-148 3481:149-170 5249:171-194 3527:195-208 1419:209-310] [-1, 1233, 5253, 1347, 3481, 5249, 3527, 1419, -2]
GGATTCGAGAAAATGGAACGAGGTTCGCTGACCTCGAAGTACATGGATCGGACCAATCCG
GTTGAGCTGTTGGTATCTGCCATGGCCGAGAAGCACGACATTACGGGCGCTCCCATCTCG
GCGCAGCTGTTCGGCAACGCCGGGCTAGAACACATGCAAAAGTTTGGAACCAAGCCGGAA
CATTTCGCGAAAATTGCCTACAAAAATCACAAACATTCCACCAACAATCCCTACTCGCAG
TTTCAAGATGAGTATTCGTTCGATCAGATCGTCAAATCGACACAAGTGCACGAATATCTG
ACGAAGTTGCA
>TRINITY_DN108820_c0_g6_i1 len=377 path=[356:0-110 5255:111-134 468:135-157 491:158-166 500:167-188 522:189-217 1979:218-230 5250:231-254 2016:255-279 614:280-290 625:291-326 4205:327-350 4063:351-351 686:352-376] [-1, 356, 5255, 468, 491, 500, 522, 1979, 5250, 2016, 614, 625, 4205, 4063, 686, -2]
CTCGGCCTGGCCGCACTCGTACGAGAGGTGGTTTCCCGCGACTGCTTTCCGTCCGCAATT
ACTTGGTGGTGCAATTAGACTCGTCATCGTCATCGTCGCACGCAGAGAGTGAGATCGGGG
TTTTGTGATTGTGCGGCCCAGTTCCGGAAGGTTTACGCATCAGCAGAATCCAGGACAAAA
GTGATAACGAGACGAAACGATCGCAATCAATCGAACCAGCCAGGGCTGATCATCATTCGT
GTAGAGTAACAACGAAAAAAGCAGCAGCATCGAAATGGGTGTACCGAAGGTATACGTCGT
CGGAGTCGGCATGACCAAGTTCGAAAAACCCGGCCGCCGGGAGAACTTTGACTATCCACA
GATGGCCAAGGAAGCCG
>TRINITY_DN108820_c0_g6_i2 len=231 path=[3300:0-41 522:42-70 551:71-133 614:134-144 4003:145-204 4063:205-205 686:206-230] [-1, 3300, 522, 551, 614, 4003, 4063, 686, -2]
AAGGTTTACGCATCAGCAAAATCCAGGACAAAAGTGATAACGAGACGAAACGATCGCAAT
CAATCGAACCAAGGCAGGGCCGATCATCATTCGTATAGAGCAACAACGAAGAAAGCAGCA
GCATCGAAATGGGTGTACCGAAGGTCTACGTTGTCGGAGTCGGCATGACCGAGTTCGAAA
AGCCCGGCCGCCGGGAGAACTTTGACTATCCACAGATGGCCAAGGAAGCCG
>TRINITY_DN108856_c0_g1_i1 len=466 path=[1765:0-59 1802:60-149 1892:150-276 2019:277-357 2100:358-464 2207:465-465] [-1, 1765, 1802, 1892, 2019, 2100, 2207, -2]
CGCTAGTCGACCTGCCCTGATCGGAATTTGCGGTTTTTTTTTTTGTTCTATCGTTTTCAC
GCGTACGCACACGGAAAAGTGATCCTTCCGTCGGTATTCTGTCGTGTTCAACAAATTCAT
CGAGGCGAGGCGTTTTCGCTTGATTGATGGTCATCTAGCTACAATCAACTACTCATAGTG
CAAATCCTGCTAAGCAGATTCAGTGAAACATTCTCCGAACCCATTCAAACGCTTCCGATT
GTGATTATTGAAGAAAATACTCAAAGAGTGACCAGTGTGGCATTTGATTGGGCTATTATG
CCGAAGTCAAGTACACGTCCCGCGTCAGCCTAGATAAGATCAAATCATATCAGAGGTGAT
AAGAGTGAAAAGCACTATCAAAGCGATTGTGAGTGCGTGTGAATAGGTGTAATAACTGAA
TGTAGAAGTATTTTTCACCGTTGATGTGTGTCTAATGAATCGTACA
>TRINITY_DN108856_c0_g1_i2 len=592 path=[1:0-44 23:45-48 27:49-96 75:97-134 113:135-192 171:193-289 268:290-290 269:291-386 365:387-591] [-1, 1, 23, 27, 75, 113, 171, 268, 269, 365, -2]
GCGAGCCGTTTTCGCTTGATTGATGGAAGTTACCAACGAAGTTACTACCGAAAAAAAATA
TCCGGAAGAAGAAATACATACTGAAGTAGATAATAAGATAACTGAAAGTAACAAACTGCG
ACGATAAGAAGACTTCAAGAATTTCAATCAAAGGAGGAGTTCAACTCAAACATTACAGAT
CATCACATCGATGTTTTAGCTGCCATGGAGTGGAAAATTGGGAAAGTCACGAGTTCATTG
TTCCTGCAGTTGACCGCCTTCCTCAGTTTGTCCGCTGCTCAAGAATCACCTCCAGGAGAA
TGGGGTGAGCCGTATTTCGTTTCCCTTGTGCCAGGCAAGGTCAACATCGGCCACTATTCC
ACATCGCTTCGTGAGCTGGACATTTCGATGTGGGAGGAAATTCCGTCTCCGGTTCGAATA
ATGCAGATCAACTACAAGGGCGGAGACCTGCAGATCCGGGTTCAACCAGATCATATAGGA
GCGCAGCTGGTTCACGAGGACGGACACTGGTACTTCATCGTCAACAATCGTATGGACTTT
GAACAAGCCGGTCAGCGACTCTCGGTACTGACACTGGTGGTTGAAGGTGATG
>TRINITY_DN108856_c0_g1_i3 len=628 path=[3667:0-84 27:85-132 75:133-170 113:171-228 171:229-325 268:326-326 269:327-422 365:423-627] [-1, 3667, 27, 75, 113, 171, 268, 269, 365, -2]
ACCTAGATAAGATCAAACCGTATCAGGAGGTGATAAGAGTGAAAAGTACTATCAAAGCGA
TTAAGTTACCAACGAAGTTACTACCGAAAAAAAATATCCGGAAGAAGAAATACATACTGA
AGTAGATAATAAGATAACTGAAAGTAACAAACTGCGACGATAAGAAGACTTCAAGAATTT
CAATCAAAGGAGGAGTTCAACTCAAACATTACAGATCATCACATCGATGTTTTAGCTGCC
ATGGAGTGGAAAATTGGGAAAGTCACGAGTTCATTGTTCCTGCAGTTGACCGCCTTCCTC
AGTTTGTCCGCTGCTCAAGAATCACCTCCAGGAGAATGGGGTGAGCCGTATTTCGTTTCC
CTTGTGCCAGGCAAGGTCAACATCGGCCACTATTCCACATCGCTTCGTGAGCTGGACATT
TCGATGTGGGAGGAAATTCCGTCTCCGGTTCGAATAATGCAGATCAACTACAAGGGCGGA
GACCTGCAGATCCGGGTTCAACCAGATCATATAGGAGCGCAGCTGGTTCACGAGGACGGA
CACTGGTACTTCATCGTCAACAATCGTATGGACTTTGAACAAGCCGGTCAGCGACTCTCG
GTACTGACACTGGTGGTTGAAGGTGATG
>TRINITY_DN108856_c0_g1_i4 len=726 path=[1765:0-59 1802:60-149 2949:150-171 1195:172-423 268:424-424 269:425-520 365:521-725] [-1, 1765, 1802, 2949, 1195, 268, 269, 365, -2]
CGCTAGTCGACCTGCCCTGATCGGAATTTGCGGTTTTTTTTTTTGTTCTATCGTTTTCAC
GCGTACGCACACGGAAAAGTGATCCTTCCGTCGGTATTCTGTCGTGTTCAACAAATTCAT
CGAGGCGAGGCGTTTTCGCTTGATTGATGGATTTCTACAAGGTAAACAAATCCTGAAGCA
CCAACGAAGTGGATACAGAAGAAAAATTGTGCTTCGAAAAAGAAAAATAAACCAACTATC
ATAAATAATTAGAAAACCGAAAGTTACAAACTGTGAGGATAAGAAAACGGAAGAGTTCAA
CTAGGAATACAGATCCGTGTATCGATGATTTAGTTGCCATGGATTGGAAAAAAGCAAAAG
TCACGAGTCCATTGCTCCTGCTGTTGACCGCCTTCCTCAGATTGTCCGCTGCTCAAGAAT
CACCTCCAGGAGAATGGGGTGAGCCGTATTTCGTTTCCCTTGTGCCAGGCAAGGTCAACA
TCGGCCACTATTCCACATCGCTTCGTGAGCTGGACATTTCGATGTGGGAGGAAATTCCGT
CTCCGGTTCGAATAATGCAGATCAACTACAAGGGCGGAGACCTGCAGATCCGGGTTCAAC
CAGATCATATAGGAGCGCAGCTGGTTCACGAGGACGGACACTGGTACTTCATCGTCAACA
ATCGTATGGACTTTGAACAAGCCGGTCAGCGACTCTCGGTACTGACACTGGTGGTTGAAG
GTGATG
>TRINITY_DN108856_c0_g2_i1 len=248 path=[4023:0-42 365:43-247] [-1, 4023, 365, -2]
CATCGGCCAATATTCCACAACGCTTCGTGAGCTGGACATTTCGATGTGGGAGGAAATTCC
GTCTCCGGTTCGAATAATGCAGATCAACTACAAGGGCGGAGACCTGCAGATCCGGGTTCA
ACCAGATCATATAGGAGCGCAGCTGGTTCACGAGGACGGACACTGGTACTTCATCGTCAA
CAATCGTATGGACTTTGAACAAGCCGGTCAGCGACTCTCGGTACTGACACTGGTGGTTGA
AGGTGATG
>TRINITY_DN108839_c0_g1_i1 len=304 path=[1542:0-221 2319:222-245 1765:246-303] [-1, 1542, 2319, 1765, -2]
GCCTTGAACAACGTGGGGTAAGGCTGTTAGTGCAAGATATCAAAGTGTTAACTATAAGTG
ATATAAAATGTGGGTCATTTACGTGAACGAAGATATAAAAGTGAAGATGAGCGGAACTAT
GAGCATGTGAAACTGTTTGCGGACGTATCATGTCAAGTTGAGAAAAAGGGACTCCAATAA
GGCATTGAATTTCAATCTGATCGGCAAGTACTGAAGCGTGAAGGGTCGGACGGAGAACCA
GTTTCTACGGAAGACGAGCAATTTACGTTGATTTTGATCGGAATGAAATCTAGAAGAATG
AAGG
>TRINITY_DN108839_c0_g2_i1 len=622 path=[2149:0-34 674:35-80 720:81-127 767:128-149 789:150-207 847:208-259 899:260-331 2547:332-355 995:356-621] [-1, 2149, 674, 720, 767, 789, 847, 899, 2547, 995, -2]
GGTTGAAAAGCTGCTGATTGGAAGTGCGCGAGATCAGGTTATAGTGCTTTGAATAACCTA
TACTGCGGGCAGGTGAATTTAGAGCGTAGCCTTGAACAACGTGGGCCTCTATCCATTCAT
AAATAGTTCAGTAGAAAAGTGAATTCCGCATGTACATAAACAGCTAAGTATAAGTGAGGT
AGTCTAGTTTTGGGCATTGTGTAGTGCTTAATTTGAAACAAAGAACGAATCAACCTAAAT
AACGAACAAACAATGGCTCGGTCCAACCCAGCGTACATCCACGATGGAGACCTGCACGAT
CTAGGTCTTGGTCACAACTATCGCGAAAAGCCACCGCCCACACCAAGTGCTGACTCCTTC
TCGAAGCAACTGATCCAGAACGGCACCACCCCCACCCCACATTTCCACACCAGCATACCC
AACACGATGAGCCTGTCAAAGCCCAACAAAGTCGTCCGGGACAAATGGGGCAAGGATATC
GAATTCCTGCTGTCGTGCATTGCCCTCTCCGTTGGACTGGGCAACGTATGGCGGTTCCCG
TTCACGGCGCTGGAAAATGGTGGCGGGGCCTTTGTGATACCCTATCTCATCGTGCTACTG
CTGGTTGGGCGTCCGATCTACT
>TRINITY_DN108839_c0_g3_i1 len=304 path=[1542:0-221 1741:222-240 1760:241-245 1765:246-303] [-1, 1542, 1741, 1760, 1765, -2]
GCCTTGAACAACGTGGGGTAAGGCTGTTAGTGCAAGATATCAAAGTGTTAACTATAAGTG
ATATAAAATGTGGGTCATTTACGTGAACGAAGATATAAAAGTGAAGATGAGCGGAACTAT
GAGCATGTGAAACTGTTTGCGGACGTATCATGTCAAGTTGAGAAAAAGGGACTCCAATAA
GGCATTGAATTTCAATCTGATCGGCAAGTACTGAAGCGTGAAAGGTCGGACGGAGAACCA
GTTTCTACGGAAGACGAGCAATTTACGTTGATTTTGATCGGAATGAAATCTAGAAGAATG
AAGG
>TRINITY_DN108850_c0_g1_i1 len=223 path=[868:0-98 944:99-113 1412:114-137 983:138-154 1000:155-156 1235:157-178 1257:179-205 1031:206-222] [-1, 868, 944, 1412, 983, 1000, 1235, 1257, 1031, -2]
AGGTGCTATTTGTTCCAACTTTACTACGCTTTCCTCGAGGAAAAAAATCTCTATATAATG
ACGATCACATTCGCGTGTAAAAACCGTCCGCCCGGATATGCAATTTCATATTAAGCGAAT
ATTTCAGTCAATTCAATAAATCGCTGAACACAGGTTCTAGACTAAGCCGAATGAAACGAA
CCGAACGAAACGAACCGTTAAATCAAAATTTTCGTTGACTTTT
>TRINITY_DN108850_c0_g2_i1 len=206 path=[868:0-98 944:99-113 1412:114-137 983:138-154 1357:155-178 1257:179-205] [-1, 868, 944, 1412, 983, 1357, 1257, -2]
AGGTGCTATTTGTTCCAACTTTACTACGCTTTCCTCGAGGAAAAAAATCTCTATATAATG
ACGATCACATTCGCGTGTAAAAACCGTCCGCCCGGATATGCAATTTCATATTAAGCGAAT
ATTTCAGTCAATTCAATAAATCGCTGAACACAGGTCCTAGACTAAGCCGAATGAAACGAA
CCGAACGAAACGAACCGTTAAATCAA
>TRINITY_DN108850_c0_g3_i1 len=292 path=[1:0-73 52:74-136 115:137-173 152:174-291] [-1, 1, 52, 115, 152, -2]
CGCAAACGATTTTAACCGGAGCTTCTAACATACCGATGTAATAATTATACTCTTTTTTGA
TTCTCACTATCATGCCACTTAAACTAAATGTTTGCTTACGATTATTCTATTATCTTTTTG
TCCACGTTCTCGACAAGTTTCCCCTTCACCGCAGTGAGCAATAGCAAGCGGAAAAGCATA
GTACTTTGCTCTATTTTACTCACTGCGCATCGTTCTGGATATAAGTAGTAGTTTTTTTAG
ATTTATAAAGGTTTTGCTATTGGATCCAGCGTAAATATGTTTTTGTTTTTCT
>TRINITY_DN108850_c0_g3_i2 len=348 path=[1123:0-54 1048:55-129 52:130-192 539:193-229 152:230-347] [-1, 1123, 1048, 52, 539, 152, -2]
CGAATGAAACGAACGAACGAAATGAACCGTTGAATCAAAATTTTCGTTGACTTTTCCGCA
AACCATTTGAACCGGAGCTTCTAACGTACCGATGTAACAATTCTACACTTTTTTGATTCT
CACTATCATGCCACTTAAACTAAATGTTTGCTTACGATTATTCTATTATCTTTTTGTCCA
CGTTCTCGACAAGCTTCCCCTTTACCACAGTGAGCAATAGCAAGCGGAAAAGCATAGTAC
TTTGCTCTATTTTACTCACTGCGCATCGTTCTGGATATAAGTAGTAGTTTTTTTAGATTT
ATAAAGGTTTTGCTATTGGATCCAGCGTAAATATGTTTTTGTTTTTCT
>TRINITY_DN108899_c0_g1_i1 len=230 path=[284:0-69 621:70-123 385:124-168 430:169-172 434:173-177 439:178-192 454:193-227 489:228-228 1050:229-229] [-1, 284, 621, 385, 430, 434, 439, 454, 489, 1050, -2]
GCCTCAACATCCCCCACTCCGTCAAGCGTTTCCCAGGCTACAGCGCCGAGAACAAGAGCT
TCAACGCTGAAGTTCACCGTGCTCACATCTTCGGCCAGCATGTCGCCGACTACATGCGTA
CCCTGGAGGAAGAGGACGAGGATGCCTACAAGCGTCAGTTCAGCAAGTACATCGGTCTGG
GAATCAAGGCTGATGATATTGAGACCATCTACAAGAACGCTCACGCCGGG
>TRINITY_DN108834_c0_g1_i1 len=454 path=[1504:0-153 406:154-197 450:198-255 1669:256-294 547:295-312 1235:313-315 1238:316-357 610:358-360 705:361-390 735:391-408 753:409-432 777:433-453] [-1, 1504, 406, 450, 1669, 547, 1235, 1238, 610, 705, 735, 753, 777, -2]
ACAAGGCATTGACCGCAATGTTATCCTTTTTGAACTCCTGGGCCATGCCCAGAACGCACA
TCGACATGCCGTATTTTGCCATGGTATACGCCACGTGATTGCTGAACCAATGCGGGTTCA
GATTCAGCGGAGGAGAAATGTTCAGTATGTGAGCATGGTTGCTTTTCTTCAGGTATGGAA
TGCATTCCTTGGAAACCAAAAATGTTCCACGAGTGTTGATATTGTGCATCAAATCGTATC
GCTTCATGTCGGTTTGTTCGGTAGGCGTCAGAGAGATCGCGCTGGCATTGTTGACCAGAA
TGTCGATGCCACCGAATTTCTCCACTGCATTCTTGACGGCGGTCCGTACTGCGTTCTCGT
CGCGAACGTCGACCACACAGGGCAGCGCCTTTCCTCCAGCGGCTTCAATTTCAGCGGCGG
CAGTGTAGATCGTTCCAGGTAGTTTGGGATGAGG
>TRINITY_DN108834_c0_g1_i2 len=229 path=[891:0-52 529:53-67 544:68-70 547:71-88 565:89-133 610:134-136 613:137-228] [-1, 891, 529, 544, 547, 565, 610, 613, -2]
TGCATCAAATCATATCTCTTCATGTCGGTCTGCTCGGTAGGAGTCAGCGAGATCGCGCTG
GCATTGTTGACCAGAATGTCGATGCCACCAAATTTCTCCACTGCATTCTTCACGGCGGTC
CGTACTGCGTTCTCGTCACGAACATCGACCACACATGGCAGGGCTTTTCCTCCGGCAGCT
TCAATTTCAGCGGCGGCTGTGTAGATCGTTCCAGGTAATTTGGGATGAG
>TRINITY_DN108869_c0_g1_i1 len=293 path=[931:0-44 953:45-106 1201:107-165 1074:166-178 1503:179-205 1114:206-292] [-1, 931, 953, 1201, 1074, 1503, 1114, -2]
GCTGGGTTTGCTCAATAAATATGCTTGGGCTTCTTCATCGTGTGATTTCTTTCTTGTTTG
AGAGTGTGTGAGTGTTTCATTACATTTGCGTTGACAGTGGGTTCGCTTCTTCCCCAATGC
ATTCCCTTGTTGTGTAAGTTCTATGGGAAAGAGTGACGATCCACTTCGAAGAGCTCTACG
AGATAAGTCTTCAAGTTGTTTATAGTTTTATATTTACTTCCGATTTGTTTACGTTTTATA
ATTTATATAATTGTAATAGAAAGAAACATTTCCTCTACACATTTAAAGCGGTT
>TRINITY_DN108869_c0_g2_i1 len=271 path=[953:0-84 1015:85-103 3078:104-127 1058:128-143 1074:144-156 1087:157-183 1114:184-270] [-1, 953, 1015, 3078, 1058, 1074, 1087, 1114, -2]
GCTTGGGCTTCTTCATCGTGTGATTTCTTTCTTGTTTGAGAGTGTGTGAGTGTTTCATTA
CATTTGCGTTGACAGTGGGTTCGCTGCTTCCCCAATTCATTCCCTTGTTGTGTAAGTCCT
TTGGGAAAGAGTGACGATCCACTTCGAAGAGCTCTACAAGTTAAGTCTTCAAGTTGTTTA
TAGTTTTATATTTACTTCCGATTTGTTTACGTTTTATAATTTATATAATTGTAATAGAAA
GAAACATTTCCTCTACACATTTAAAGCGGTT
>TRINITY_DN108869_c0_g3_i1 len=296 path=[1381:0-34 1393:35-52 88:53-163 199:164-195 231:196-196 232:197-222 1350:223-246 1374:247-251 1379:252-253 289:254-261 297:262-275 311:276-285 321:286-295] [-1, 1381, 1393, 88, 199, 231, 232, 1350, 1374, 1379, 289, 297, 311, 321, -2]
TGACAGCTGCTGTCCTGTCAAACGTAGTTGGCTTTGTTTCTTCGGATAAATCGGGCGTCC
ACCACGGTGGCATCGACACATGCAAATATCAAAAAACAATTGTTTCAACGGATGCACGCA
CTTGGCATGGCGTTCGGTTGTTACTCTATAACGTCACTTATGATGCTTGTGCGCTTTGGA
AAGGGCACAAAGCATGCTGTGTGTGTTTGTGAATGCAAAATAATCAGATGTTTGACCATT
TGACAGCAGCAACAGTAGCAGTGCTGCCAGTTTGATGGTCAAAACGAAACTGCCAA
>TRINITY_DN108869_c0_g3_i2 len=244 path=[1:0-67 46:68-109 88:110-220 1950:221-243] [-1, 1, 46, 88, 1950, -2]
AGAGTGTCTGGTTTGCCTACCCACAAACACAGGTTAGTCCCGGTATTTCCCTGTTTGACA
GCTGCTCTACTGTCAAACTTATAGTTCGCTTTGTTTCTTCGGATAAATCGGGCGTCCACC
ACGGTGGCATCGACACATGCAAATATCAAAAAACAATTGTTTCAACGGATGCACGCACTT
GGCATGGCGTTCGGTTGTTACTCTATAACGTCACTTATGATACTTGAAGGGACCTGCTGA
TTGT
>TRINITY_DN108827_c0_g1_i1 len=345 path=[2131:0-29 3791:30-53 2162:54-136 1124:137-154 3355:155-193 1193:194-344] [-1, 2131, 3791, 2162, 1124, 3355, 1193, -2]
TGCGGCATTCCCTTTATAATTTGTTGATCTAGTACTTCAATATCCCCAAATTGCTGGATA
AGATTTCTGATGATTTTTTTTTCTTTTGGAATTCACGACGAAATTTCATGGTGGAATTCC
TGGTGTGAATTCATGGTAGAATTCCTTGTGGAATTCATGTAAGAATTCCTTTTGTAATTT
GTTGTTCTAGTACTTCACTAGCCTCTCATTGCTGGTGAAGTTCTTTGTGGAATTCCTGAT
GATGGTCGTGGTGAATTTTTTATTGGAAATCCTGATGTAATTCCTTAAGTTAATTCCTGG
TAGAATTACTGTGGAATTTTGCGTGGAATTTCTGGAGGAATTCCT
>TRINITY_DN108827_c0_g2_i1 len=270 path=[1097:0-42 1117:43-49 1124:50-67 1142:68-82 3792:83-106 1181:107-118 1193:119-269] [-1, 1097, 1117, 1124, 1142, 3792, 1181, 1193, -2]
CGAAATTCCTGGCGGATTTCATGGTGCAATTCCTGGTGTGAATTCATGGTAGAATTCCTT
GTGGAATTACTGAAGGAATTCTTGTTAGAATTCCTATTGTAATTTGTTGTTCTAGTACTT
CACTAGCCTCTCATTGCTGGTGAAGTTCTTTGTGGAATTCCTGATGATGGTCGTGGTGAA
TTTTTTATTGGAAATCCTGATGTAATTCCTTAAGTTAATTCCTGGTAGAATTACTGTGGA
ATTTTGCGTGGAATTTCTGGAGGAATTCCT
>TRINITY_DN108827_c0_g3_i1 len=380 path=[1:0-161 140:162-196 175:197-317 296:318-334 313:335-379] [-1, 1, 140, 175, 296, 313, -2]
TTCTGGTAGTTTTTTTCGTAGAATTTATTTTTGAATTCATGACGAAATTCCTGGTGAATT
TCTTGGGGAATTCCTGGAGTGAATTCATGATAGAATTCCTCGTGGAATTGCTAGTTAAAT
TCTGAGTGAAGTTCTTGATATTTGCTGTTCTAGTACTTCACTAGTTTTAAATTCCAAGGA
GATTCTTATGGAACTCCCGGTGGAATTTTATTGTGACATTCCAGGTGAAATTCACGATGG
ATTTCCTGGTGGCAAACAGGGTGGAATTCCTATTGGGTGTTCCTGCTTAAATTCTTGTGG
ATTTCCTGGTAAAATTCCTAGTGGAAATCCTGATGCAATTCCTAGTGGAATGCATGATAG
AATTCTTGGTGGGAGTCCTG
>TRINITY_DN108827_c0_g4_i1 len=267 path=[978:0-32 2089:33-74 1030:75-141 296:142-158 1591:159-253 1686:254-266] [-1, 978, 2089, 1030, 296, 1591, 1686, -2]
GTGGAATTTTATTGTGGCATTCCTGGTGAAATTCTCGGTGGATTTCCTTGTGGCAATCTT
AGTGGAATTCCTGACGAAGTTCCTAGATAAATCTCTGGAAGATTTCCTGGTTGAATTCCT
GTGGATTTCCTGGTAAAATTCCTAGTGGAAATCCTGATGGAATTCATGATTGAATTCCTA
CTTGGATTCCTGTGAAATGTTTCGTGGAATTCCTGGAGGAATTGTTGGTTCAATTCCTTT
TGTAATTTGCTGTTCTAGTACTTCACT
>TRINITY_DN108827_c0_g5_i1 len=215 path=[1:0-161 140:162-196 3725:197-214] [-1, 1, 140, 3725, -2]
TTCTGGTAGTTTTTTTCGTAGAATTTATTTTTGAATTCATGACGAAATTCCTGGTGAATT
TCTTGGGGAATTCCTGGAGTGAATTCATGATAGAATTCCTCGTGGAATTGCTAGTTAAAT
TCTGAGTGAAGTTCTTGATATTTGCTGTTCTAGTACTTCACTAGTTTTAAATTCCAAGGA
GATTCTTATGGAACTCCTGGTGGAATTTTATTGTG
>TRINITY_DN108868_c0_g1_i1 len=227 path=[2493:0-96 1630:97-226] [-1, 2493, 1630, -2]
ATACCTCCTCACTCACGCATCTCACTTGAGATAAAAAGCTACGAATGAAGTGAGATGGGA
CCAGGGGGTTGAGCGGGAAAACTCAACCCGAATAATTCGCCTCATTTTACGAGTGGAGTG
GCGTGATATAACTGGACTGTTGTGCTCATTCTGCGATGGGAGTGATGTGATAAAAGTTAG
AGTCGTATATCAAGGTGAGAAATCTCGGAAATCAAGATGAGAAGTGC
>TRINITY_DN108868_c0_g2_i1 len=221 path=[1381:0-74 1433:75-76 317:77-119 360:120-133 2834:134-157 398:158-166 407:167-176 2223:177-196 2243:197-199 2246:200-220] [-1, 1381, 1433, 317, 360, 2834, 398, 407, 2223, 2243, 2246, -2]
TTCGAGCTGTCTCACTTCATTCCACTCATATAAATAGTCTAATTAATCTATTGGAGTATT
TCCAATGAAGCCGGTAAGCTGCGATGTGAGGAAAGATGACTCACTTCCATTTGATTTACA
TTTCGCATTTATTCTATTAGTGGATTGTAGTCAGACATCTAAATTAAATTCCGATGAACT
CCCTTCGATGTACACGACGAAGCACCTCAAACGAGCCGAGT
>TRINITY_DN108868_c0_g3_i1 len=334 path=[49:0-66 93:67-86 113:87-93 120:94-290 317:291-333] [-1, 49, 93, 113, 120, 317]
GAGATGCAAAATTGTGCTTCGAATATGCCGGGTCATCTTCAAGTTTATTCTGCTGCAAGT
CGTTGAGGTGAGACGAGTTGAATGAGGGATGGATTATTTTATTTTATTCTACAATGTACC
TCAAATCAAATTGGGCTTATTATACGAGTTGGTGGTGGTGAGAAAGCTCATCAGTGTGCT
CATCAGTTTCACAAGGTGAGACACTTAATTCGAGCTCGAGCTGTCTTACTTCATCCCACT
CATAGAAATAGCTTAATTAATCTATTGAAGTATTTCCAATGAAGCCGGTAAGCTGCGATG
TGAGGAAAGATGACTCACTTCCATTTGATTTACA
>TRINITY_DN108891_c0_g1_i1 len=226 path=[2295:0-55 1001:56-119 1065:120-188 1134:189-202 1148:203-225] [-1, 2295, 1001, 1065, 1134, 1148]
ACAAACCCCCTGGAGAAGTTCCGGTACAAACTCCGTATGGAAAACCGCAGAAATAGCTCC
ACCAGAAATCCTGAGAGGAATTCGGGTAGAGATTTTGAAAAATCCTGGAGAAACCCCGAG
AGACACTACGGAAGAAACCCCACGAGATACTCCGAGAAAAAGTTCGGTAGATATCCCGGG
AGGGACGCCGGCAGAAATTCAGGGAGGAACCTCGAGGAAATCCAGA
>TRINITY_DN108891_c0_g2_i1 len=472 path=[39:0-44 61:45-68 85:69-95 112:96-182 2016:183-217 235:218-242 260:243-284 302:285-314 2506:315-338 356:339-430 2505:431-454 472:455-471] [39, 61, 85, 112, 2016, 235, 260, 302, 2506, 356, 2505, 472, -2]
AGAGAAGTCCTTTTAGGAAAACCCCTGAAGGAGGAGAACTCCTGGGGAATCCCGGGTCCA
GTAGACCTCTAGAAATATCCAAAGAAGGAGTTCCGTGAAGTCTTAAGAGTAGAACCTTTC
TGGAGAATCACCGAGAGGAACTACGGAAGAAGCTCCGTGAAGTCCTAAGAGTAGAACCTT
TCTGCGAAAAAAAACCCCACAAAGTACTCCGAGAAAAGCTCCCTAGAAATCCCAGAAGGA
ACTACTACATAAATCCGGGCGGAAATCCTTAAGAAATCTCTAGAAAACTGTTCGAGGAAT
CCTGAGCGAAACCCTCAAGAAATCCTGCTAGAAACTCCGGGAGAAATCTCTCGATAAACT
ACATGGAATAGCAAGGGTAATCTAGCTAGCTCTGGGCGGAATGCCGGAAAATACTCCAGG
AAACTTCAGAAGGAATTTCATAAGAAAACGTCGAGCTCTAGACAAAACCCGT
>TRINITY_DN108809_c0_g1_i1 len=246 path=[285:0-186 4575:187-210 4117:211-222 4129:223-223 4130:224-226 4599:227-245] [-1, 285, 4575, 4117, 4129, 4130, 4599, -2]
GTAGAGGGTGTCTTTTTTGGGAGTTCCTCTTGGAGCTCCTCCAAGAATTTCTCCATGAGT
TATTTGTGAATGCCTTAAGACGTTTTGCTACAATTTTTTGGTAAAACAACTAATTGACTA
AGTCTATCTAATAATTCTGCAATCAACCGATATACGATCTTCCTGATTCTTTCAAACTCA
TTCATAAACTTACACGTGTCCATAAAACTTGCACCCAAACAAATTCATCAAACATGTTCG
CTTTTG
>TRINITY_DN108809_c0_g2_i1 len=307 path=[285:0-186 449:187-209 5376:210-233 496:234-252 515:253-258 521:259-306] [-1, 285, 449, 5376, 496, 515, 521, -2]
GTAGAGGGTGTCTTTTTTGGGAGTTCCTCTTGGAGCTCCTCCAAGAATTTCTCCATGAGT
TATTTGTGAATGCCTTAAGACGTTTTGCTACAATTTTTTGGTAAAACAACTAATTGACTA
AGTCTATCTAATAATTCTGCAATCAACCGATATACGATCTTCCTGATTCTTTCAAACTCA
TTCATAAGCTTACACGTGTCCATCAAACTTGCACCCAAACAAATCCATCAAACATGTTCG
CTTTTGACCACTGTACTACTTTCCCATCCAACACTGACCACCCAAGTTTTGCGTCGGTAG
ATATCAT
>TRINITY_DN108809_c0_g3_i1 len=353 path=[3067:0-39 3084:40-42 1707:43-63 1728:64-256 1921:257-352] [-1, 3067, 3084, 1707, 1728, 1921, -2]
GTCTGATTATCTGGAGAGAAGGCACAAACGTCCCAAATGGAGAATAGTGTACCTCTTGAG
CCGGTCTTCTGAAACCTGATACCTGATACTTAATTAATTCATTCTAGTTAAAAATGTAAT
TTCTTCTATAGTGTACTTGAAGCCACAACGAAAGGATTTCACTTTTTCCATACTCTTACT
TAAGTTTCTCGGTACAAACTTATTATCTGTTGGCGGTGGCACTTCCTTTGCAACAAAATA
GCTCAAATTCCCAAAGTATCCTGTCAACCACTGAAACCCTATTTTCAAGAAAGGAAAAAG
TAAAACTTCCAGATTAGATCTACATATCGGAGCCACTCTAGTGTGAAACCGGG
>TRINITY_DN108809_c0_g4_i1 len=209 path=[2946:0-92 4189:93-116 2030:117-119 2033:120-158 4451:159-208] [-1, 2946, 4189, 2030, 2033, 4451, -2]
TGGTCGTTGAAGAACCGGGGGACCACAAAGCCGGGGGAGTGCAAGAAGAAATTTTCGGCG
TAAATTTAGCTATTGGCAGTTGTGCGAATTTGTACGATTTTTTTTTCTTTCTGTTCCTGT
TCGACGGACGACGATTTGCTTTGGTTTAGTTGATACTGTTTTGTGCCTAGTACTATGTAG
TGGAACTGCGTGCCAGAGCGGGATTAGCG
>TRINITY_DN108809_c0_g5_i1 len=407 path=[1293:0-37 5373:38-61 1332:62-90 1361:91-94 1365:95-110 1381:111-111 3303:112-159 1430:160-165 5374:166-189 1460:190-207 5375:208-231 1502:232-325 5377:326-349 1620:350-371 3399:372-406] [-1, 1293, 5373, 1332, 1361, 1365, 1381, 3303, 1430, 5374, 1460, 5375, 1502, 5377, 1620, 3399, -2]
ATGGATTTACACAACTGTTTTGACCAACATTTACCTATAAATATCTTGTGGAGGAAAAAA
ACGAAGTGAAATCAATCCAATCAAAATTAGGCCAGGATGTGCTTAATGGCGACGTATGAA
GCGTTCTCTTCAACTCCCACAGCAGCGTTCGAAGTTCTCTTTGACGTTGCCCGACTACAC
ATTCATCTCAAACAAGAAGTACTTTCTTATACTTATCGCCTATGGGTACTTGGTTTACTA
GAGGAAAGTCCTATGAACAGCAGATCAACACACATCTCGTTGTTTCTTCTTAAGGTGGAT
TGGGACAAAGTTGTCCTTGCTTAAAGACATCTGACAATTGCTTATAATTTCCTGCATAGG
TCATTTTCCACGGAATTCCCTTCATGGAGAATATTGTACCTCTTGAG
>TRINITY_DN108809_c0_g6_i1 len=222 path=[2374:0-72 4685:73-83 3471:84-96 2448:97-221] [-1, 2374, 4685, 3471, 2448, -2]
GAGAGTTCATCTTAAAGTTCCTTTGGGAATTTCTTCAGTAGTTCCTGCGAGAATTCCTCT
AGGAGTTCCTCCAAGAATTTCTCTAGAACTTACTCGTGGAATTCATCTAGAAGTTCCTGC
GGGAATACCTCTATGAGTTTCTCCATAAAATACTCTAGGCGCTGCTCTTGAAATTCCTCT
AGAAGTTTCTCCGGGAATTCCTCTAGAAGTGGCTTTGGAATG
>TRINITY_DN108809_c0_g7_i1 len=222 path=[2374:0-72 2424:73-96 2448:97-221] [-1, 2374, 2424, 2448, -2]
GAGAGTTCATCTTAAAGTTCCTTTGGGAATTTCTTCAGTAGTTCCTGCGAGAATTCCTCT
AGGAGTTCCTCCATGAATTTCTCTAGAACTTACTCGTGGAATTCATCTAGAAGTTCCTGC
GGGAATACCTCTATGAGTTTCTCCATAAAATACTCTAGGCGCTGCTCTTGAAATTCCTCT
AGAAGTTTCTCCGGGAATTCCTCTAGAAGTGGCTTTGGAATG
>TRINITY_DN108809_c0_g8_i1 len=213 path=[2946:0-92 3016:93-123 2033:124-162 4451:163-212] [-1, 2946, 3016, 2033, 4451, -2]
TGGTCGTTGAAGAACCGGGGGACCACAAAGCCGGGGGAGTGCAAGAAGAAATTTTCGGCG
TAAATTTAGCTATTGGCAGTTGTGCGAATTTGTGCGATTATTTTTTTTTTCTTTCTGTTC
CTGTTCGACGGACGACGATTTGCTTTGGTTTAGTTGATACTGTTTTGTGCCTAGTACTAT
GTAGTGGAACTGCGTGCCAGAGCGGGATTAGCG
>TRINITY_DN108809_c0_g9_i1 len=301 path=[2017:0-35 2030:36-38 2033:39-77 2072:78-81 2573:82-189 4755:190-217 3172:218-300] [-1, 2017, 2030, 2033, 2072, 2573, 4755, 3172, -2]
GTGCGAATTTGTGCGATTTTTTTTTCTTTCTGTTCCTGTTCGACGGACGACGATTTGCTT
TGGTTTAGTTGATACTGTGTTGCGCCCAGTATACTATGTAGTAGAGCTGCGTGCGAGAGC
GGGATTAGCGGGATGAAAACAAATATTGCGCACATACCGGTCACCGGGTTATGCCCGCCC
CCGTCCGCCCACCCGGCCGTCGGAATGTGAACAGCATGTGGATAGTGGGTGACAGACAAA
CCAGGACGAAAAGACCGAAGAAAAGGGGTTCTGCAAACCAGCCGGCGATTTGTTGTTGCT
A
>TRINITY_DN108875_c0_g1_i1 len=577 path=[2107:0-416 4967:417-440 2525:441-576] [-1, 2107, 4967, 2525, -2]
AATATCCATTTGATCCATGGAAGAAAAACTGGCATTAAGCTGAGATAAATACATTGGAAA
CTGAGGTTGGCAATTACAAATATTGATCAAGTGTGGTTTATTGAAGCCTATTCGACAATT
ATGTGGGCATATGTGTTGTAATGTTTCCACTCAATCGCATTTTTTTAAAGGCGGGTCTAA
GTGCACTACACAGTTCACCAGTTGCGATTTGAAAGCGGCAATCCCCTCAGATGACACTCG
TCTGCGCATTCCCAGTTCGAGGTATCGCAGGTTCGGATACTTCCTCGCCAATTCGAGCAA
TGCCTTGTCGGACAACCGGCTGGATTTGTAAATTACAAATCGCTTAAGCAGTGGGTTCGG
TGGCATAGTATCTGTGTATGTATCAATTCCCTTGAAGGTAAGATCTTCTAGATGATCAAG
TTGCTCCAAATCAAGAAGGCTGATGAGGGTTCCATTCATTCCATTTATTACCAGACGCTG
GAGTTTTCGGAAGTTTCGGCAGATGTGTTTCAACCCTGTCTCGTATGTCCAATCGTCGTC
CGGAAAAATCGAAAGTGTTACATCCATGGCAATAACG
>TRINITY_DN108875_c0_g2_i1 len=1076 path=[1:0-76 55:77-142 121:143-783 4966:784-807 786:808-953 932:954-989 968:990-1075] [-1, 1, 55, 121, 4966, 786, 932, 968, -2]
GTTCGGTAGTAGATGTCTTAGTCGTTCGATGCAACTCTCTTCACACTCAAAAAGCTCCAT
GCTTAGGTTTTTCACACTCACCAACGGGTTGCATATTCGGCTGTTTGCTGGAACTTCATA
GACTCGTCCAAGGCCTAAAGTCTTCAAGTTTTTTAGACGCCCCAACAAATGAAATGGAAT
CGGAATGGGGCGGGAACCAAAAGCGTGGAATTTGAGTAATTCGATTGCTGGGCATGCACT
CGTTAGCACATCCAATGCTGTCTCTTGGATGGAGGAATCGAGTCTCACTTCCTTCAAAAG
CTTAAATCCAGCGAAGAATGTTAGTAGATCCCCACCATTTTCTGTCTCGCAGAAACTTCC
GTCAATTTCCAGCACTTCAGCTTTCGGAAACTGCAGTTGTTCTAAAGAGATGTAACCTTC
TACTGAATACAAATCCACTTTCTTGAGCTGAGGAGCTAGTCGTTGTAACACAGCCATGTA
ATCCATTCCATCCTTTGAATCTGAAAAGCTGATGCTGAGTTGGGTCACGTTGGAAACATT
TAGACTTTCGATCTGAAATTCGTTGTTCAACGGTCCTGGATATTGAACTTGCAAAGATGG
AAAGATTGTATGCATGTCCCTGAAGTCCAATCTAACTATCAATTGCTGCAGATTTGACAA
ACGGCTTAACACCATACATACTTGCTCTGGGCCTATACGTCCCTCACACTGGAAACTCTC
CACATCTGTAGCAAACCGATCCAAAATCTCCAACACATACTGGAAAGGGAAATTGCAGTA
ACCGCAACAATCCAGCATAATATTTCTATAACGGCGGATGCTTTTGTGTATGAAGTTGCC
AGGGGGTCCTATTTTGAGCGCCACTTTGCGCAAGAAGCCTGGACTGAAAGCCAATCTTTC
CCACGATGTACACACTAGCGAAGCCGACTTACGATCCAAAAATGGAAGAAATGAGAATAT
GTACTCTAACACTTCTTCCGGAAGATCTTGGATTGGGAAAAGTTCGTTGTTTATCGCGGA
ATTGTACTCGAGTGTAACACTTTCAATGGAACTAGTGGTGCTTTCCATTTTGCTGT
>TRINITY_DN108875_c0_g3_i1 len=397 path=[3215:0-53 3246:54-98 3291:99-172 3365:173-183 3376:184-189 3382:190-190 3383:191-207 3400:208-209 3402:210-214 3407:215-233 3426:234-320 4965:321-344 3537:345-365 4699:366-396] [-1, 3215, 3246, 3291, 3365, 3376, 3382, 3383, 3400, 3402, 3407, 3426, 4965, 3537, 4699, -2]
GGTTCCTTGTGCAATTTTGATTGTTCTGGTCAATCACGGAGTAGCAACTACGAACTGTTC
GATCATCTATGCTCATGCTCATGCTCTCATGCTCTGGTAGTTTCAAAGGACTTCTAATAC
TGCGCCAAAACTTTGATGTATTTTTTTCAGGTCAATCAATCCGAGTGAGATTCACCTGTT
AAACTTGCTGTAGAAAATCTTCTCACCTAAAATTGAGGCGGATCTACTCGCGAAAATCGC
AGTACGTGTCGTACCGGAGTGGTAACATTTAATGATTAATACATCAATTATCGTTCCATG
CTGAGTGTTTTCTACCCAGTAGATTCAGCCGTATTGTTATACTCGTTATACAAACGCAAC
TCAGCTAGATCGGAAGAGCACACGTCAGAACTCCAGT
>TRINITY_DN108875_c0_g3_i2 len=316 path=[4197:0-76 3365:77-87 3376:88-93 3382:94-94 3383:95-111 3400:112-113 3402:114-118 3407:119-137 3426:138-224 4965:225-248 3537:249-269 3558:270-315] [-1, 4197, 3365, 3376, 3382, 3383, 3400, 3402, 3407, 3426, 4965, 3537, 3558, -2]
GTTGAAAGTGTTAGTTCGGGCTCGCCGGTCGAAAAAAAATCCAGGCGCCGACAAGTCAAT
CAATCCGAGTGAGATTCACCTGTTAAACTTGCTGTAGAAAATCTTCTCACCTAAAATTGA
GGCGGATCTACTCGCGAAAATCGCAGTACGTGTCGTACCGGAGTGGTAACATTTAATGAT
TAATACATCAATTATCGTTCCATGCTGAGTGTTTTCTACCCAGTAGATTCAGCCGTATTG
TTATACTCGTTATACAAACGCAACTCAGCTGTGGAGACAATTTTGTTCTTGAACTCAATT
GAAGTGGTCCGTATGG
>TRINITY_DN108875_c0_g3_i3 len=412 path=[3215:0-53 3246:54-98 3291:99-172 3365:173-183 3376:184-189 3382:190-190 3383:191-207 3400:208-209 3402:210-214 3407:215-233 3426:234-320 4965:321-344 3537:345-365 3558:366-411] [-1, 3215, 3246, 3291, 3365, 3376, 3382, 3383, 3400, 3402, 3407, 3426, 4965, 3537, 3558, -2]
GGTTCCTTGTGCAATTTTGATTGTTCTGGTCAATCACGGAGTAGCAACTACGAACTGTTC
GATCATCTATGCTCATGCTCATGCTCTCATGCTCTGGTAGTTTCAAAGGACTTCTAATAC
TGCGCCAAAACTTTGATGTATTTTTTTCAGGTCAATCAATCCGAGTGAGATTCACCTGTT
AAACTTGCTGTAGAAAATCTTCTCACCTAAAATTGAGGCGGATCTACTCGCGAAAATCGC
AGTACGTGTCGTACCGGAGTGGTAACATTTAATGATTAATACATCAATTATCGTTCCATG
CTGAGTGTTTTCTACCCAGTAGATTCAGCCGTATTGTTATACTCGTTATACAAACGCAAC
TCAGCTGTGGAGACAATTTTGTTCTTGAACTCAATTGAAGTGGTCCGTATGG
>TRINITY_DN108838_c0_g1_i1 len=203 path=[838:0-41 21:42-72 412:73-121 101:122-202] [-1, 838, 21, 412, 101, -2]
TTTTTTTTTGAAGATTGTAAAGCAAATTGTGAAATTTATTTTTGAACAACCAAATGACGA
TCCAATGCTGCCCGTTAATAATGCTGAAGCTAGTAGGTTTGTTGGAAAATGCACTCCACT
AAAAGCAATCTAAAAATCTACAGCTCTACAGCAGTTTGTCGATATCCTTAACGATATCCA
GAGGGTTGGTAGTGGGCGAAAAA
>TRINITY_DN108838_c0_g2_i1 len=204 path=[1:0-34 13:35-36 15:37-42 21:43-73 52:74-122 101:123-203] [-1, 1, 13, 15, 21, 52, 101, -2]
TTTTTTTTTTGAAGATTGTGAAGCAAATTGTGAAATTTATTTTTGAACAACCAAATGACG
ATCCAATGCTGCCCATTATTAATGCTGAAACTAGTAGGTATGTTGGAAAATGCACTCCAC
TAAAAGCAATCTAAAAATCTACAGCTCTACAGCAGTTTGTCGATATCCTTAACGATATCC
AGAGGGTTGGTAGTGGGCGAAAAA
>TRINITY_DN108863_c0_g1_i1 len=283 path=[375:0-269 1740:270-270 1741:271-282] [-1, 375, 1740, 1741, -2]
GCGCATCCTGCCGGAAGCCCTGCAGACGAACTGTGCCAAGTGTAGCGAAAAGCAACGCGA
GGGAGCCACCCGGGTGATCAACTATCTGATCGAGAACCGCGGCGAGCAGTGGAAGGTGCT
GCAGGCCAAGTTCGACCCGGACAACACCTACATCAACCAGTATCGTAGCGAAGCCCGCGC
CGCCGGAATTAAGATCTAAGTTAACACTCCTCCAACTCCTCAACCCCGTGTTCTACTCAA
TCGAACAAAACAACGCCCCTCCCTACCCCCAGATCGGAAGAGC
>TRINITY_DN108863_c0_g2_i1 len=335 path=[375:0-269 1740:270-270 1929:271-293 646:294-300 1952:301-324 677:325-327 680:328-334] [-1, 375, 1740, 1929, 646, 1952, 677, 680, -2]
GCGCATCCTGCCGGAAGCCCTGCAGACGAACTGTGCCAAGTGTAGCGAAAAGCAACGCGA
GGGAGCCACCCGGGTGATCAACTATCTGATCGAGAACCGCGGCGAGCAGTGGAAGGTGCT
GCAGGCCAAGTTCGACCCGGACAACACCTACATCAACCAGTATCGTAGCGAAGCCCGCGC
CGCCGGAATTAAGATCTAAGTTAACACTCCTCCAACTCCTCAACCCCGTGTTCTACTCAA
TCGAACAAAACAACGCCCCTCCCTACCCCCATTCCAAACAATGAGACCAAAGTTCCACAT
GGGCGCGGATTGGAAATCCTCAGCTGGCAAAGCCA
>TRINITY_DN108863_c0_g3_i1 len=335 path=[375:0-269 622:270-293 646:294-300 1952:301-324 677:325-327 680:328-334] [-1, 375, 622, 646, 1952, 677, 680, -2]
GCGCATCCTGCCGGAAGCCCTGCAGACGAACTGTGCCAAGTGTAGCGAAAAGCAACGCGA
GGGAGCCACCCGGGTGATCAACTATCTGATCGAGAACCGCGGCGAGCAGTGGAAGGTGCT
GCAGGCCAAGTTCGACCCGGACAACACCTACATCAACCAGTATCGTAGCGAAGCCCGCGC
CGCCGGAATTAAGATCTAAGTTAACACTCCTCCAACTCCTCAACCCCGTGTTCTACTCAA
TCGAACAAAACAACGCCCCTCCCTACCCCCGTTCCAAACAATGAGACCAAAGTTCCACAT
GGGCGCGGATTGGAAATCCTCAGCTGGCAAAGCCA
>TRINITY_DN108863_c0_g4_i1 len=210 path=[188:0-39 205:40-55 221:56-66 232:67-84 250:85-86 252:87-87 253:88-103 269:104-106 272:107-108 274:109-110 276:111-116 1953:117-140 306:141-209] [-1, 188, 205, 221, 232, 250, 252, 253, 269, 272, 274, 276, 1953, 306, -2]
CAGTTCTAGTCCGCTAAGATAAGCCGCTTTTAATCCGTCCCGTAAAGGCCCCGAGTCCTC
AGAGCAACTGATCAACCTTCATTTTTTTCTAGTGCTAACCCACAAACACAACCCCAGTCA
TGAAATCGTTCATCGTGATCGCCCTCGCCCTGGTGGTGGCCGTTGCCGCCCAGAACAAGT
ACACCAGCAAGTACGACGGCGTCGACATCG
>TRINITY_DN108863_c0_g5_i1 len=225 path=[188:0-39 1331:40-45 1337:46-73 1040:74-74 1041:75-80 232:81-98 250:99-100 252:101-101 1495:102-118 269:119-121 272:122-123 274:124-125 276:126-131 1953:132-155 306:156-224] [-1, 188, 1331, 1337, 1040, 1041, 232, 250, 252, 1495, 269, 272, 274, 276, 1953, 306, -2]
CAGTTCTAGTCCGCTAAGATAAGCCGCTTTTAATCCGTCCGACGACTATAACCGTGTGAA
GGCCCCGAGTCCTCAGAGCAACTGATCAACCTTCATTTTTTTTCTAGTGCTAACCCACAA
ACACAACCCCAGTCATGAAATCGTTCATCGTGATCGCCCTCGCCCTGGTGGTGGCCGTTG
CCGCCCAGAACAAGTACACCAGCAAGTACGACGGCGTCGACATCG
>TRINITY_DN108823_c0_g1_i1 len=520 path=[517:0-51 546:52-82 577:83-349 844:350-355 850:356-373 868:374-454 949:455-496 991:497-499 1467:500-519] [-1, 517, 546, 577, 844, 850, 868, 949, 991, 1467, -2]
GTGGTTAAATTCAAATAATCAATAAAGAGATAACGAAGAGGCGAGAAGGATGACGACACT
CACACACACGCAAACGCTGCTGATTGACAGATAGAGAGACAGAGAAAAAGAGAGTGAGAA
GTCAAATCCAAAACGAAAAAAAATAATGCGAAACGCATAAACAAAAACAAAAAGAACCCT
AGGAAAAAAAACAAAACACACACACACGCAGTAAAACAGAGTTCAGTAGTAGTTGATGAA
TATAGAAAATCGTGCGTGTGAGTGTGCCGTGTGAGTAACATTTAGGCGCGTGTGCGTGGG
CGTTTGGTTGTGTGTCATGCTGTGTGAGAGCGGAAGTGAAAGCGCGAAAAAAGAAGAGAA
AATAGACGACGATGAAAGAGAGAGAGCGAGAGCAAGATAAGCAAGCGTGAGTGCGAGAGG
CGGCGCATTGAAGTAGAAGCCACACGCGAGAAGCGGTAGCCAGAAACACAGAGTAAAAAG
CAAAAGAGCGTTGTTGCGAAGGGCGGTAGTCGAAGGAGAG
>TRINITY_DN108823_c1_g1_i1 len=357 path=[1295:0-73 1346:74-78 1351:79-79 3087:80-103 1209:104-106 1212:107-189 1295:190-240 1346:241-245 1351:246-246 1352:247-266 1205:267-270 1209:271-273 1212:274-356] [-1, 1295, 1346, 1351, 3087, 1209, 1212, 1295, 1346, 1351, 1352, 1205, 1209, 1212]
GTTACAATTAATTTAAGTTATTTTCTCCTTACTGTGTGTGTGTGTTTTGTTTTTTTTTTT
GCATTATTTTTTGTCCTTTTTCACATTCCGTCTCCTTCACTGTTCTGCTCAGCTTCCTCT
GGGTTTTTCCGTTTTCCTTTTTTATTTATCTTATTTAAAATTGTGTTGTTACAATTAATT
TAAGTTATTTTCTCCTTACTGTGTGTGTGTGTTTTGTTTTTTTTTTTGCATTATTTTTTG
TCCTTTTCCACATTCCGTCTCCTTCACTGTTCTGCTCAGCTTCCTCTGGGTTTTTCCGTT
TTCCTTTTTTATTTATCTTATTTAAAATTGTGTTGTTACAATTAATTTAAGTTATTT
>TRINITY_DN108823_c1_g1_i2 len=311 path=[1212:0-105 2926:106-150 1346:151-155 1351:156-156 1352:157-176 1205:177-180 1209:181-183 2459:184-200 1395:201-310] [-1, 1212, 2926, 1346, 1351, 1352, 1205, 1209, 2459, 1395, -2]
ATTCCGTCTCCTTCACTGTTCTGCTCAGCTTCCTCTGGGTTTTTCCGTTTTCCTTTTTTA
TTTATCTTATTTAAAATTGTGTTGTTACAATTAATTTAAGTTATTTCCTCCTTACTGTGT
GTGTTTTGTTTTTTTTTGCATTATTTTTTGTCCTTTTCCACATTCCGTCTCCTTCACTGT
TCTGTTCTGCTCTGCTTCCTCTGGGTTTTTCTGTTTTCCTTCTGTGTGTGTGGTTTTTAA
ATTTAATTTAATGTTAATTTTTACTTTTACTTTTTTCTCTTTTTACTCTTTTTTTGTTAA
TCTTTTTAAAT
>TRINITY_DN108823_c1_g1_i3 len=401 path=[1295:0-73 1346:74-78 1351:79-79 3087:80-103 1209:104-106 1212:107-189 1295:190-240 1346:241-245 1351:246-246 1352:247-266 1205:267-270 1209:271-273 2459:274-290 1395:291-400] [-1, 1295, 1346, 1351, 3087, 1209, 1212, 1295, 1346, 1351, 1352, 1205, 1209, 2459, 1395, -2]
GTTACAATTAATTTAAGTTATTTTCTCCTTACTGTGTGTGTGTGTTTTGTTTTTTTTTTT
GCATTATTTTTTGTCCTTTTTCACATTCCGTCTCCTTCACTGTTCTGCTCAGCTTCCTCT
GGGTTTTTCCGTTTTCCTTTTTTATTTATCTTATTTAAAATTGTGTTGTTACAATTAATT
TAAGTTATTTTCTCCTTACTGTGTGTGTGTGTTTTGTTTTTTTTTTTGCATTATTTTTTG
TCCTTTTCCACATTCCGTCTCCTTCACTGTTCTGTTCTGCTCTGCTTCCTCTGGGTTTTT
CTGTTTTCCTTCTGTGTGTGTGGTTTTTAAATTTAATTTAATGTTAATTTTTACTTTTAC
TTTTTTCTCTTTTTACTCTTTTTTTGTTAATCTTTTTAAAT
>TRINITY_DN108823_c1_g2_i1 len=251 path=[447:0-43 468:44-116 4044:117-140 565:141-168 593:169-188 613:189-192 617:193-217 642:218-250] [-1, 447, 468, 4044, 565, 593, 613, 617, 642, -2]
TTCCTGATCCAAAGTTCTGGTCTGTTTCTTGGCTGGAAAAAAAAATAAAAAAGAACGAAA
GCAAAGTATGGTGGTCGTGGGTTTCTGTTGTTGCTCTGCTCTTGGGAATTTCTTTTTTTC
GACCGGCTTTGTCCATATCGGTATTTGTCCGTGTCCGTCTGTCCTAAATCGTCGTCCTGA
ACTAAGTGCTGTGTAGTCTGTTCTCATTCTGCTTCATTCGGACCCGTATGCAGTAGTGTA
GATCGGAAGAG
>TRINITY_DN108823_c1_g2_i2 len=246 path=[1:0-23 2:24-60 39:61-64 43:65-79 58:80-140 119:141-142 121:143-164 143:165-192 171:193-245] [-1, 1, 2, 39, 43, 58, 119, 121, 143, 171, -2]
GGTTCCTCTTTTTTTGCCTAACCCTAACCAACGAAGTTCCGTCCCAAGTCTGACACGTCG
TCCGTCTTTGTCGTCCGCTGTCTCGGTTCGTCGCCTAACCCTTGCCAATCTGTTGTCCTT
CCTACGCTTTCCTCCTCAACCTCCTCTCGCTCCTCCATTCTCCTACTCATTCTCCTGTGT
GTTTGTTTGCCTTTCTCCGGTTCTGTTTTTTAATTTATATTTATATTTTATTTTTACAAA
AATTTA
>TRINITY_DN108823_c1_g2_i3 len=610 path=[447:0-43 468:44-116 4044:117-140 565:141-168 2363:169-192 617:193-217 1505:218-330 1955:331-366 1991:367-381 1668:382-390 1677:391-415 4043:416-439 1726:440-443 58:444-504 119:505-506 121:507-528 143:529-556 171:557-609] [-1, 447, 468, 4044, 565, 2363, 617, 1505, 1955, 1991, 1668, 1677, 4043, 1726, 58, 119, 121, 143, 171, -2]
TTCCTGATCCAAAGTTCTGGTCTGTTTCTTGGCTGGAAAAAAAAATAAAAAAGAACGAAA
GCAAAGTATGGTGGTCGTGGGTTTCTGTTGTTGCTCTGCTCTTGGGAATTTCTTTTTTTC
GACCGGCTTTGTCCATATCGGTATTTGTCCGTGTCCGTCTGTCCTAAATTGTCGTCCTGA
ACTAAGTGCTGTGTAGTCTGTTCTCATTCTGCTTCATTTGGACCCGTATGCAGTAGTGTC
TAGGGAGTGTCGTCCCGCTGATTTGATCGACGTCGTGGAATAACAGCCTGACACTCGCTT
CGTCTCTCCTGCACTCGCTTCCTCGTTCCTTGCTTACAACAAAGAAAAAAAAAATGCTAA
CCTTTCCTGTTCCTCTTCTTTTGCCTAACCCTAGCCAACGAAATTCCGTCCCAAGTTCGA
CTCGTCCGTCTTTGTCGTCCGCTGTCTCGGTTCGTCGCCTAACCCTTGCCAATCTGTTGT
CCTTCCTACGCTTTCCTCCTCAACCTCCTCTCGCTCCTCCATTCTCCTACTCATTCTCCT
GTGTGTTTGTTTGCCTTTCTCCGGTTCTGTTTTTTAATTTATATTTATATTTTATTTTTA
CAAAAATTTA
>TRINITY_DN108880_c0_g1_i1 len=445 path=[1641:0-37 331:38-105 399:106-137 431:138-206 500:207-225 519:226-241 535:242-242 536:243-244 538:245-266 560:267-268 562:269-283 629:284-350 1808:351-374 720:375-444] [-1, 1641, 331, 399, 431, 500, 519, 535, 536, 538, 560, 562, 629, 1808, 720, -2]
GTGTTTTCTTATGTTTTTTTTTGCACAGTGTCTTGTCTTAACAGATTATTCTCAGTATAT
GCGCGGTGTATAGAAGTTGTAGTGGTAGTAGTAGTAAGAGAAGTTGTAATAAAACTGCTT
ATCTTTTGGTGTATTTTTTTGTATGTATGTGTTTTTGTGTGTTTCTAGCGTGACAGGTTA
AATTTACTTCTATGGTACAATAATGGCTACAGCAAATCATGAGAATACAAGAAAAATGGC
GCTTGGTTTGAGTCAGTTAAGCTTTAGAAAGGGGCTTTCCATTCTAGTATAGGATAGTTT
TCGGTGTAAATTTAGCATATTTTGTTTAGTGTGTAGGTACCGTATTACAACGCACTGCTT
TTGTTTCTACTGAATTTGATGTTTTTTCTTACGATTCATACACATTTTTGATTTTTTTTA
AATTGTTTTCTACAAGCTAACGTTT
>TRINITY_DN108807_c0_g1_i1 len=239 path=[1:0-41 20:42-51 433:52-65 447:66-75 54:76-77 56:78-78 57:79-82 61:83-119 98:120-121 100:122-128 107:129-148 127:149-164 143:165-175 154:176-238] [-1, 1, 20, 433, 447, 54, 56, 57, 61, 98, 100, 107, 127, 143, 154, -2]
CGCGCATATCTCGTCGTTCGGCTGTGTAATCGGTTCGCGGTCACCCAAAGAACACTGCTG
TGATAAACGCCGCTCCTCTCTGATACCCCGAAAGTTCCTTTTCTAGAGTTTATAGCGACG
CGCGCGTGTGAGGAGAAAGTCAGTGAATACCTCGTAGTTAATCGAATTCAAGAATGGCAG
AGGGTCGCAAGATGAATCCCGAATCGATTTCCCACCTGGAGCACATATGCTCGCTGGAC
>TRINITY_DN108807_c0_g2_i1 len=218 path=[20:0-32 30:33-56 54:57-58 56:59-59 713:60-99 98:100-101 100:102-108 107:109-128 687:129-154 154:155-217] [-1, 20, 30, 54, 56, 713, 98, 100, 107, 687, 154, -2]
GGCTGTGTAATCGGTTCGCGGTCACCCAAAGAATACTGCTGTGATAAACGCCGCTCCTCT
TCGATACCCCGAAAGTTCTTTTCTAGAGTTTATAGCGACGCGCGCGTGTGAGGAGAAAGT
CAGTGAATAGTAGTAGTTAATCGAATTCAAGAATGGCAGAGGGTCGCAAGATGAATCCCG
AATCGATTTCCCACCTGGAGCACATATGCTCGCTGGAC
>TRINITY_DN108821_c1_g1_i1 len=251 path=[1768:0-204 3029:205-226 2093:227-250] [-1, 1768, 3029, 2093, -2]
TTGCAGGAGCTTTGCCAGAAGGTGTTGAACGAAACGAACATCATTATCGATGTGAACGAC
TTCTGTATTATCAGCGAGGAAGCTGAACAGGAGAAAACGGAGCAAGGAAGGGTATTCATT
GTCGAAGATGATCACGGATCGATTGAGGATCTGTTGAGAGAAAGTGAAGACGTTGATGGG
GATGTCATCGTGTTATCGGATGATGATGACTCAATGGTTGCGGATGACCAGCTAAAAAGG
GATGAGCCACA
>TRINITY_DN108821_c1_g2_i1 len=226 path=[745:0-37 2953:38-61 784:62-75 798:76-77 800:78-121 844:122-201 2093:202-225] [-1, 745, 2953, 784, 798, 800, 844, 2093, -2]
AACCGTTGAAAGAAACCGAACCTCAAGAAGATAGTGTATCTATTGGAAGGGTGATTGTGG
AGCAGGATGAAGAGGTTCCATTAGAAGCAGAACAGCATGTATCGGAAGGCCAGCGGGTGC
CAGTAATCCAGAAAATCAAATCATACGAATCCGTGAAAGCGGATGAGTCGATGACGACGG
ATGACTCAATGGTTGCGGATGACCAGCTAAAAAGGGATGAGCCACA
>TRINITY_DN108821_c1_g2_i2 len=628 path=[606:0-103 687:104-161 2979:162-185 769:186-190 774:191-200 784:201-214 798:215-216 2049:217-260 844:261-340 924:341-392 976:393-418 1002:419-427 1011:428-566 1150:567-577 1161:578-627] [-1, 606, 687, 2979, 769, 774, 784, 798, 2049, 844, 924, 976, 1002, 1011, 1150, 1161, -2]
TGGGGGGGAGGAGAAGGAGGGATAGGAATGGGAGGAAGGAGAGGAAGACAAGAAGGGAAG
GAGGAGGAGGTTGAGGAGGAAGAGGAGGAGGAAGAGGAGGAAGAGGATGAAGACGAAGAG
GAAGATGAGGAGGTGAGTCAACCGTTGAAAGAAACCGAACCTGAAGAAGATAGTGTAACT
ATTGGAAGGGTGATTGTGGAGCAGGATGAAGAGGTTCTATTAGGAGCAGAACAGCATATA
TCGGAAGGCCAGCGGGTGCCAGTAATCCAGAAAATCAAATCATACGAATCCGTGAAAGCG
GATGAGTCGATGACGACGGATGACTCAATGGTTGCGGATGAGCAGCTAAAAAGGGATGAG
CCACAGGAATCGGAGGAACCAATGGAAGCATGTGAACCGATGGAGACGGATGAACCCGTC
GCGGTTTTTAATCCGCTTTCTCTACGTGACTTGACGAATGCCGCCTTCGAATGCTATCGA
GTCTTGTACGACTACCAGCGAGTTGCTCCCCTTCGAACGCTCTGCTACGAGTACTTACTG
GCGAATGGGATGCTGCCCCAACCGCAGTCACTGCAGAAGCTTTGCGAGCAGTTCATTTGC
AGCAATCGCCATTTGTTCATCATCGAGG
>TRINITY_DN108821_c1_g2_i3 len=632 path=[2226:0-47 2251:48-107 687:108-165 745:166-180 760:181-189 769:190-194 774:195-204 784:205-218 798:219-220 2049:221-264 844:265-344 924:345-396 976:397-422 1002:423-431 1011:432-570 1150:571-581 1161:582-631] [-1, 2226, 2251, 687, 745, 760, 769, 774, 784, 798, 2049, 844, 924, 976, 1002, 1011, 1150, 1161, -2]
ATGTGATCGAGTTTCTGTCATCGTGGATGAAGCAAAGCGGATTATGGCAGAGTGGGACGA
TGATAGCGATGAGGAAGAGGAAGAGGAGGAGGAGGAAGAGGAGGAAGAGGATGAAGACGA
AGAGGAAGATGAGGAGGTGAGTCAACCGTTGAAAGAAACCGAACCTCAAGAAGATAGTGT
AACTATTGGAAGGGTGATTGTGGAGCAGGATGAAGAGGTTCTATTAGGAGCAGAACAGCA
TATATCGGAAGGCCAGCGGGTGCCAGTAATCCAGAAAATCAAATCATACGAATCCGTGAA
AGCGGATGAGTCGATGACGACGGATGACTCAATGGTTGCGGATGAGCAGCTAAAAAGGGA
TGAGCCACAGGAATCGGAGGAACCAATGGAAGCATGTGAACCGATGGAGACGGATGAACC
CGTCGCGGTTTTTAATCCGCTTTCTCTACGTGACTTGACGAATGCCGCCTTCGAATGCTA
TCGAGTCTTGTACGACTACCAGCGAGTTGCTCCCCTTCGAACGCTCTGCTACGAGTACTT
ACTGGCGAATGGGATGCTGCCCCAACCGCAGTCACTGCAGAAGCTTTGCGAGCAGTTCAT
TTGCAGCAATCGCCATTTGTTCATCATCGAGG
>TRINITY_DN108821_c1_g3_i1 len=261 path=[1768:0-204 1950:205-223 1969:224-227 2500:228-260] [-1, 1768, 1950, 1969, 2500, -2]
TTGCAGGAGCTTTGCCAGAAGGTGTTGAACGAAACGAACATCATTATCGATGTGAACGAC
TTCTGTATTATCAGCGAGGAAGCTGAACAGGAGAAAACGGAGCAAGGAAGGGTATTCATT
GTCGAAGATGATCACGGATCGATTGAGGATCTGTTGAGAGAAAGTGAAGACGTTGATGGG
GATGTCATCGTGTTATCGGATGATGTTGGCGATGAGCATGAGATATTCTTTGGCGGTGCT
GCTTACGAAGAAGACGTGCAA
>TRINITY_DN108803_c0_g1_i1 len=307 path=[1153:0-55 109:56-68 1471:69-92 146:93-113 185:114-164 1472:165-188 260:189-202 274:203-204 276:205-218 290:219-228 300:229-254 326:255-270 342:271-306] [-1, 1153, 109, 1471, 146, 185, 1472, 260, 274, 276, 290, 300, 326, 342, -2]
TATGTAAACCATATAATGGTACTATCAACAGCCTCACTACTTTGAATATTTCGGTATTTT
CAAATTCTGCACTGTTTAAAATTATACTGCAATTGCAAAATACAATTGAATACGCCAGTG
AGGTTTCTATTTGTGTACCGAAATGCACTGTTTGTCCTCGCACTTTCTATCCCACTTCTT
AAAGATATGTCATCATCGCAAAAATTCACCAACACTTTTATCTGAATCGATACAACACTT
TATTTGCTAAAAAAATCTTATCTTAATAACCACAATGTACTGACATAAAACCTACTAAAT
TTCACTG
>TRINITY_DN108833_c0_g1_i1 len=447 path=[725:0-56 759:57-110 813:111-148 2:149-336 2046:337-360 214:361-364 218:365-446] [-1, 725, 759, 813, 2, 2046, 214, 218, -2]
ATACCAATGTTCCCGTAGAGTTAAATGTAAACCTTCATCCCTGTGTCCAGATCATCACTG
ATACAGGCTTCAAAGAGAGACAGACCAATTGAAGTTCTCCAAACGAGTAGTTGGCCTTGA
CTGAATCCCCGTAGTTCGTGGAGCTATCCAAGTAACCCACTCCCGCAGTCAGTGTGCCAA
CTTGCGAACCGCCTACTGTCGACAATCCGGTCTCCTAGATGCACCAAGGAGGCGATCGCT
TTAACGAGAATGAAGAGTTGCATTTGCCGCTTCGCGACGGTCTGAAGCACACCAGATAGT
AGGTAGGTAGATCACGATAGGCCCCATCACGTGGTGGGTTTCCGCGGCTGCTAGCACAAA
GCGCTTGCCTTTCTCTTGGGCCAATCTATAAATTGATTATTCTATCAGCAAGCAGCGAAT
TGTACGAGGTAGTTGTTGTTGTTGCTG
>TRINITY_DN108813_c0_g1_i1 len=512 path=[358:0-85 1547:86-109 445:110-110 446:111-228 564:229-337 1477:338-361 923:362-416 978:417-511] [-1, 358, 1547, 445, 446, 564, 1477, 923, 978, -2]
GACATGAAAACTTTCATTGCCGGCCACGCCCATCTTCTCCGTTATGAGGTTAAGAACGGA
TGTGAGTGTTTTATTATATTTTAACACCAATGTTGGGAGTGACGTAGCTAATAAATGTTA
TGTCACTCCATGGGCCTTTTTAATTCAGGGATGGGACACAGGCATTTTCACTGTGTCCAG
GCTAACAAGTCTAAGCTTTTAGGCGTCATTGATCTCTCTCTGAAACGAACAGAAACACAA
TTCGGCACACCTGAATTGGAAGGAGTTAGGATTTTGGTTAGGTAACGGTCTGAGATAAAG
AATGTGGCGAAGATTTTCAGCTAAAAAAACACTGGTAAGTGGTTTTGTAGAGAATGTTAT
TAAGGGGAATTCCATCCTTTGAATTCGGAATGATTATGAATTCGTATAATCGCTTTATGA
TATGAAAACTGTACCAATATACGATACTAAGAAAATGAATGGGGATTGACCATTATGTCA
ACAAATTACATCCTAACAGCAGGTTTGAAAGA
>TRINITY_DN108853_c0_g1_i1 len=262 path=[242:0-28 248:29-32 252:33-63 283:64-82 302:83-106 326:107-138 358:139-195 950:196-230 452:231-261] [-1, 242, 248, 252, 283, 302, 326, 358, 950, 452, -2]
ATCCCATGGACGGGAGAGGTTCGTTCTAACATTGTGTGACTGAGAAGAACAAGAAGTTGT
TATTTACTAGCAAGCAAACGAAAGTTTTCAATCTTCAACGCAAAATCGTCGTCATTTCAT
GTCCAGTAATCAGCCACTACCCTTCTTCTTCGATGAACTGTCTTTTTATTACATTGTAAG
GAATCCCACACACTCTAGCTTAGAATGAAATCGTGTTTGATATATAGTGTGATGTTTGCG
CAGCACGTGCAAACGAGATGAG
>TRINITY_DN108898_c1_g1_i1 len=250 path=[1696:0-71 357:72-249] [-1, 1696, 357, -2]
GACCTATCAACTGAAAAGGCCTATATAAAGATAAACAAGTTTAAAGCGTCAAAAGCCGAT
AAAAATGAAATGGATTGTTATGACTTTAAAATATATATAAAAAAAAAAAAACATTACGAT
TATCCCGCAACCACTGTTGTAACCTCAATGATTTTGGTAAAGCTGTAGACCACAGCGTGT
TTTGACACAAATTTTATGACAACGGGAGCCGCCATATATATTGCAAATCCAATTGCGACC
GTTACGGCGA
>TRINITY_DN108898_c1_g2_i1 len=363 path=[535:0-112 2012:113-136 649:137-196 709:197-241 754:242-270 783:271-316 2011:317-340 853:341-362] [-1, 535, 2012, 649, 709, 754, 783, 2011, 853, -2]
CCGTCTGATCCACATTTCGGCTTTGCCGATAGCAGTTGCGCGATCTTTTTGTATGCATCT
CTTCCGAGTTGCAGTAAAGTGGAAATGTTGGTATTCTTTATGACTGTCAGCACTTGCTTT
AGTACTTTTTTGTTGGAATCGGTATTCATGAAGTGCTTTTGTTTGGCCTTCAGCCATTTA
TTTAGTACAATGGCAAAGCTTTCTTTACAAATTTCAATGATTGTATCTGCTGTGATTTCA
TTACTTGCGAACAAACTGGCCCAAAACCCTTGATCTGGCAGTGAGACAGGTGTAGCGTTT
GGATCTATTCTTAGTAGTAGTTTATTGAGCGATGCAACCGTGTTCTGTAAGTACTCCAAA
GAG
>TRINITY_DN108898_c1_g3_i1 len=290 path=[268:0-111 357:112-289] [-1, 268, 357, -2]
GTTTGCGCCTTTGTTCGGCAGTTGAAAATAGTGGCATACACGAACCAATCAACTGAAAAG
GCCTATAAAGATAAACAAATTTAAAGCGCCAAAAGCCGATAAAAATGAAATGGATTGTTA
TGACTTTAAAATATATATAAAAAAAAAAAAACATTACGATTATCCCGCAACCACTGTTGT
AACCTCAATGATTTTGGTAAAGCTGTAGACCACAGCGTGTTTTGACACAAATTTTATGAC
AACGGGAGCCGCCATATATATTGCAAATCCAATTGCGACCGTTACGGCGA
>TRINITY_DN108865_c0_g1_i1 len=760 path=[1125:0-79 1182:80-102 1205:103-110 1213:111-119 1222:120-126 1229:127-148 1251:149-203 569:204-295 2190:296-319 685:320-330 1633:331-380 746:381-388 754:389-436 802:437-564 930:565-569 935:570-585 951:586-705 2189:706-729 1095:730-740 1106:741-759] [-1, 1125, 1182, 1205, 1213, 1222, 1229, 1251, 569, 2190, 685, 1633, 746, 754, 802, 930, 935, 951, 2189, 1095, 1106, -2]
CGATTGGATCGGCTGCGGTGTGGATCGACGACGAGTTACGCGAGTAGTGTGACGATTTTC
CCGTTTTGCGTAGAAGGAGAAAATTTTTGCAAGTGAAGTTTTGTCGTTCGTGTTGCGTTC
AGAAAAATATTGTGTCGTGTCCCACCTCACCCCCCAGTCTCGGCAGGTTCAGGTGAGGGA
GTAGTGCGCGTTTTGTAAGAAGATTTTGTGTGCATTGTGGAGGGTTATTGTTTTTCAAAG
GAGTGGTTGAAAGTAGTCGATTTTGTGCACCAGTGATTTGTTCGTCCAGGAAAATTTGAA
AGGTTGGGGATTACCGATTTCTGAAGGTCGCACTATATTGAAAGCGGTGCATTGTGGGGT
GTAAGTGTTTGCGATTAGACGCAAAAAAATTGTGAAATAAGCAAAAAAAGCAAGAAAAAA
AGTAAAATTGCAAGAAGAAGCCACAAATATCAAGTGTTTGATAAGTAATACGTAGAATCA
GAATTTGACCGGAGAGGATTATTGTTTGTCTCGGCGAATCTGCCGGCCGGAGGGAGCGCG
TCTAGCGAGCTTACGGAGAGCGCCCCAGTCAGTGTGAGTCGTCGAATACGTGAGCATAGC
TCGCCCCTACCCACAGAAGTATAGTGTATAGAAGATACAAAACAGGAAAATAAGTGTGAG
AGCGGCCAAAGTCGTGGTCGTCGTCGTCGGAAATACAAACAGGGGCCGACAGTAAATCAC
CACCGGAGTCAAGCTGGCGGAAATGTCAACAGAACGGGAA
>TRINITY_DN108865_c0_g1_i2 len=438 path=[1125:0-79 2019:80-103 1758:104-126 1229:127-148 1251:149-203 569:204-295 2190:296-319 685:320-330 696:331-380 746:381-388 1536:389-437] [-1, 1125, 2019, 1758, 1229, 1251, 569, 2190, 685, 696, 746, 1536, -2]
CGATTGGATCGGCTGCGGTGTGGATCGACGACGAGTTACGCGAGTAGTGTGACGATTTTC
CCGTTTTGCGTAGAAGGAGAGAATTTTTGCAAGTGAAGTTTTGCCGTTCGTGTTGCGTTC
AGAAAAATATTGTGTCGTGTCCCACCTCACCCCCCAGTCTCGGCAGGTTCAGGTGAGGGA
GTAGTGCGCGTTTTGTAAGAAGATTTTGTGTGCATTGTGGAGGGTTATTGTTTTTCAAAG
GAGTGGTTGAAAGTAGTCGATTTTGTGCACCAGTGATTTGTTCGTCCAGGAAAATTTGAA
AGGTTGGGGATTACCGATTTCTGAAGGTCGCGCTATATTGGAAGTGGTGCAGTGTGGAGT
GTAAGTGTTTGCGATTAGACGCAAAAAAAGTTGTGAAACAAGCAAAAAATCAAGAAAAAA
AAGTAAAATTGCAAGAAG
>TRINITY_DN108871_c0_g1_i1 len=220 path=[534:0-81 593:82-88 1264:89-163 675:164-164 676:165-184 1398:185-219] [534, 593, 1264, 675, 676, 1398, -2]
GAAGAATCGTTGGAAACGCCATTGCGGGAGCTTCTGTCGAATCCGCAGTACCGTCAGAAG
GTGAAGGAACTGTCCGAACTGTACCGGGATCGACCGCAGAGTGCGGTGGATTTGGCCTGT
TATTGGGTGGAGTACGTGATTCGGCACAAGGGAGCTCCCCATATGCACTATCAGGGAGCG
GAACTTAATTTCTTCCAAGAACAGATGTTGGATGTGGTGG
>TRINITY_DN108871_c0_g2_i1 len=202 path=[88:0-32 98:33-61 741:62-201] [-1, 88, 98, 741, -2]
AGAACAGATGTTGGATGTGGTGGCTGTTCTGCTGGTGGGATTGTTTGTGCTGTTCAAAGT
TGGAAAGTTTATAATCAAGGCGTTGGTGAGTCGAGTTTGCGGTGGACGAAAGAAACAGAA
GACGAATTGAAGAAATCTCCAGTATCGGGTTCTGGGGACGCTTAGTCAAATAAAATATTG
CGTTTTAACTTCAAAAAAAAAA
>TRINITY_DN108888_c1_g1_i1 len=237 path=[1499:0-209 2555:210-212 3097:213-236] [-1, 1499, 2555, 3097, -2]
CTGCGCAAAATTTAAAAATTTCCAACAATTAGGGCTGTCATCATTCACTGGCAACAAAAG
CTTCCATATCCACATTTCTCACAGTAAAAACCACACCGAGTACCATCCATCCAGACCGAC
AAATGAAAACCAGGCGTGAACCACCAGTTGCTGCTAGTTTTGGTTTTTACTATATAACTG
TGTGTGTTTATTCATTTATGCCTCCATCCAACTGCTCACACCGACCTTCAGCTCGTA
>TRINITY_DN108888_c1_g2_i1 len=370 path=[1499:0-209 1686:210-233 1710:234-253 1730:254-257 1734:258-322 1799:323-369] [-1, 1499, 1686, 1710, 1730, 1734, 1799]
CTGCGCAAAATTTAAAAATTTCCAACAATTAGGGCTGTCATCATTCACTGGCAACAAAAG
CTTCCATATCCACATTTCTCACAGTAAAAACCACACCGAGTACCATCCATCCAGACCGAC
AAATGAAAACCAGGCGTGAACCACCAGTTGCTGCTAGTTTTGGTTTTTACTATATAACTG
TGTGTGTTTATTCATTTATGCCTCCATCCAGCTCCTCACACCGACCTTCAGCTCGTAGTT
TCACAACTTTTGGTTTTCCCCTTAGTAACTTCACTCATTCGTTCGTTCGTTTTTTTATTG
GTTCGTTTCGTTTGTTTTCTCGTTCTTTTTGTGTTTTTTTGGTTTGTTTCAGGATGTTGG
TTTCTTTTTG
>TRINITY_DN108888_c1_g2_i2 len=506 path=[627:0-23 628:24-69 674:70-108 713:109-136 741:137-211 816:212-328 933:329-333 2603:334-367 972:368-395 3035:396-423 1028:424-458 56:459-481 3666:482-505] [-1, 627, 628, 674, 713, 741, 816, 933, 2603, 972, 3035, 1028, 56, 3666, -2]
GGGGCAGCTGTTATCTAAACATGATAAAATTAAATGCGTAGGTGAGATAGAGTTTCCCAT
AAATTTAAGTTCGGTGAAGCGTTGCCTTGCTGGTGGTGGCGTTATGCAATGGATTAGCCT
ATCATCAGGAAACAATTTTGCGACAATGCTGGTGGGAGGACTCGAATAGAAAGGAAGGAA
ACTGCCATTGGCGATGAAATGACTCCGACAGATTACGACAATTGGATTTATCATCTATCT
CTACTGAGTGATATGATAAAGAACTGGAGCGAGGGTGTTCAATGGATTCTTTCCCATAGG
GAATTCCTTTTTGCCGCCTACAAGTGTAGGATGCAGAAAATGGAGCATAAAACATGATTT
ATGACTGTGACATTTTGCTCGGTGGTGAGCCAACCTACGTGAAACTGAGATTTACAGCTA
GTAGTCGGCCTTTTATGTGATGCAACATTGTGATAGTCTGATTTCGTAATCATTTGTCAT
GGTCAGGTATTTAGGAAAATGAAAAG
>TRINITY_DN108888_c1_g3_i1 len=336 path=[1:0-77 56:78-100 3666:101-124 103:125-335] [-1, 1, 56, 3666, 103, -2]
GTGGTGAATCAACCTACGTCAAACTGAGATTTAAAGCTAGTAGTCGGCCTTTTACGTGAT
GCAACATTGTGATAGTCTGATTTCGTAATCATTTGTCATGGTCAGGTATTTAGGAAAATG
AAAAGCGAAAACAAAGCGAATAATTATGTGAAAATGTAAGAGACACATTCTACCGTGACG
GTACAACTTTTTGTGCTGGCCAGATTTCCCCACTATAATTTAAAACTACGACCGGAAACT
TTGAATATGGTTTAAACAAATTCAGATTCCCTGTAAAATTTGCGATAAATATGCTTTGAA
CATTTAGTTTTCAATGCTAAAGCTTGTCCAAAATAG
>TRINITY_DN108801_c0_g1_i1 len=709 path=[1881:0-81 4118:82-105 1964:106-116 4115:117-140 1999:141-326 2839:327-374 2233:375-453 20:454-461 28:462-543 4113:544-567 134:568-573 4112:574-597 164:598-615 4114:616-639 206:640-708] [-1, 1881, 4118, 1964, 4115, 1999, 2839, 2233, 20, 28, 4113, 134, 4112, 164, 4114, 206, -2]
CCGGAGGAGAACTCGGCCCAACCCTAAAGGTGAAGCGAAACATAGTTAACAAGAAGTACG
ATGACATAATTGAAAAGTTCTACGTCTGATGATTGGACACTTGCCGCTGGTACCAAAAAC
AAAAGACAGAGAAAGATGCTGCTGCTGTTGATATAATGTTATAATTTTTGTTTCGTTTAG
AATTTTTATATCTTTGTTTATTTTTTTTGTTTTTTGCTAATGGGCGTTGCCAGCAACGCC
GCTAGCAATGGGACTTAAAGACACTATTACTTCTGTTAGCCACATATTACTCTAGTAGAG
AAATTTACACGTCGAACACCTGAACCGAGCGCCGTGTGGTGGATCCAATAGCTTAGGATT
AGTCGGTGATATTATATTTTGCAATTTTGCGTACCATCCGGGAAAACGAGAGGCTCAGAC
ACCGAGAGAGAGAGAGAGAGAGAGCCGGACAACGGAACAATAAACGGCAGAAGACGGCTC
CTGTAAATAGGATTCCATTTTAGGATGTAATTATTACCTCATTAGGATCATTACTGTTAT
CGAGATGTGGATGCGAGTGATATGTACGAAGCTTACTCTATGTGGGAATCACTCGAACAG
CGGGTGAGACACTCAGAGGGAGAGCGGAACTAGAAAGAGAGCGCGCGCACGGAACGATGG
TTAGCTAATAATTGAATAAAATCAATTTTCTTATAAGTGAAAAAAAAAA
>TRINITY_DN108801_c0_g2_i1 len=311 path=[1593:0-164 4116:165-188 1759:189-206 4119:207-230 1801:231-248 1819:249-296 1867:297-310] [-1, 1593, 4116, 1759, 4119, 1801, 1819, 1867, -2]
GGAGGCGTTCGGAATGTCGGAGACCTGCGGAGCGCACTCGTTGACCACGGCCGATAGCTA
CAACTTCGCTACGATCGGCAAGAGCTTGGGCGGATGCGAGACCAAAATCGACAAACCGGA
TGAACGAGGCCACGGGGAGATCTGCATGCGAGGACGACACATCCTAATGGGATACGTTGG
CGATGAGATTAAGACTAAGGAGGCCATTGATGAGGAAGGATGGCTGCACTCCGGAGACGT
GGGCTACATCGATGATCAGGAGTTTATCTACATCACCGGAAGAATTAAGGAACTTATCAT
TACCGCGGGCA
>TRINITY_DN108801_c0_g3_i1 len=218 path=[1110:0-47 1135:48-62 1150:63-90 1178:91-119 1207:120-143 1231:144-163 4117:164-187 1275:188-217] [-1, 1110, 1135, 1150, 1178, 1207, 1231, 4117, 1275, -2]
GTCCACCATCTGGGCGGCAATGTGGCTCAGGGGCAGGAACGACACCAGCACCTCCTTTCC
GTACTGAATCTGATCCAATCGCTTACCGATGGAGTACGAATCCCAGGTCAAACTGTCATG
TGACATCATTACTCCCTTCGGATTGCCAACCGTTCCCGACGTATAGACCAGACAGCAGCA
CTTATTGATGACGATGTTCGCCAAGCGGTTCTTGAATT
>TRINITY_DN108857_c0_g1_i1 len=440 path=[660:0-36 674:37-37 675:38-56 694:57-120 758:121-234 2030:235-258 896:259-259 897:260-439] [-1, 660, 674, 675, 694, 758, 2030, 896, 897, -2]
GAACCGTTTTTTGTTTTAGGAGACCAATCAGCGAAGCAAAGGAGTATCTCGCATTTACAA
AATAACAATAATTATACGATGCTAGTTGAAGGAGACAAACAAAAATTGCTATTAGAAAGT
TGTTAGACGCTAGATTTTGTAGGTTAAATCGGAAAGTTAGAGAATTTCAGAAACTTGGAA
AGACAATTAAATTCAAATTAGGTGCTGGCTGCTACAAGCGGATACGAAATATGGCTTAGA
GATTCCATAACTTTTCCTCAAGTCAAGTTTTTCTAACCTTCTTAGTACTGATTGCTTCTA
GCTGGAGAACTAGAATAGGATGTAGGATGTGCGTGCACTCGCCCGGATGTGCCCCTCAGT
CAAATGTGGCCGAAGCTGGCGGGAGCCAAGTGAAATTAGGGCTGTTTTTAATCTTAAGAT
AATACCTATCATAACTACTA
>TRINITY_DN108831_c0_g1_i1 len=228 path=[1:0-50 679:51-74 53:75-88 67:89-93 680:94-117 96:118-227] [-1, 1, 679, 53, 67, 680, 96, -2]
GTTTGCCGGAGCTTTTCCGATGGTTTTTTCGAATTTGCTTTTCGAATTATTTTCAAGATT
TTTCCGTTGTTCCAGGGATGTCTCCCAGGATTTGTGCAGCACTTTTTCGCAGGGGCTAGG
AAGGAGAACCTCCCGGGATTTGTTCCTAAGATTTTCCCAATATGCTTCCAGAGCTTCTTG
CTGGATTCCTTCCGGAGATCCTTCCAACAGTTATCCGATTTTTTTTCA
>TRINITY_DN108831_c0_g2_i1 len=248 path=[497:0-108 67:109-113 680:114-137 96:138-247] [-1, 497, 67, 680, 96, -2]
TTTTTTTTTCCTGAAAGTTTGCCGGAGCTTTTCCGACGGTTTTTCCGAATTTGCTTTTAG
ATTTTTTTTTTTTCAAGATTTTTCCTTTGTTCCAGGGATGTCTCCCAGGATTTGTGCAGC
ACTTTTTCGCAGGGGCTAGGAAGGAGAACCTCCCGGGATTTGTTCCTAAGATTTTCCCAA
TATGCTTCCAGAGCTTCTTGCTGGATTCCTTCCGGAGATCCTTCCAACAGTTATCCGATT
TTTTTTCA
>TRINITY_DN108831_c1_g1_i1 len=215 path=[1:0-68 1295:69-92 71:93-157 136:158-214] [-1, 1, 1295, 71, 136, -2]
GCGGGAAGAATTCTGAGTGAAGTTGCGAAAGAATCTAAAGAAAGAATTGCCTTAGATATT
CAAGGAGGAATCCAAGGAAGACTATTGTATAGATTTTCGGAAGAAATCCTCATAGGATTG
GAGTACCTCCAAGGCTTTTTTCGATAGTTTTCCCTATAATGCTCTCAGAGTCCCTTACAG
ATTTTCTTCTTAAACTCTTCCTGTGATTTCGTCAA
>TRINITY_DN108831_c1_g2_i1 len=229 path=[591:0-50 619:51-51 1147:52-89 658:90-164 733:165-228] [-1, 591, 619, 1147, 658, 733, -2]
TATCCGTGAGCATTCTTTTATAGTTACTCTCAGGACTCCTACAGGAGTTTCTAGCGGGAT
ATTTCCCAAAGGTTCGTGTTCTTGAAGTTTCACCAGAGATTTCTCTCGGAGTTTGTTCCG
GGAGTTCTCTCAAAATATTCCTTCCGGTTTTGCTCTCTCAAAGTTTCTGGATTTATTCTA
GACTATTCAAGCTTTTTTCTGGGGTTTCTTCCAAAGTTCTTTTTCAGAA
>TRINITY_DN108831_c1_g2_i2 len=231 path=[1117:0-52 619:53-53 620:54-91 658:92-166 733:167-230] [-1, 1117, 619, 620, 658, 733, -2]
AATATCCGTGAGCACTTTTTTATAGTTACCCTCAGGACTCCTACAGGAGTTTCTCGCGGG
ATATTTCTTAAAGGTTCGTGTTCTTGAAGTTTCACCAGAGATTTCTCTCGGAGTTTGTTC
CGGGAGTTCTCTCAAAATATTCCTTCCGGTTTTGCTCTCTCAAAGTTTCTGGATTTATTC
TAGACTATTCAAGCTTTTTTCTGGGGTTTCTTCCAAAGTTCTTTTTCAGAA
>TRINITY_DN108846_c1_g1_i1 len=252 path=[230:0-82 290:83-123 591:124-147 355:148-225 592:226-249 457:250-251] [-1, 230, 290, 591, 355, 592, 457, -2]
GAGGCATAGAATTGCTCTCACGGATGTGGGAGATGCAAAGATTAGAAAAGAGCGTAATTA
ATAATCAATTATGCATGGGGCATCGGGAAATTAATTTCTCTTTGGTCTCGGGGAGAGTCC
TGGAGAATTTTGATCCGATCATACTTATGATCAGGAGAATAAGAGTTGATGGTTAGGGAG
AGGACCCTTATATAAGGGGTAGCAGATCCAAGGATCGAGGTCAGTCAGTCAGTCAGTTTG
TGTTTAGAATTT
>TRINITY_DN108846_c2_g1_i1 len=275 path=[2100:0-39 1444:40-130 402:131-187 1857:188-211 483:212-217 489:218-226 498:227-227 1786:228-274] [-1, 2100, 1444, 402, 1857, 483, 489, 498, 1786, -2]
ATGGACGACCGTCCACGCATCCATGCTTAGAAGGCGTGAAAACTCTAACGCATGAGTGAT
CGTAAAACTAAGACGGGCGACGAAGAAAAGTAAACACTATAAATTTATGATCGCCCGGTG
CGTTCATGAAAAATCAAGTTCGGGGATGATGATGGTTGGTGTGGCCCTTGATGACTCAGC
CACTAAGGCAAGAAATTTTGAGATTGAATTCGCGAGTACTTTCGCTCCCTTCAGAATTTT
GATATGATCTCACAGATGTGAGAATGTGGATGGGG
>TRINITY_DN108846_c2_g2_i1 len=223 path=[1028:0-161 2037:162-184 1191:185-222] [-1, 1028, 2037, 1191, -2]
GATATTAGAAAAACCCAAAAGTTTCGGATCATAAATTATGCCAGACTTCACACGCAGAGG
ATTTTCTCTGATCATGCAACATCTTCAAGCCGATACGGAAATGAAGGGATGATCGTAAAA
TGGGTTGAGAAGAATGATCTGATTGTTTTTGCAACAAGAAAAAACTTGGAAATGCATAAC
CTTCCCCGAAAAGAAAGGTAATCGCAGACGACGATCATAAATG
>TRINITY_DN108846_c2_g3_i1 len=224 path=[1028:0-161 1167:162-185 1191:186-223] [-1, 1028, 1167, 1191, -2]
GATATTAGAAAAACCCAAAAGTTTCGGATCATAAATTATGCCAGACTTCACACGCAGAGG
ATTTTCTCTGATCATGCAACATCTTCAAGCCGATACGGAAATGAAGGGATGATCGTAAAA
TGGGTTGAGAAGAATGATCTGATTGTTTTTGCAACAAGAAAACAACTTGGAAATGCATAA
CCTTCCCCGAAAAGAAAGGTAATCGCAGACGACGATCATAAATG
>TRINITY_DN108846_c3_g1_i1 len=283 path=[2880:0-47 1973:48-84 76:85-86 78:87-110 102:111-246 238:247-282] [-1, 2880, 1973, 76, 78, 102, 238, -2]
CTTTGTTTTTCGTAATGCTATGTTGCGGTCAGCATTTGGATTCAGATTCGACTGCAAACT
AATATCTGCATGCTTCAAACAACGGAGGAACATCCACACTCTAAACTTGAAACGAATTCG
TAGCTTCGAATCTTGCGTACACGCATGCGCCTATGAACACCAAAATTTCAAAAGTTATAG
GAATATGTAAGGCACAGCTATAGCAAATCTGCTAAATCAAGACCTTTCATGTGATCGCTT
TGTGTAATGCACCGCGCTCTGGCTTATGTATGATAAAAAGGAG
>TRINITY_DN108846_c3_g1_i2 len=296 path=[1:0-37 16:38-50 29:51-61 40:62-78 1681:79-102 1296:103-123 102:124-259 238:260-295] [-1, 1, 16, 29, 40, 1681, 1296, 102, 238, -2]
AATTGGATTGGGGCTTTGTTTTTCATAATGCTATGTTACGGTCAGCATTTGAATTCAGAT
TCGACTGCAAACTACTATCCGCATGCTTCAAACAACGGAGAAACATCCACACTCTAAACT
TGAAACGAATTCGTAGCTTCGAATCTTGCGTACACGCATGCGCCTATGAACACCAAAATT
TCAAAAGTTATAGGAATATGTAAGGCACAGCTATAGCAAATCTGCTAAATCAAGACCTTT
CATGTGATCGCTTTGTGTAATGCACCGCGCTCTGGCTTATGTATGATAAAAAGGAG
>TRINITY_DN108846_c3_g2_i1 len=271 path=[547:0-36 561:37-138 663:139-159 684:160-161 686:162-181 706:182-186 711:187-216 741:217-231 3717:232-255 780:256-270] [-1, 547, 561, 663, 684, 686, 706, 711, 741, 3717, 780, -2]
GGTACAGAGAATGAAACCAAACTGCGCACGGAAATCGAGGAAGGGATTGCTTTACCTAAG
TACGTAGTTTTTAATCATACTTTTTTTTTGGAGCTGTGTAAATATACCACTAGAGAGGGA
AACGAGATGATGAAAAAATAAGGAATCAAGAGCAATCAGTTAAGATCGCAGATAGTCAAT
AGTCAAATCAAATATTCGGAATGGACGGTAAGAGAAAGTCGTTGTAGCCTTGAGAGAGGA
CAAATGAGGATGCTAAGTTTTAAAACCAGCG
>TRINITY_DN108854_c0_g1_i1 len=201 path=[1245:0-52 296:53-200] [-1, 1245, 296, -2]
ATGGGTCCTTGCTGTTCGGCGGCGGTTGAAGGTTTCGTTGCTTTCTTCGGCAAACGGGGT
GTGACCTTCGGGGCGATGTCCTCAATATCCTCATCCTCTGACGACTCGAAATCGCTGTCC
ACCTCAACCCGTTCTTTAACACCGGATTCACTTTCCGCATCCGATTCTTCCTCTTCACCA
TCTTCAAGATCCCCATCCTCT
>TRINITY_DN108854_c0_g2_i1 len=313 path=[1000:0-71 40:72-143 887:144-175 156:176-225 206:226-236 217:237-272 253:273-281 262:282-312] [-1, 1000, 40, 887, 156, 206, 217, 253, 262]
TTTTTTTTTTGTGTCTCTTCGAAATTTATTACTTTGTTTTGCAATCAGCAGCGCAAGCGG
AAAGAACGTGTTCTTTCCCGTCCACATAAAATATATCCATTGAACTTTTTTATTATTAAC
ACTTCTACCAATTATCGCCCTCGTCGTCGACCATACCTCATTTATGTAACCGATGCCTCG
TTGGTGCGGTTTCCACTTCATATTCGATCTCCAGGTGGGGTTTGCGCAGTTTCTTCGGTT
TCTTCTTCGTTGCGCTGGTGCTGGGTCCTTGCTGTGCGGCGGCGGTGGTCGACGGTTTCG
TTGCTTTCTTCGG
>TRINITY_DN108854_c0_g2_i2 len=228 path=[1:0-61 40:62-133 112:134-134 1622:135-158 137:159-175 154:176-177 156:178-227] [-1, 1, 40, 112, 1622, 137, 154, 156]
GTCTTCTCGAAATTTATTACTTTGTTGTTTGCAATCAGTAGCGCAAGCGGAAAGAACGTG
TTCTTTCCCGTCCACATAAAATATATCCATTGAACTTTTTTATTATTAACACTTCTACCA
ATTATCGCCCTCGTTTTCGATGGCGACGACGATCGTACCTCATTTATGTAACCGATGCCT
CGTTGGTGCGGTTTCCACTTCATATTCGATCTCCAGGTGGGGTTTGCG
>TRINITY_DN108816_c0_g1_i1 len=348 path=[329:0-71 378:72-72 379:73-82 751:83-102 771:103-113 420:114-130 437:131-142 837:143-166 473:167-189 1127:190-239 549:240-266 576:267-313 623:314-347] [-1, 329, 378, 379, 751, 771, 420, 437, 837, 473, 1127, 549, 576, 623, -2]
GTTCAATAGGTAAAAAAACATGACGAAAGAACAAAACTGCCGAGAATATGTAAATTCCTC
TATGTGCAATAATGAAAAATGTCATTATGAATTCAGTAACTTCTACTACAACTTATTCAA
ACTTTCCTGACTGAAAGGGTCAATCCACACCTGAGGTCTTTACAAGTCGAGCTGTCTGGC
TGAAGAAGATTAACCGTTGTTGGTGCTACCTACGTGCGTTCATTAGGCGTTGTTGCATTG
CAATCAATAAATTGCTTTAATTACACGGGCATCCAATTGCGCCAGTTTGCTTTTTACACC
TTCATTTACGTTTCTCTTCTTCTTTTCTTTTCTTTTGTTCCCTGCCCA
>TRINITY_DN108816_c0_g1_i2 len=351 path=[969:0-130 437:131-142 449:143-156 463:157-166 473:167-189 496:190-242 549:243-269 704:270-316 623:317-350] [-1, 969, 437, 449, 463, 473, 496, 549, 704, 623, -2]
TCTTCTTATTTTTTTAGAAATAGTTTTTCTTAGGTGGTGCGATAACTGGTACAGGCACCC
TATGTGCAATAATGAAAAATGTTATTATGAGTTCAGTAACATGTATTCCAACTTATTCAA
ACTTTCCTGACTGAAAGGGTCAAACCACACCTGAGGTCTTTACAAGTCGAGCTGTCTGGC
TGAAGAAGATCAACCGTTGTTGTTGGTGCTACCTACGTGTGTTCATTAGGCGTTGTTGCA
TTGCAATCAATAAATTGCTTTAATTACACGAGCATCCAATTGCGCCAGTTTGCCTTTTAC
ACCTTCATTTACGTTTCTCTTCTTCTTTTCTTTTCTTTTGTTCCCTGCCCA
>TRINITY_DN108830_c0_g1_i1 len=213 path=[165:0-143 286:144-146 1015:147-182 325:183-212] [-1, 165, 286, 1015, 325, -2]
GCTATCGGCGAAATCGCCCCACTCGGTTCGCTTCAGCTGGAATGTCATGACCCAGGTCAG
GATCAATGTAAACCAAATGATGGATCCAATTGCCGAAAATATCACATATTTCCGTATCTC
TTTCTGCTCATCGTAGGCGGGTTTCCGGAAGGCCTCAGTAAAGAACCACACTGTGTTGAT
GGCCCACACGAATGGCAAGAGTGCGAATCCGAC
>TRINITY_DN108878_c0_g1_i1 len=944 path=[51:0-67 96:68-86 115:87-91 120:92-106 135:107-152 181:153-164 193:165-346 375:347-403 432:404-427 4069:428-451 480:452-454 4071:455-478 507:479-481 510:482-667 696:668-683 712:684-691 720:692-697 726:698-708 737:709-730 759:731-732 761:733-787 816:788-794 823:795-796 825:797-808 2060:809-818 2070:819-838 2090:839-925 954:926-943] [51, 96, 115, 120, 135, 181, 193, 375, 432, 4069, 480, 4071, 507, 510, 696, 712, 720, 726, 737, 759, 761, 816, 823, 825, 2060, 2070, 2090, 954, -2]
AATGCCAACTACTTTAAGGAAGTTGCCCGCGAACTGCGCAAGTTCAACTACAACGCTTTC
AAGGATGCCGACTTGAAGCGCAAGATCAAGAAGTTGACCGACTTGGGCTACGCAGCCCTC
TCGGAAGACAAGTTCACTCAGTTGTTGGACGCCATCTCGAGCATGTCGGAGAACTACGCC
ATGGCCAAGGTTTGCGACTATAAGGATCGCACTAAGTGTGACCTATCGCTAGAACCTGAA
CTGACCGAAACCCTTGCGACCAGCCGTGATCCTGAGGAACTGAAGCACTACTGGATTCAA
TGGTACGACGCTGCTGGAGCTCCGACCAGAGAAAACTTCCAGAAGTACGTGGAGCTGAAC
AAGGAAGCTGCGGAACTTAACGGTTTCACCTCGGGAGCCGAAGCCTGGTTGGATGCCTAC
GAGGATGAAACATTCGAAGAGCAAGTCGATGCTGCCATCGAAGAAATTCGTCCCCTCTAC
GAGCAGATCCACGCCTACGTCCGTCACCGGCTGCGCGAACGCTATGGTGAAGACGTCGTT
TCCGAGAAGGGACCCATCCCGATGCATCTGCTAGGAAACATGTGGGCCCAGACTTGGGAC
AACATCGCCGATTTCACCACTCCCTTCCCGGACAGTCAACAGCTGGACGTTACGGAAGAA
ATGGCGCGCCAAGGCTACAACCCTATCCAGATGTTCGAAATGGGTGATGAATTCTTCGTT
TCGCTCAACATGACCAAATTGCCAGCCTCTTTCTGGGAGAAGAGCATCCTGGAGAAACCG
GACGATGGTCGCGAGCTGGTCTGCCACGCATCTGCCTGGGACTTCTACCGTACGGATGAT
GTCCGCATCAAGCAATGCACTCGCGTCAACATGGAAGATTTCTTCACCGTGCACCACGAG
CTTGGCCACATCCAGTACTTCCTGCAATACCAACACCAACCCAG
>TRINITY_DN108897_c0_g1_i1 len=233 path=[731:0-29 738:30-31 1139:32-46 164:47-55 173:56-69 187:70-81 199:82-91 926:92-115 233:116-116 234:117-122 240:123-132 250:133-161 279:162-189 1548:190-213 331:214-232] [731, 738, 1139, 164, 173, 187, 199, 926, 233, 234, 240, 250, 279, 1548, 331, -2]
GAAAAACCGCCACCGTCTCAGTTTCACACAATTTTCGACAGTTCTGAAGTTCGACTTGCT
CCGTTTTCCGACCACTTTTGTTTGACTCCTGGTAGGAAATCCGCTTTTCAGCGGATTGGA
GCTTTAAATCCCGTGTTTTACTTTCCGGCAAACTAACTGGTGTTTTCACTTCCACTTGAA
CTTGAACCGGAGCAGCTATTGCACAAGACTTGTTAATAGGAGGACTGACGGCG
>TRINITY_DN108897_c0_g1_i2 len=372 path=[1:0-43 1547:44-67 46:68-86 1549:87-110 89:111-113 92:114-128 699:129-160 139:161-161 140:162-185 164:186-194 173:195-208 187:209-220 1043:221-244 223:245-254 233:255-255 234:256-261 240:262-271 1169:272-294 989:295-295 990:296-300 279:301-328 1548:329-352 331:353-371] [-1, 1, 1547, 46, 1549, 89, 92, 699, 139, 140, 164, 173, 187, 1043, 223, 233, 234, 240, 1169, 989, 990, 279, 1548, 331, -2]
TCCTCGTCGCTGGCCACTTCAATCTCCTCGTTGTAGGTTTCGGTTTTCAAATCCTGCGAA
TCGACCATTTTCGGTTGCGTACGGATTGTTTGGAATTGCGACTAAAATTGATATGACACC
AGCTGCCTGTTGCTCAGATGAAAAACCGCCACCGTCTCAGTTCCACACAATTTTCGACAG
TTCTGAAGTTCGACTTGCTCCGTTTTCCGACCACTTTTGTTCGACTCCTGGCAGGAAATC
CGCTTTTCAGCGGATTGGAGCTTTAAATCCCGATTTTCACTTTCCGGCAAACTAACTGGT
GTTTTCACTTCCACTTGAACTTGAACCGGAGCAGCTATTGCACAAGACTTGTTAATAGGA
GGACTGACGGCG
>TRINITY_DN108897_c0_g1_i3 len=317 path=[1:0-43 1547:44-67 46:68-86 1549:87-110 89:111-113 92:114-128 107:129-160 139:161-161 731:162-168 1115:169-187 1134:188-192 762:193-208 187:209-220 199:221-230 209:231-244 223:245-254 233:255-255 950:256-285 980:286-294 989:295-295 1192:296-316] [-1, 1, 1547, 46, 1549, 89, 92, 107, 139, 731, 1115, 1134, 762, 187, 199, 209, 223, 233, 950, 980, 989, 1192, -2]
TCCTCGTCGCTGGCCACTTCAATCTCCTCGTTGTAGGTTTCGGTTTTCAAATCCTGCGAA
TCGACCATTTTCGGTTGCGTACGGATTGTTTGGAATTGCGACTAAAATTGATATGACACC
AGCTGCCTGCTCCTCAGTTGAAAAACCGCCACCGTCTCAGTTTCACACAGTATTCGACAG
TTTCAGAGTTCGACTTGCTCCGTTTTCCGACCACTTTTGTTTGACTCCTGGCAGGAAATC
CGCTTTTCAGCGGATTAGAGCTTTAAATCTCAATTTTCACTTTCCGGCAAACTAACCAGT
GTTTTCACTACCACTTG
>TRINITY_DN108890_c0_g1_i1 len=448 path=[1:0-103 82:104-125 1157:126-156 1188:157-165 142:166-180 157:181-184 161:185-227 204:228-228 205:229-265 242:266-310 287:311-351 328:352-370 347:371-371 1683:372-395 372:396-447] [-1, 1, 82, 1157, 1188, 142, 157, 161, 204, 205, 242, 287, 328, 347, 1683, 372, -2]
ACGGTTCTTGTGTGTATGTCATATTATCTTGTTTTATTTTCATTTCTTTTGAATTTGCTT
GATTTTTAGCAGATTACCACGTATTTTGCAATAAACTTTCGTCCCGAAAATCGACAAATG
AAAAAAAAGTATGTATTAATAATCACGTAACTTAGTGATGATTCCAAAAAATGCGTCCAC
TTTGAAGGCAGCTAGTACCTGCTATCAGTGTTTCAATGTTTTCTCAGCAATGCGAAATGA
TTCATTGTGTAAATTTTTAATGTGAGTATAAAACTACGCCCATGTCAAGCATTTTGAGTT
CAAAATAGTTTTGAATTTTCATTTTCCATGTACGTTTTTTTTTCTAAACACAATTTCCAA
TTTGCAATTGTTCTCTCACCTTTGTCACTGAGTCTAAGAAGAAAATAAATTATTATTGGC
GGGTGCTGCTTGCGTCTAGTTGGATAAG
>TRINITY_DN108890_c0_g1_i2 len=372 path=[1661:0-44 1319:45-69 121:70-90 142:91-105 157:106-109 847:110-111 1462:112-151 204:152-152 1502:153-189 242:190-234 287:235-275 328:276-294 347:295-295 1683:296-319 372:320-371] [-1, 1661, 1319, 121, 142, 157, 847, 1462, 204, 1502, 242, 287, 328, 347, 1683, 372, -2]
GCCACGTATTTTGCAATAAACCTTCGTCCGGAAAATCGACAAATAAAAAAAAAGTATGTA
TTAATAACCACGTAACTTAGTGATGATTCCAAAAAATGCGTCCACTTTGATGCAGGTAGT
ACCTGCTAACAGTGTTTCAATGTTTTCTCAGCACTGCGAAATGATTAATTGTGTAAATTT
TTAATGTGAGTATAAAACTACGCCCATGTCAAGCATTTTGAGTTCAAAATAGTTTTGAAT
TTTCATTTTCCATGTACGTTTTTTTTTCTAAACACAATTTCCAATTTGCAATTGTTCTCT
CACCTTTGTCACTGAGTCTAAGAAGAAAATAAATTATTATTGGCGGGTGCTGCTTGCGTC
TAGTTGGATAAG
>TRINITY_DN108806_c0_g1_i1 len=325 path=[1:0-27 6:28-63 42:64-65 44:66-69 48:70-70 49:71-85 64:86-87 66:88-212 191:213-236 215:237-324] [-1, 1, 6, 42, 44, 48, 49, 64, 66, 191, 215, -2]
AAAATTTTTTCTGTCTTTTATTAGTGTTTTTGGTCGGATACAATCATTTTGTGTGTCCAG
TTTCGTAGTTTTGTAATTTTTTTGAAAGGCTTTTTCTCACTTTTTATGATTTTTTTTTCG
TTTACAATAATTTCTCCGCAAACCACTCACTGTTTCTGTACTCTGATGGGTTCGATTTCT
CCACTTCTCTATTTGTGTTCGTGTGGTCGATGAAAAATAGGATAAAATAAATAGTACAAA
GAAAATATCGGAGTATCAAGATCGATGTGACAGGGTTTGAGTAAAATACAAAAAAGGAAA
AAAACTATACTCTCTTAAATCAAAT
>TRINITY_DN108806_c0_g2_i1 len=251 path=[833:0-250] [-1, 833, -2]
GGGGGAGAGAGAGAGATTAAAAACGGCGATGTTTGTAAAGGTGAGAGAGAGCGAAAAAAA
ACGAGAGTAATATGGGTTTAAATGAAAAAAAAATGGAGAAAGACTTTTTACTGTGACAAA
TAATATTTAAAACGAGATGCAGAAACAAAACAAATGAAACAGAAGTAAACAAGAGAAACT
GATAAGATACACTTATAGACAAAAAACACAGAGATATATTTGTAATAAAAAAGAGAGAAG
AAAAGGACAAA
>TRINITY_DN108808_c0_g1_i1 len=266 path=[1220:0-52 1250:53-65 1263:66-70 1268:71-91 1289:92-94 1292:95-122 1320:123-265] [-1, 1220, 1250, 1263, 1268, 1289, 1292, 1320, -2]
CTGCTGTTGTTGTGGCGGGTTTACTATTCACTTCTATTTGAAATAGCTGATTCCTTGCAA
GAGTCATTCCCTTGTTGATAATATGTTCGTGTTGTTGTTTCTGTTTAAATTTGTGTGTGT
ATCAGTGTTTCTCCCTTGATAGTATGCATGTGAGTGTAAAAGTGTGTCTGTGTGTGTGTG
TTTCGTGTTCAATCCCCTACGAAGTAAAGCTATAACATACGGTTCCGCTATCCTAGGGTA
GAATATACCGCACGCAAGGAATCTCT
>TRINITY_DN108808_c0_g2_i1 len=546 path=[1:0-52 2071:53-76 55:77-81 60:82-87 66:88-96 75:97-111 90:112-126 105:127-162 141:163-164 143:165-180 159:181-195 174:196-204 183:205-219 1961:220-269 1774:270-285 1790:286-343 1848:344-354 299:355-360 305:361-367 312:368-387 332:388-391 336:392-452 397:453-464 409:465-470 2406:471-489 433:490-506 2975:507-530 474:531-545] [-1, 1, 2071, 55, 60, 66, 75, 90, 105, 141, 143, 159, 174, 183, 1961, 1774, 1790, 1848, 299, 305, 312, 332, 336, 397, 409, 2406, 433, 2975, 474, -2]
GTGGTGAGTAACTTCAGTCAAACCTCACGCGCTGTTCAGCCCGACACAAACGGCGCACGT
CTACTGCCGGGAGAATCTGTGGAAGGGCCTTGCGGACGCAATTATCAGCTAAATCAAGAT
GATGTGTTACCTAGTCGAATTCCTCTCAATTTTCGGCTGGGATAATGCGGAATCAATGCA
TAGTAGGAAACGGACACAAAACCGCAATTTATTGAATTTATTGGCGTAAGCGGGAATGCC
ACTGATTTACCTTCGAAAGTGGATTCGTTCGTAAACAAGAATGAATGTGATTGTCTCACA
TAGTTTACGGGAGACGATCGGTAGATAGGTGTAGGACATTTTCCGTTGGATGCTCAAGGA
GGGGAATCTATTTGGAAACTACTAGAAGGTATTGTTTTAATTCAGCGACAATTAAAAACT
GTAAATTTGAGTCCGTTAGTGCCAGCGTGGTCTACACAAACTGATATTTTTTGCAATCTT
CAGAAAGATAGTAAAGCGGTCACACTGGTGAACACACTGCTGTTGTTGTGGCGGATTTAC
TATTCA
>TRINITY_DN108808_c0_g2_i2 len=520 path=[1292:0-50 2119:51-51 2550:52-70 75:71-85 90:86-100 105:101-136 141:137-138 143:139-154 159:155-169 174:170-178 183:179-193 1961:194-243 1774:244-259 1790:260-317 1848:318-328 299:329-334 305:335-341 312:342-361 332:362-365 336:366-426 397:427-438 409:439-444 2406:445-463 433:464-480 2975:481-504 474:505-519] [-1, 1292, 2119, 2550, 75, 90, 105, 141, 143, 159, 174, 183, 1961, 1774, 1790, 1848, 299, 305, 312, 332, 336, 397, 409, 2406, 433, 2975, 474, -2]
TGTTGATAATATGTTCGTGTTGTTGTTTCTGTTTAAATTTGTGTGTGTATCTGTGGAAGG
GCCTTGCGGACGCAATTATCAGCTAAATCAAGATGATGTGTTACCTAGTCGAATTCCTCT
CAATTTTCGGCTGGGATAATGCGGAATCAATGCATAGTAGGAAACGGACACAAAACCGCA
ATTTATTGAATTTATTGGCGTAAGCGGGAATGCCACTGATTTACCTTCGAAAGTGGATTC
GTTCGTAAACAAGAATGAATGTGATTGTCTCACATAGTTTACGGGAGACGATCGGTAGAT
AGGTGTAGGACATTTTCCGTTGGATGCTCAAGGAGGGGAATCTATTTGGAAACTACTAGA
AGGTATTGTTTTAATTCAGCGACAATTAAAAACTGTAAATTTGAGTCCGTTAGTGCCAGC
GTGGTCTACACAAACTGATATTTTTTGCAATCTTCAGAAAGATAGTAAAGCGGTCACACT
GGTGAACACACTGCTGTTGTTGTGGCGGATTTACTATTCA
>TRINITY_DN108808_c0_g2_i3 len=246 path=[224:0-26 2483:27-50 1790:51-108 1848:109-119 299:120-125 305:126-132 312:133-152 332:153-156 336:157-217 397:218-229 409:230-235 415:236-245] [-1, 224, 2483, 1790, 1848, 299, 305, 312, 332, 336, 397, 409, 415]
GCGTAAACGGGAATGCCACCGATTTACCTTCGTTCGTAAACAAGAATGAATGTGATTGTC
TCACATAGTTTACGGGAGACGATCGGTAGATAGGTGTAGGACATTTTCCGTTGGATGCTC
AAGGAGGGGAATCTATTTGGAAACTACTAGAAGGTATTGTTTTAATTCAGCGACAATTAA
AAACTGTAAATTTGAGTCCGTTAGTGCCAGCGTGGTCTACACAAACTGATATTTTTGCAA
TCTTCA
>TRINITY_DN108808_c0_g2_i4 len=511 path=[1:0-52 2071:53-76 55:77-81 60:82-87 66:88-96 75:97-111 90:112-126 105:127-162 141:163-164 143:165-180 159:181-195 174:196-204 183:205-219 198:220-245 224:246-249 228:250-320 299:321-326 305:327-333 312:334-353 1528:354-418 397:419-430 409:431-436 415:437-446 425:447-454 433:455-471 2975:472-495 474:496-510] [-1, 1, 2071, 55, 60, 66, 75, 90, 105, 141, 143, 159, 174, 183, 198, 224, 228, 299, 305, 312, 1528, 397, 409, 415, 425, 433, 2975, 474, -2]
GTGGTGAGTAACTTCAGTCAAACCTCACGCGCTGTTCAGCCCGACACAAACGGCGCACGT
CTACTGCCGGGAGAATCTGTGGAAGGGCCTTGCGGACGCAATTATCAGCTAAATCAAGAT
GATGTGTTACCTAGTCGAATTCCTCTCAATTTTCGGCTGGGATAATGCGGAATCAATGCA
TAGTAGGAAACGGACACAAAACCGCAATTTATTGAATTTACTGGCGTAAACGGGAATGCC
ACCGATTTACTTTCGAAAATGGATTCGTTCGTAAACGTTAATGAATGTAGATAGGTGCAG
GACATTTTCCGTTGGATGCTCAAGGAGGGGAATCTATTTGGAAACTACTAGAAGATATTG
TTTTAATTCAGCAACAATTAAAAACTGTAAATTTGGGTCCGTTAGTGCCAGCGTGGTCTA
CACAAACTGATATTTTTGCAATCTTCAGAAAGATAGTAAAGCGGTCACACTGGTGAACAC
ACTGCTGTTGTTGTGGCGGATTTACTATTCA
>TRINITY_DN108808_c0_g2_i5 len=344 path=[1:0-52 2071:53-76 55:77-81 60:82-87 66:88-96 75:97-111 90:112-126 105:127-162 141:163-164 143:165-180 159:181-195 174:196-204 183:205-219 198:220-245 224:246-249 228:250-320 299:321-326 2442:327-343] [-1, 1, 2071, 55, 60, 66, 75, 90, 105, 141, 143, 159, 174, 183, 198, 224, 228, 299, 2442, -2]
GTGGTGAGTAACTTCAGTCAAACCTCACGCGCTGTTCAGCCCGACACAAACGGCGCACGT
CTACTGCCGGGAGAATCTGTGGAAGGGCCTTGCGGACGCAATTATCAGCTAAATCAAGAT
GATGTGTTACCTAGTCGAATTCCTCTCAATTTTCGGCTGGGATAATGCGGAATCAATGCA
TAGTAGGAAACGGACACAAAACCGCAATTTATTGAATTTACTGGCGTAAACGGGAATGCC
ACCGATTTACTTTCGAAAATGGATTCGTTCGTAAACGTTAATGAATGTAGATAGGTGCAG
GACATTTTCCGTTGGATGCTCAAGGAGAAACACTGATACACACA
>TRINITY_DN108808_c0_g2_i6 len=218 path=[2249:0-36 141:37-38 2194:39-69 174:70-78 183:79-93 198:94-119 1750:120-124 1755:125-143 1774:144-159 1790:160-217] [2249, 141, 2194, 174, 183, 198, 1750, 1755, 1774, 1790]
ATACCTAGTCGAACTCCTCTCAATTTTCGGCTGGGATAACGCGGAACCAATGCATAGTAG
GAAACGGACACAAAACCGCAATTTATTGAATTTACTGGCGTAAACGGGAATGCCACCGAT
GTACCTTCGAAAGTGGATTCGTTCGTAAACAAGAATGAATGTGATTGTCTCACATAGTTT
ACGGGAGACGATCGGTAGATAGGTGTAGGACATTTTCC
>TRINITY_DN108808_c0_g3_i1 len=266 path=[1220:0-52 1250:53-65 1859:66-91 1289:92-94 1292:95-122 1320:123-265] [-1, 1220, 1250, 1859, 1289, 1292, 1320, -2]
CTGCTGTTGTTGTGGCGGGTTTACTATTCACTTCTATTTGAAATAGCTGATTCCTTGCAA
GAGTCACTTCCTTGTTGATAATATGTTCGTGTTGTTGTTTCTGTTTAAATTTGTGTGTGT
ATCAGTGTTTCTCCCTTGATAGTATGCATGTGAGTGTAAAAGTGTGTCTGTGTGTGTGTG
TTTCGTGTTCAATCCCCTACGAAGTAAAGCTATAACATACGGTTCCGCTATCCTAGGGTA
GAATATACCGCACGCAAGGAATCTCT
>TRINITY_DN108851_c0_g1_i1 len=329 path=[607:0-197 344:198-267 1195:268-291 438:292-295 442:296-328] [-1, 607, 344, 1195, 438, 442, -2]
GCTTGTGCACACTCATCCCGTTCCATAGACTCCAACACCCCGGTTACCACGAACTGCAGT
CCCGCCAGACAATCTGGCTTGCCCTTGGGAATCTCCTTGCTACCCGGATTAGCCGGGCCC
TGCCGATTTTTGAACTTCTGATACAACGCCGCCGACATGCGCTTTCTCTCGTACCGCTCC
TCATCCGTTAGAATGGACTCATTTGCCGCCTTCTTAGAACCCTTCGGCGTTCCTTCCGCA
TCGCTCATGCTCTCCGTTTTAACCGGTTTCTCCTTCTTTTTCTCCGGCGTTGGTGTTTTC
TTCCTTTTCTCATCCTTGGGACCATGTCC
>TRINITY_DN108851_c0_g2_i1 len=207 path=[1113:0-39 442:40-72 38:73-206] [-1, 1113, 442, 38, -2]
GTTCCGGCGTTGGTGTTTTCTTTTTCTCCGGCGTTGGTGTTTTCTTCCTTTTCTCATCCT
TGGGACCATGTCCGTTAGTTTCCTTCTTCCTTTCCGGACTCTTAACCGAACTCTCCTCCT
TTATCTTCGCCGGACTCTGCTTGACCTTCTTTTTCACCGGTTCCGGCGTTTCCGGAATCA
CCTCATCCAACCCCGCCAACGTCTTCT
>TRINITY_DN108851_c1_g1_i1 len=500 path=[478:0-71 1723:72-95 551:96-330 1721:331-354 810:355-439 1722:440-463 919:464-499] [-1, 478, 1723, 551, 1721, 810, 1722, 919, -2]
GTCAAATCCAAGGAGACGAAATCGCCATCCAGCGATTCCAAAGAGAAGAAGCGAAAACAG
GCTGATAAGGAACCGGATGTCAAGAAAAAGAAGGCGACACCAGAAAAGAAGCACTCCGAA
TTCAGCGCACCAGTAGCAAAACTGCCGAAAATTCCAAAGCTCGAGAAACCCTCCCCAAGC
AAAACCGAGAAAACTTCTCCGCCGAAAAAATCCCCGAAGAAACTCGAACCACAAGCTCCG
ATCAAACGGGAAGTGACCTCCTACCAAAAGGACATCGCCAGCACCGACAACATGGCCTGG
GTCGACAAGTACAAGCCCACCTCGATCAAGCGAATCATAGGCCAAACCGGTCCCGCCAGC
AACGTCCAAAGGCTCCTCACCTGGCTGTCCAATTGGCACTCGAACAACGACGGCAAGAAG
AAACACCCCCGGCCCAGTCCTTGGGCCAAAAACGACAACGGCGCCTACTTCAAAGCGGCT
CTCCTTTCCGGACCCCCTGG
>TRINITY_DN108860_c0_g1_i1 len=263 path=[1582:0-79 1639:80-100 1660:101-129 1689:130-171 1731:172-191 1660:192-220 1689:221-262] [-1, 1582, 1639, 1660, 1689, 1731, 1660, 1689, -2]
GGGTGTAGATGTATCTGTAGCACGTGAGAATAGTAAATCGATACTCCTCCGGCTAAGATC
TGGCCATTGTCGTCGGTGATCGAGGGATGGTCCAATTCGAGAGTACTGGTGACGTAGAAT
GGACCGTGCTTGGCAAGGCTTTCGTCCGTCAAAGGTTGGGTGTAGATGTATCGAGGGATG
GTCCAATTCGAGAGTACTGGTGACGTAGAATGGACCGTGCTTGGCAAGGCTTTCGTCCGT
CAAAGGTTGGGTGTAGATGTATC
>TRINITY_DN108860_c0_g1_i2 len=268 path=[1689:0-64 2275:65-84 1639:85-105 1660:106-134 1689:135-176 1731:177-196 1660:197-225 1689:226-267] [-1, 1689, 2275, 1639, 1660, 1689, 1731, 1660, 1689, -2]
GGTGACGTAGAATGGACCGTGCTTGGCAAGGCTTTCGTCCGTCAAAGGTTGGGTGTAGAT
GTATCTGGCCATTGTCGTCGGTGATCGAGGGATGGTCCAATTCGAGAGTACTGGTGACGT
AGAATGGACCGTGCTTGGCAAGGCTTTCGTCCGTCAAAGGTTGGGTGTAGATGTATCGAG
GGATGGTCCAATTCGAGAGTACTGGTGACGTAGAATGGACCGTGCTTGGCAAGGCTTTCG
TCCGTCAAAGGTTGGGTGTAGATGTATC
>TRINITY_DN108860_c0_g2_i1 len=729 path=[707:0-354 2699:355-378 1063:379-381 2701:382-405 1090:406-620 1305:621-623 2700:624-647 1332:648-686 1371:687-728] [-1, 707, 2699, 1063, 2701, 1090, 1305, 2700, 1332, 1371, -2]
CTCAAGTTGAGGTGTTAGAACAATGTGTTCGTTGGTAGCTCCGGTGCTTGTGAATGTCAG
GATGTGACACTCTTTCAATCCGCAGACCGCAAGGAAGTCTTCATTCGCAGGATTGGAGGC
GAGTGATAAAACGGTGCATGGAATAGGCGCTGAGGCAAGTCTGGTGAGCGTTAGCTTCTT
TTTTGCAGCATCGGCTTGCTTCAGCAACGCAGACAATTGTAGAATGGTGACTTTGCCTTT
CTCGTGTGATACGGCCAGTTGTTGACGTTTGCCATGTGGGGAAGCCAGGCAGCAGAGGGC
AACACGACGTACCAGATTCGAAGACAACAACTGCTTGATGGTTTGTCCTTGTTCTCCGGA
GAAATTCATACGAACATTCTCGAATGCCCCTTCCTGTGATCCTAGAGTGGCGACCATAAT
CTGGTCACTGAAGGAGTAGGACTTTTCCGGTTGATGCAAACGTTCCAAAGCGTTGCGAGC
TCGAAGATGACATCCCACTGTTGAGTATTTAGCGCAGTGATCCTTGATGGTCGGCATCAG
GGAGTTAAAGAACGACAAAATGCTCTTTACAACGACTTTCCATTGATCCGGATTACTCAA
GGCTTCCTTAGAGCTTTCAATGATTTTCGCAAGTAGTTGCTCTTTTTCCGACATCTGACT
GCCTCCAGTTTGGTTTGGATGACCGGTTGGACTCGATGTTCTACGTCTCAACGAACTTGT
CAAAAGGAC
>TRINITY_DN108844_c2_g1_i1 len=275 path=[3591:0-42 1516:43-55 4253:56-79 1553:80-127 3417:128-161 1635:162-192 1666:193-194 2657:195-216 2679:217-274] [-1, 3591, 1516, 4253, 1553, 3417, 1635, 1666, 2657, 2679, -2]
TAGAAATTCACAAGAGAACTGCGAAGTGAAGAGTGAACTTTATATTTCTGCTGTGATTCC
GTCAGAAAAATCTCCTGGGATTCCTTAAGAAATTCCTCCAGGAATTCTTTCAGATATTCC
TCTAGCAATTTTTAGCCAATTGTTTCAGAAATTGCACAAATATTACAGTAGGAATCAATG
ATAGATGTGACAGGCACTTGATATTGTCTTTTGTTTGCGGCTATCCCAGTCACACAATTT
AAGCGGACGATACTATTTTAAAGGACTCCTAGGAG
>TRINITY_DN108844_c2_g2_i1 len=216 path=[3611:0-42 617:43-215] [-1, 3611, 617, -2]
ATCAAAAATTTCTCAATGACTTCTTCTACGATTTTCATCAAACTAAAGAAATTATCCAGA
TATTCCTTCAAGTATTCTTTCAAAGGTTCTAAATCGAATTTCTTCTGTATTTTTCCTGGT
ATTCTGCAGATTTTCCTCCACGAGTTTTTTTTTCAATATTGAGGTATTAGAAGATATCTT
CGGAATCCTTTTTTCAAATTTTCCAAATTTTCGAAA
>TRINITY_DN108844_c2_g3_i1 len=232 path=[1833:0-61 1872:62-74 1885:75-195 2006:196-196 3050:197-231] [-1, 1833, 1872, 1885, 2006, 3050, -2]
GAGTATCTGAAGTATAACCTGGTGACATTTGTTAAAGAGTCCCTAGTAGAGTATCTGTAA
AACCGCTGCAGAAAATTATGAAAGCATTTATGCAAGATATTACGAACGGATTCCTAAAGT
ATTGTATTATTCCATCAGAAGCAGTTGTGGTAGGAATCCATAGATGATTTTACAAGGAAT
CCTTGGAGAAATTCCTGAAGGAACCTAAACAAAATCTGTATGGAAATTTTCA
>TRINITY_DN108844_c2_g4_i1 len=550 path=[263:0-207 448:208-255 496:256-376 617:377-549] [-1, 263, 448, 496, 617, -2]
ATCCAGAAAATCCTTCGGGAATTCCTGCAGAATGTTTTTCATTTCTACGCTCATTGATTT
TAGCATAAGTAGTTCTGTAGAGTATTTTTTCAAGAACTTTCTGCAAGATATTTTTCAAAC
ATGCTTCTTGGTTTTTCTTTACGGATTCTTTTAGGAATTCATTCAAAAATTTGTTCAGAA
ATACTTTCTTTAACATTTATTTTCTCGATAAAATTTTCGAGAAATTTTTACAAAAATATT
TACGCAACTTTTTCTAGATGTTGTTTGTTTACAAATACGTCCACTCAAAGAAAATGCTCC
ATGGATTTTATACAAGGACTTTTCCTAGAATTTCATCAAAAATTTCTCAATGATTTCTTC
TACGATTTTCATCAAACTAAAGAAATTATCCAGATATTCCTTCAAGTATTCTTTCAAAGG
TTCTAAATCGAATTTCTTCTGTATTTTTCCTGGTATTCTGCAGATTTTCCTCCACGAGTT
TTTTTTTCAATATTGAGGTATTAGAAGATATCTTCGGAATCCTTTTTTCAAATTTTCCAA
ATTTTCGAAA
>TRINITY_DN108867_c0_g1_i1 len=234 path=[1023:0-79 308:80-82 311:83-146 375:147-155 384:156-170 399:171-172 401:173-176 405:177-177 406:178-178 712:179-233] [-1, 1023, 308, 311, 375, 384, 399, 401, 405, 406, 712, -2]
TGTTGAAAAAATGCAAGGCCGATTTGTAACATTCTAAAAAGTGGACGCATAAGCGTCCCC
TAATAAAAATGTATTATACACTGCTGATAGGGTGAATGATTGCATCATTCCCTGTATGAT
TAAGATGATAGCCCGAAAGGGTTGTTAAGCACGTTGTATCATATTTTTCTATTAGGGTTA
TCCACTGAAGAAGTCATCGCTTTCACCCCGCTTATATACCAAAATCCTACCGCT
>TRINITY_DN108867_c0_g1_i2 len=243 path=[1023:0-79 308:80-82 311:83-146 375:147-155 384:156-170 399:171-172 401:173-176 405:177-177 406:178-178 407:179-242] [-1, 1023, 308, 311, 375, 384, 399, 401, 405, 406, 407, -2]
TGTTGAAAAAATGCAAGGCCGATTTGTAACATTCTAAAAAGTGGACGCATAAGCGTCCCC
TAATAAAAATGTATTATACACTGCTGATAGGGTGAATGATTGCATCATTCCCTGTATGAT
TAAGATGATAGCCCGAAAGGGTTGTTAAGCACGTTGTATCATATTTTTCTATTAGGGTTG
ACCATTGCAGTCAGCAACAGCACTTGCGAAATTGGCTTCTCGACCACATTCGAAGCCACG
GTG
>TRINITY_DN108867_c0_g1_i3 len=223 path=[1023:0-79 308:80-82 311:83-146 375:147-155 384:156-170 399:171-172 401:173-176 611:177-222] [-1, 1023, 308, 311, 375, 384, 399, 401, 611, -2]
TGTTGAAAAAATGCAAGGCCGATTTGTAACATTCTAAAAAGTGGACGCATAAGCGTCCCC
TAATAAAAATGTATTATACACTGCTGATAGGGTGAATGATTGCATCATTCCCTGTATGAT
TAAGATGATAGCCCGAAAGGGTTGTTAAGCACGTTGTATCATATTTTTCTATTAGGGACA
GATTTGCCATTATTCGAGCGTAAAGGCAATTGTTACACAGAGA
>TRINITY_DN108822_c0_g1_i1 len=211 path=[1:0-70 49:71-88 1187:89-112 91:113-124 377:125-148 127:149-210] [-1, 1, 49, 1187, 91, 377, 127, -2]
GGCTTTCCTCCGCAGCAAGCTCGTGGCCGCAACCGATGGCAATCTCATGAATCGCACTCC
GGTAGCCAACCGAGCCTGATCTTCGGCTTGGTTCTCTGCTTCATCGTTGTTTCGATGCTG
TCGACCTTCTTCGCGTCGGATCCGCTCTACAGCCTTCAGCAAACTCCGAAATACTTCGTG
GAACGCCGAACCCTCAATTTCAAAATCCCCT
>TRINITY_DN108828_c0_g1_i1 len=275 path=[871:0-81 2274:82-105 954:106-274] [-1, 871, 2274, 954, -2]
ATACGGAACTGTGACCGGCCAGCATGGCCTTGTGAGCCTTGAGCTCGCGTTCCCCAAACA
CCAAAACGACATCCGTGAATTTTTGATCCACCAGCACAGAAAGCTTGTTCAGGTAGATGT
CCGGTAGACTGAATCGAACTTTTGGTCTGTTGCTAGTCACTGCAATTGCCTTTACCTCGC
AATGAAGGGTAATTTTATCACCTGCCGTCCACTTTTGAGTCGTTACCAAATTGTGTACCG
TCATGTTTCCGATCAATCCGTAACCTCGTGAATCA
>TRINITY_DN108828_c0_g2_i1 len=290 path=[268:0-193 2273:194-217 463:218-289] [-1, 268, 2273, 463, -2]
AGTGCCTCTTGGACTATCGAGAATGCCAGTCTTCGACTGATTCCGTTTCCTCGTTTGCTG
GAGTCGCCTCCAATATACTCGAACGACAGGTCCCAAAAATGGCATATGTGCCTCTCCAGT
CAGTCAATATCTTCCACTTTGTACGTGGACGCATACATGAGGGTACATTGTGCGGATGTT
GTTCGTGCGCAATTTGTGCTATCGGTTGTTGATGATGAAGGCGTTAAAACCATGATCGTA
GAGAGTCCAAGCTCGGAATTTACCGGTAGTGATTCACGAGGTTACGGATT
>TRINITY_DN108828_c1_g1_i1 len=222 path=[200:0-221] [-1, 200, -2]
GTGCCGATCTGCTGGCTTCCCATGCTACCGAAATCGTATCGAATAACATTGGAGAGGTGA
TGCGCACGCAGGACTGGCATGATATGGTTGCGAAATTTTCGGAAACGGTTTCGGTACAAT
GCGATGAAGAATGCGATGAGGATAAAGAGGATGAAGATTAGCAGGATTTTCGAATCCTTT
ATATTTACAATATATATATGCCTACATACAAAATGTACAAAA
>TRINITY_DN108849_c0_g1_i1 len=351 path=[348:0-70 396:71-79 1715:80-94 1730:95-110 436:111-111 1746:112-121 886:122-135 461:136-140 1845:141-160 505:161-206 551:207-346 691:347-350] [-1, 348, 396, 1715, 1730, 436, 1746, 886, 461, 1845, 505, 551, 691, -2]
AAATAAAATGCCAAGCTTTTAGAACTAGAAGTTCGCTTTTCATTCGCCAACTCCCGTCTA
TCGCTTGATCGCTATTACCTTATAAATCGTGTCGGTTTCATCATCGATGCACATCATACC
TACACAAAAAATACCCCTTTACTTTCGAAACATTGAGAACATAATATATAATCTTATAAG
AAAGGAAGTAAAGCACGCGTTGGAACGCAGCAGCAATGGAGGAAACATTTGATATAGGAT
AGTTTTTTTTTGTCCATATTGTATTTGCGAAACGAAGCGTATTGCAAGAAATAGAACAGT
ATGTATATTCCCTTCAAGGATTGGGAGCCTTTTGGTTCCGGAGAAACAAAA
>TRINITY_DN108849_c0_g1_i2 len=313 path=[405:0-29 851:30-64 886:65-78 461:79-83 466:84-122 505:123-168 551:169-308 691:309-312] [-1, 405, 851, 886, 461, 466, 505, 551, 691, -2]
CTATCGCTTGATCGCTATTACCTCATAAATCGTGTCGGTTTTATCATCGATGCACATCAT
ACCTACACAAAAAATACCCCTTTAAATCATTAAACTTGACTTACTTTCGAAACATTGAGA
ACATAATATATAATCTTATAAGAAAGGAAGTAAAGCACGCGTTGGAACGCAGCAGCAATG
GAGGAAACATTTGATATAGGATAGTTTTTTTTTGTCCATATTGTATTTGCGAAACGAAGC
GTATTGCAAGAAATAGAACAGTATGTATATTCCCTTCAAGGATTGGGAGCCTTTTGGTTC
CGGAGAAACAAAA
>TRINITY_DN108849_c0_g2_i1 len=251 path=[949:0-170 790:171-217 1659:218-245 1451:246-250] [-1, 949, 790, 1659, 1451, -2]
AACAGAGACACAACAAATCAACGAAGAACGATTCACAAGCGATGATAGAAATGATGATAC
TTTAGAATGACAAATGGTTTCTCTAGGTAGCTAATGAATACTGTTTGGGATATTTGTGTC
GATTAGTTAGGTAGTGATGACACGTTTCCGTCAAATTTGACAAATACAAATGGATTACGA
ACGATAAATGCGATTATAGACAATAATGATTGATGATGCACGTTATGATTGTGTATGCTA
GTGTTGATGGA
>TRINITY_DN108817_c0_g1_i1 len=475 path=[461:0-43 482:44-86 525:87-144 583:145-146 585:147-179 618:180-346 785:347-403 842:404-420 1163:421-439 583:440-441 585:442-474] [-1, 461, 482, 525, 583, 585, 618, 785, 842, 1163, 583, 585, -2]
ACAGAGCGGAAACTTCGAAGGAGATATGATCCTGTCGAAAGAACTACGCCAGGCACTTTC
CGGGCAACGCAACGGGCTTACCGATGTTCGGTACCGCTGGCCGAACAATACTGTCCACTA
TCGGATCATCGCAGACAATTTCACTACCGAGCAGGTCGATTACATCCGCCGGGGCCTGGA
CACCATCGCTAATGCGTCGTGCATTCGGTTCGTGGAAGCTGATGAAAACGCGACGGCCTA
CATTCGAGTTCTCGGGCAGGATGTGGGATGCTACTCGGAGGTCGGTTATCTCGGCACGGC
GCAGGACTTGAATCTGGCGCCCAACACGCTGGAAAGCGGGTGCTTCCGGCTGGGAACCAT
TATGCATGAGTTCCTGCACGCCTTGGGATTCTTCCACATGCAGAGTGCCTCCGACCGGGA
TCATCGCAGACAATTTCACTACCGAGCAGGTCGATTACATCCGCCGGGGCCTGGA
>TRINITY_DN108817_c0_g1_i2 len=396 path=[785:0-79 1121:80-100 618:101-267 785:268-324 842:325-341 1163:342-360 583:361-362 585:363-395] [-1, 785, 1121, 618, 785, 842, 1163, 583, 585, -2]
CACGCTGGAAAGCGGGTGCTTCCGGCTGGGAACCATTATGCATGAGTTCCTGCACGCCTT
GGGATTCTTCCACATGCAGATTACATCCGCCGGGGCCTGGACACCATCGCTAATGCGTCG
TGCATTCGGTTCGTGGAAGCTGATGAAAACGCGACGGCCTACATTCGAGTTCTCGGGCAG
GATGTGGGATGCTACTCGGAGGTCGGTTATCTCGGCACGGCGCAGGACTTGAATCTGGCG
CCCAACACGCTGGAAAGCGGGTGCTTCCGGCTGGGAACCATTATGCATGAGTTCCTGCAC
GCCTTGGGATTCTTCCACATGCAGAGTGCCTCCGACCGGGATCATCGCAGACAATTTCAC
TACCGAGCAGGTCGATTACATCCGCCGGGGCCTGGA
>TRINITY_DN108859_c0_g1_i1 len=255 path=[1:0-196 175:197-218 197:219-254] [-1, 1, 175, 197, -2]
ATTCCTAGTGGCGAATAAGGATGTGAGAAAGAAAATGTTTAGAGCATGTCTGTAAAAAGC
TTTATTTTTTTCTGCAAGGAGTTGTTGCAAACGCAATGTCATTAAATTTTGATTTCAATA
ATGTTCAACCAAGGCACTCTAGGGTCAAACCGATGTAATTAGTAAAGTTTGTTTTCGCAT
CAATACATAGATGAGTGTAGGATTAGTAAACAAAACCAGACGAGGGAGTGTCGCCATTGT
AGACAGACGATTATA
>TRINITY_DN108859_c0_g2_i1 len=257 path=[1:0-196 847:197-220 197:221-256] [-1, 1, 847, 197, -2]
ATTCCTAGTGGCGAATAAGGATGTGAGAAAGAAAATGTTTAGAGCATGTCTGTAAAAAGC
TTTATTTTTTTCTGCAAGGAGTTGTTGCAAACGCAATGTCATTAAATTTTGATTTCAATA
ATGTTCAACCAAGGCACTCTAGGGTCAAACCGATGTAATTAGTAAAGTTTGTTTTCGCAT
CAATACATAGATGAGTGCGTAGGATTAGTAAACAAAACCAGACGAGGGAGTGTCGCCATT
GTAGACAGACGATTATA
>TRINITY_DN108859_c1_g1_i1 len=251 path=[229:0-40 1469:41-64 271:65-250] [-1, 229, 1469, 271, -2]
GTGTGAACGAACGATAGTGTCATTCCCCTTGCCTGCCCTTTCCCTTGCCAGCATCAGTGA
CAGCAAGCATCATGTCGAGGTCGTCAGTGTGATACTGTTTCATTGAGGAGTGGAGCTTTG
GAGGAGTAAGTCGCCTTGATCGTGAGTCGCGTATAATGCCTAGTGATTCTACTGTAGTTT
GCTAAGATGGCTGGGGACGGATTGTTCCCGTGAGCTACGCAATAATCACAGTGCTTTACC
TTACTCATGAT
>TRINITY_DN108872_c0_g1_i1 len=338 path=[1275:0-106 575:107-205 1705:206-229 698:230-337] [-1, 1275, 575, 1705, 698, -2]
GGCGGTGAGTAGTATCGTCCACTGGTCACGTCGGACAGCAGAATGATGGACGAAGTGAGT
ATCAAGATGAAAGCAATCGCGTGATAGACCAGTTCGTAGATCGTTTTGGAAATGATTCCG
CCGGTACTGAGCGATACGAGGCATGACATCAGCAAACAGAACGTCCCGATGAGGAAGGCC
ACCGCCATCAGCAGGAAGAACAGCTCTGGATTGCCGCTGGCATAGACGGAGTGGTTGCGA
CGCATGTACCACGCGACGATTCCCACATTGACTGCACCGATGATCAATTGCGCCAATTTC
AACAGTCCGGCTGTCGTTTTCAGATAGCCTGTGTTGAG
>TRINITY_DN108872_c0_g2_i1 len=202 path=[1704:0-46 316:47-57 327:58-66 336:67-79 349:80-90 360:91-100 370:101-103 373:104-111 381:112-124 394:125-140 73:141-174 107:175-182 1134:183-201] [-1, 1704, 316, 327, 336, 349, 360, 370, 373, 381, 394, 73, 107, 1134, -2]
TCCGCGCGCGCGAGTTTTCCCGTTTCAATTCGTTCCGGTCGCTTGACTTCCCGCCAGACC
CGCTCGCCTTCCGTCCAATCCAAGTCAAGGCTGCTTTTGCTCCCAAAAAAGCAAATTCAC
CACATTTACTACACCGGCGCCCGTAGTTCCTAGTTGAAACACCAAGATGTCGCACTCGGT
CGTTATTACACGGACAACAACC
>TRINITY_DN108895_c0_g1_i1 len=468 path=[2129:0-41 719:42-58 736:59-71 749:72-275 953:276-348 1026:349-467] [-1, 2129, 719, 736, 749, 953, 1026, -2]
GCCCCAAATACTTCTTGAGCACCACCGCAACTTGGCACGCCATCTTGGTCTAGTTATTGG
GCTGTAGGTGGGTCAAAGCTTGTATTTTTCCTGAAAGTTATACATACAAGACAATTCAAA
ATCAATCAAATATGGGGTGAGGGGGTATTGTTAGGTGGTGTGGAGGTGGGTGTTTGGTGG
ACAAACCTCCTAAATTAGTATCTATGCCTGCAACCACCCCTAAAACGTCCTCGAAACCAA
TAAAATTCTCTTCTAACTGGCTCAAACGCCCCTGAAACCCATTGAAAATCCCTGAAATTC
TTCTGAAATCCCTTGAAAACCCCAGGAATGCCCCTGAAGCACCTTCAAAACCCAATCATG
CAAAGCATTTAAACATTGTAATTTCCAAATGATTTGGTAAGCCTAAGTAAAAGAAAGAGA
TATTTCAAGACAAATTTTTAGCAGAAATCTTTAGGAAATTTCTGTGGT
>TRINITY_DN108895_c0_g2_i1 len=284 path=[573:0-109 660:110-168 719:169-185 736:186-198 1145:199-236 1183:237-283] [-1, 573, 660, 719, 736, 1145, 1183, -2]
ACGCCTCTGTAATGCCCTGGAACACGCCTAAAACCCCATGAAAATTCCTAAAATCCCCTA
GAACATCCATGAAATTTCATGGAAATCCCAGGATTACTCATGGAGTCCCCTGGGACATCC
ATGTAACGCCCCGAATACTTCTTGAACACCACCGCAACTTGGCACGCCATCTTGGTCTAG
TTATTGGGCTGTAGGTGGGCCAAAGCTTGTATTTTTTCTGATAGTTATACATATAAGACA
ATCCAAAATTAATCAAATATGGGGTGAGGGGATATTGGTAGGTG
>TRINITY_DN108824_c0_g1_i1 len=255 path=[449:0-73 994:74-102 1023:103-106 533:107-124 551:125-126 553:127-148 575:149-196 1748:197-220 647:221-254] [-1, 449, 994, 1023, 533, 551, 553, 575, 1748, 647, -2]
ATTGGAGGATACTTTTCAACCAAATCAAACGCCACGTTCTCCATGAACCACTTGAATGGT
TTGCACTGCAGCTTTTCCCGAATGGCCAGTTGTTTCGAGAGGTCGCCCGCATCCGTATTG
TCGTATTTCTTGCGATCTCTCATGTACAGATATTCTTTGTACTCATCCATCCACACTTCA
GCAACTCGTTTGTAATTTCTGGAAAGGAAATCTTTTTTCCTAGGATTTCCGAATGGAGCA
TAGCCTCGGTAGATG
>TRINITY_DN108824_c0_g2_i1 len=247 path=[1:0-138 117:139-246] [-1, 1, 117, -2]
ATCCTCCAATAGAGCCGCCAGATTTCGCCAATGGTGCCATCCAGTCTGTGGCGAACCCGG
CACTGTGTGTCGATACACTGAATCACGGAGAAAAGCAGACCGTTGGGCTGTTCTCGTGTG
CCAGTGATAAGGTACAACCGCAAGCCAATCAATACTTCCAGTTATCTTGGCATCGAGATC
TGCGGATCAAATTTGGAGAGCTTTGCTGGGATGTGTCTGAAAGTGTTCCGAACGCGAAGA
TATTGCT
>TRINITY_DN108887_c0_g1_i1 len=319 path=[861:0-89 928:90-102 2959:103-126 965:127-218 565:219-221 2400:222-286 633:287-318] [-1, 861, 928, 2959, 965, 565, 2400, 633, -2]
ACCTAATTCAACTTTGAATATTATTGCCGAGAAATTCCAAAAGTGTTATGCCGAAATAGT
TTTCAAAAACATTTGCAGAGAAAATTCCAAGAATACTCTTATATGAACTTTCGGATCAAA
TCCAATCAAAGCATTTCCCAAGAATTTGCCAAAAAAAAAACGCCAAAAGATATTTGAATG
TTTTTTTTACCAAAAAAATGCCAAATGAATTACCCAATCAATTCTCATAGGGATTGGCAT
AAAAGTTTCCAGAAAAGTGTTATAGTTATTCCGAAAGTTATTACCAGAGGTTTTCTCCAA
CGAATTGTCAAAAAAAAAA
>TRINITY_DN108887_c0_g2_i1 len=220 path=[1149:0-152 113:153-159 2011:160-185 146:186-195 156:196-198 159:199-219] [-1, 1149, 113, 2011, 146, 156, 159, -2]
TTTTTTCGGTAACTAATTCGGAAACCCGTGTACAAATTCATTAAGGATCTTTAAACATTA
ATTTGGAAATTCATTCGGCAATTGCTCTGAAAATTTCATTTGGCGATACTTTTGATTTAT
TGTTAGGCAATTCCTTTGGAAACTTCTTCAACTAATTCTCGGCAATGCTACAAAAATGGC
TTCTGATTTTTATTTCTACGAACTTCTTTAGATTTCTATT
>TRINITY_DN108887_c0_g3_i1 len=230 path=[1:0-106 85:107-134 113:135-141 120:142-164 143:165-167 146:168-177 156:178-180 159:181-201 180:202-229] [-1, 1, 85, 113, 120, 143, 146, 156, 159, 180, -2]
AAACCCGTGTACAAATTCGTTAAGGAATATCTTTAAACATTAATTTGAGAATCCATTCGG
CTATTGCTCTGAAAATTTCCTTTGACGATATATTTGATTAATTGTTATGCATTTCCTTTG
GAAACTTCTTCAACTAATTCTCAGAAATGCTACAAAAATGGCTTCTGATTTTTATTTCTA
CGAACTTCTTTAGATTTCTATTTCTACGAAAATTTTGTTGGGAATTCCGT
>TRINITY_DN108893_c1_g1_i1 len=515 path=[493:0-66 537:67-71 542:72-157 628:158-166 637:167-189 660:190-190 661:191-277 748:278-296 767:297-514] [-1, 493, 537, 542, 628, 637, 660, 661, 748, 767, -2]
TGTGGTTGATATCGGTTGGTTTCCTCTATTACAGTTGCATGATTTGCTTTTACTTGTTCT
GTTTGCATTTTTTTTTATCTTATGTGTGTATATAGTAAGTGCATTGATCGGTTATCAGAA
TATATAAAGGAAACGGCATGTTTGAATGCGCAATACGCATACCAAGGTGCTTTGTTGGCG
ACTGGTTTCCGGAAGATTGTTTTCTTTATAGAAAGAACGCTGCGATTATGGTCAATCTGT
TACGCACTGTTCGACAGTTTGTTGTTTGGAGTACGGTGTGATTTGTTTGTTTCGGGGAGC
AACAAATTAACGGAAAGGAAGCCTAATTTTGGAGCACTTTGTATTGTTAGCGAATTATTA
AAGGTATCTGTTGCAAGATAGAAATTTATTCATAAATGCTTAACGTTCATCTGTGCCAAA
GTTTGCCTTTGGCTGCCGTGTATGTCGTCTCATGAAAAACTAGTTTGCCTTTGATAATTT
TGTTTACATGAGGGGCAGAGCATGACATGCCTCGA
>TRINITY_DN108883_c0_g1_i1 len=248 path=[1325:0-44 481:45-81 737:82-132 569:133-139 839:140-170 607:171-177 614:178-190 627:191-197 634:198-214 651:215-223 1518:224-247] [-1, 1325, 481, 737, 569, 839, 607, 614, 627, 634, 651, 1518, -2]
GTTGCCTCACCTTCTTTTGTTCGTGTAATCCATAAGTGTAAATATTTCTTCCAACAAATG
TTTGGACTTAACCATCTCTCAATAAATACCGTCAACCAGTAAAAGTGCGAATAAAAGTCA
CATTCCTTTGATTTGGATATCATTTTGAGACACTTTCTGTAAAAATGCTTTCGTTATATA
AACAATTTCAATATCGTTTCCCCGTTTTAAAGCATTAATGTAACCACCTACCGGAGACAT
CAACATGT
>TRINITY_DN108883_c0_g1_i2 len=338 path=[369:0-52 1519:53-76 423:77-134 481:135-171 518:172-184 1517:185-208 555:209-222 569:223-229 576:230-260 607:261-267 614:268-280 627:281-287 634:288-304 651:305-313 1518:314-337] [-1, 369, 1519, 423, 481, 518, 1517, 555, 569, 576, 607, 614, 627, 634, 651, 1518, -2]
ATCGCTGCCTGCATCTACGTCCTGACTCTGGTGGTTTCCGGCCAGCAATTCTACGCCAAC
AGTCGCACCACCGTCGCCTAAATCTGTGGCGTTGCCTCACCTTCTTTTGTTTGTGTAATC
CATAAGTGTAAATATTTCTTCCAACAAATGTTTGGACTTAACCATCTCTCAACAAATACC
GTCAACCAGAAAAAGTGCGGATAAAAGTCACATTCCTTTGATTTGGATATAATTTTGCGA
CACTTTCTGTAAAAATGCTTTCGTTATATAAACAATTTCAATATCGTTTCCCCGTTTTAA
AGCATTAATGTAACCACCTACCGGAGACATCAACATGT
>TRINITY_DN108882_c0_g1_i1 len=237 path=[821:0-236] [-1, 821, -2]
GGTATGTCTGACTTGGCGTAGAATGCTTTTGAAATACTATTTTCGCAAATGGCGCCTACT
CACTGCTCATAGACGGGTAAACCCCAATACACTATTTTTATATCGCACAGACTGTTCGGT
TTGTAACGTGGGTTTTTACAAAAATAGCCCTTTACTTTACAAATCGCGGTACACTTGCTC
GAAAAAAACAAGTTTTCTTCTGAGAGGTTTCTCTATGCAACCTTACTGACTGAAGCT
>TRINITY_DN108882_c0_g2_i1 len=326 path=[1:0-75 54:76-105 84:106-171 150:172-236 1586:237-260 239:261-285 264:286-300 279:301-325] [-1, 1, 54, 84, 150, 1586, 239, 264, 279, -2]
ACGGGACACTTGAGAACCCGCTGAACAGTCCCCCCAAAAGCAGCGGCCAGCAGATGCAGA
AGCAACAACAGCAACGAGACGGCTACAATGTGACCCAAGGCAAATCAAAGTCCAAATCGT
CCAAAGACTCGTGTCCCTTCTGCAAGGATCAGAAGAAACGTCCCCTGGGGGCGTACCTCC
GTAAACGGGGTCAACGCATCACCAGTGAGAGCATCTCCGAAGACGTCGAAGAATGCTTGG
AAGAAGAGCAGGAAGAGTCGACAACTCCCGCTGGCGGAAGTCCGACCAACAATGAGCTTT
CAGGACACGATCACCATCACCAGCCT
>TRINITY_DN108819_c0_g1_i1 len=229 path=[2338:0-110 4227:111-134 2450:135-182 3699:183-228] [-1, 2338, 4227, 2450, 3699, -2]
GGGTTATCTGCAAATGGAACGGGAGAAAGAGAAAGGCGAAACATTAGTTTCCAGTCATCT
GCTGGGAAATGGAAATCTTGCGAAGAGCGACACAAAACGAACGTGGTGTAATTGATCTGT
CGTTCCCTTCATTGCCTGCCCAGTGTTTTCCCCATTTTGATGCTGTGCACATTTTGAAAC
TGAGGGGATACATTTACGCGAATTCCCTGTAAATTGGAGAATTTATGTT
>TRINITY_DN108819_c0_g2_i1 len=430 path=[2338:0-110 4227:111-134 2450:135-182 2498:183-210 2526:211-234 4229:235-258 2574:259-358 2674:359-359 2675:360-373 2689:374-374 2690:375-399 2715:400-429] [-1, 2338, 4227, 2450, 2498, 2526, 4229, 2574, 2674, 2675, 2689, 2690, 2715, -2]
GGGTTATCTGCAAATGGAACGGGAGAAAGAGAAAGGCGAAACATTAGTTTCCAGTCATCT
GCTGGGAAATGGAAATCTTGCGAAGAGCGACACAAAACGAACGTGGTGTAATTGATCTGT
CGTTCCCTTCATTGCCTGCCCAGTGTTTTCCCCATTTTGATGCTGTGCACATTTTGAAAC
TGAAGGGATACATTTACGCGAATTCCTTGTAAATTGGAGAATTTATGTTCTTGACAAAGA
CATATTTTAGTTAAGAACTGTGAAAGTATTCATAGAACAATAAGCTGAAAATCACACTAT
GTTCCAATATGTTCCCAAACAAAATCGGGAACCACTGCACCCTCTCCCACAAAAAAAAAA
ACGAGGAAAAATTCCATTTGCGCAAACGTTGATTGGTGTGGTGTGCCGTGCCGACGTGTT
TCCAGCGTCA
>TRINITY_DN108819_c0_g3_i1 len=393 path=[1:0-36 15:37-172 151:173-174 153:175-178 157:179-195 174:196-202 181:203-215 194:216-289 268:290-364 343:365-368 4228:369-392] [-1, 1, 15, 151, 153, 157, 174, 181, 194, 268, 343, 4228]
AGAAATTCGAAAATTGCACCATTCACCACGTGTTGAATACGCAGGAAACTGCACAAATTG
CCACTGCGGTTCACCTTAGCAACGGATTTCAAACCGTTGGCAATTCCGCCCAATCTGCAC
TTAGTCCCGAAAAACTTTTCACCCCATCGATAGTTGCCACGTGCCAACACCAAAGTTCCA
GAAAGTTGTCCATTAGCCAAACGGCAAACTGTGAAATTCGGCTCTAATTTCACGGAAAAA
TCACATCACCAAGGCAGGCTTCACCACGAACTTCAGATAATTTGCTACACCACTTCGCAA
AACCTTTCACTTTTGCACCACTTCTTCGCAAAACTTATCAAAATTTTTCACTAAAAAACT
AAACTTCAGAAAAAGCAACTTACAATCCGAACT
>TRINITY_DN108819_c0_g3_i2 len=259 path=[1363:0-143 1484:144-242 3311:243-258] [-1, 1363, 1484, 3311, -2]
CCCGAGTATGCGTGACCGGATGCCTTTCACATCGGCCGGTCTGCCAGCGCTCTGCTCTCA
CTCACACCATTGTGCAAACGCGAAAAAAAAATCCGCTCCAGTCATCCAGTTTCTCTGCGA
TGAAAGACGAAACCTTCCAATTTCATCATTCATGACAGTTGGGCTGGGGATCGTGACTCA
CTGATTCACCAGCGGTAGCCTAGGGGGATTAGGGATTTCACCACCCAGCGCAATCTTTCG
ACTCTAGGATTTGCCAACT
>TRINITY_DN108819_c0_g3_i3 len=669 path=[1668:0-59 3073:60-103 1756:104-104 1757:105-124 1777:125-192 1845:193-215 1868:216-222 3619:223-256 1900:257-287 15:288-423 151:424-425 153:426-429 157:430-446 174:447-453 181:454-466 2951:467-537 3022:538-538 268:539-613 343:614-617 4228:618-641 371:642-668] [-1, 1668, 3073, 1756, 1757, 1777, 1845, 1868, 3619, 1900, 15, 151, 153, 157, 174, 181, 2951, 3022, 268, 343, 4228, 371, -2]
CGCGCCGCCACCCTCTTTTCGGCTTTTTCTCATCCAAAATGGCGACCAAAGCTGCGGCTT
CTGCGGGGTAGCGGTGACGACTGCTTCCTCGGCTGGAAATCGCCCAGAGTCAGCCATGTT
TCATGCGGAGAAACCGGCTAGCCGAAAACTATTCACCGATTAGAGTGCTTTTTCCACTGC
CTATCAAGTTTCAAAAAACGTTGATCTCTTGCGCAAATTTCACACAAGTCACGATGCAAG
CGGTTGCACGAAGAAATTCAAAAACTGCACCATTCACCACGTGTTGAATACGCAGGAAAC
TGCACAAATTGCCACTGCGGTTCACCTTAGCAACGGATTTCAAACCGTTGGCAATTCCGC
CCAATCTGCACTTAGTCCCGAAAAACTTTTCACCCCATCGATAGTTGCCACGTGCCAACA
CCAAAGTTCCAGAAAGTTGTCCATTAGCCAAACGGCAAACTGTGAAACTTGGCTCATTTC
ACAGAAAAATCACACTAACTAGGCAGGCTTCACCAGGAACTTCAGATAATTTGCTACACC
ACTTCGCAAAACCTTTCACTTTTGCACCACTTCTTCGCAAAACTTATCAAAATTTTTCAC
TAAAAAACTAAACTTCAGAAAAAGCAACTTACAATCCGAACTAAGTTCTCAACGAAAGCG
CAATTGAAT
>TRINITY_DN108889_c0_g1_i1 len=214 path=[1244:0-73 1295:74-198 1420:199-213] [-1, 1244, 1295, 1420, -2]
GAGCACTCTGCCAGCAGGGCACATTCTTCTTCGGAGCCCAGCATCCACGGCAAAAAGTGC
GAGGCAACCATAGCACCGTACATTCCAAACTGTTTCATGTGAACCATGAAATTTCTGTAG
TTGTAGGTTTCCAAACGAGGGTCACTTCTATCGCACTTCAAAATGTCAACCAGCGTATCC
ATCAGACTGTCGTGATAGCACTTCAGTAGTGGAT
>TRINITY_DN108889_c0_g2_i1 len=230 path=[483:0-76 537:77-109 570:110-118 579:119-121 582:122-135 596:136-141 2783:142-165 626:166-229] [-1, 483, 537, 570, 579, 582, 596, 2783, 626, -2]
GGCTCTGACGAGATGAAACGCCTGACCATTATCAGCGGAGGAGAAAAAGTAGACAAGCGT
TTGATAGAAATTTTCAGGCTTATGAGTCAGCTAGGATATTTTTCCATTGTCCATGATGAT
TAGAGGATGACGATTTTGTTACCAAAACATAAGTTTCGAGGTTTAATATATGGGCACGGG
GGAAACATAGAATATCAGAAATAAAAGATATATCGTTATTTACATCTGCA
>TRINITY_DN108874_c0_g1_i1 len=434 path=[2883:0-60 1231:61-65 1236:66-216 1387:217-220 1391:221-244 1415:245-380 3919:381-404 1575:405-410 1581:411-433] [-1, 2883, 1231, 1236, 1387, 1391, 1415, 3919, 1575, 1581, -2]
GCTGATGAACGTCTTCTACGTAAGTAGCTTCAATTACTTCAGTTGGGAGAACAATTTGAC
ATTGCAATGGCGTTGTCAGTTCAGCTGGGTATCCTTCGATGACTTCAGTAGGATCTATTC
TAATTTGATCAATATCCTGTTTTAAATCACTTTTTTCTGCATCGTCCTTTGGAATTTCAG
ATGGTACATCTGATTTCTGATCCTTATCTGCATCTTGTTTGACCTTTTTCTTCTTTCGTT
TTCTTTTCTTACTAGCATCATCATTTTCAGATTCTCCTTCCATGGCAGTTTTGTCCGCTT
CATAACCTTTATCGATGTCAATGTCACTCAGACCAGGTATCTTTTCTACTGCAATCGGTT
CTTCAGTTACTGGAAGTATGTTCTTACTCGTTGCGTCCAATTCTACAAGACTAACTTTAA
TACTTTTGTCGGGA
>TRINITY_DN108874_c0_g2_i1 len=419 path=[690:0-341 1009:342-343 3922:344-367 1035:368-371 2999:372-418] [-1, 690, 1009, 3922, 1035, 2999]
CCCTGATATCTGGCCCAGTAACATGAATACTGGATCAGAGTATAATACACCAGTATTACC
CTCCATTAAAACTATGGAGGAAACAAAATCACAACATGTGTCAGATGATGAACAGAGTAA
TACTTTAATTTTGCCTGTAAACCTTCAGAGTTCAGAAACTGACACAAATAAAATTGAAGA
TTCAAGTTGCCTACCATTGCATTTAGGAGACACAGCGAATGAGGAAGGAATAAGCGGAGA
TGCCCTTCCATCGACAACGATGCCACATGTTGAGTTGTCAATTGAAAAATCACCGACTGA
GCCAAACGTTTGCCAACAATCCCTTGATTTGCCAGCAAATCAAGTGGATTTGCGTAAGAG
CGAAATTAATTACGATGAGGCAAATGAACCCGAAACGAGCAGCCTCAATCAGGATGTTG
>TRINITY_DN108874_c0_g3_i1 len=444 path=[690:0-341 1009:342-343 3922:344-367 1035:368-371 1039:372-383 3920:384-407 1075:408-418 1086:419-423 3399:424-443] [-1, 690, 1009, 3922, 1035, 1039, 3920, 1075, 1086, 3399, -2]
CCCTGATATCTGGCCCAGTAACATGAATACTGGATCAGAGTATAATACACCAGTATTACC
CTCCATTAAAACTATGGAGGAAACAAAATCACAACATGTGTCAGATGATGAACAGAGTAA
TACTTTAATTTTGCCTGTAAACCTTCAGAGTTCAGAAACTGACACAAATAAAATTGAAGA
TTCAAGTTGCCTACCATTGCATTTAGGAGACACAGCGAATGAGGAAGGAATAAGCGGAGA
TGCCCTTCCATCGACAACGATGCCACATGTTGAGTTGTCAATTGAAAAATCACCGACTGA
GCCAAACGTTTGCCAACAATCCCTTGATTTGCCAGCAAATCAAGTGGATTTGCGTAAGAG
CGAAATTAATTATGATGAGGCAAATGAACCCGAAAGGAGCAGCCTCAATCAGGATGTTGA
ACAAGCAATAACAAACTTACAAGA
>TRINITY_DN108874_c0_g3_i2 len=436 path=[690:0-341 1009:342-343 3922:344-367 1035:368-371 1039:372-383 3920:384-407 1075:408-418 1086:419-423 1091:424-435] [-1, 690, 1009, 3922, 1035, 1039, 3920, 1075, 1086, 1091, -2]
CCCTGATATCTGGCCCAGTAACATGAATACTGGATCAGAGTATAATACACCAGTATTACC
CTCCATTAAAACTATGGAGGAAACAAAATCACAACATGTGTCAGATGATGAACAGAGTAA
TACTTTAATTTTGCCTGTAAACCTTCAGAGTTCAGAAACTGACACAAATAAAATTGAAGA
TTCAAGTTGCCTACCATTGCATTTAGGAGACACAGCGAATGAGGAAGGAATAAGCGGAGA
TGCCCTTCCATCGACAACGATGCCACATGTTGAGTTGTCAATTGAAAAATCACCGACTGA
GCCAAACGTTTGCCAACAATCCCTTGATTTGCCAGCAAATCAAGTGGATTTGCGTAAGAG
CGAAATTAATTATGATGAGGCAAATGAACCCGAAAGGAGCAGCCTCAATCAGGATGTTGA
ACAAAGATCGGAAGAG
>TRINITY_DN108826_c1_g1_i1 len=289 path=[1513:0-46 361:47-63 378:64-68 1205:69-106 423:107-178 495:179-202 519:203-203 520:204-219 536:220-227 544:228-288] [-1, 1513, 361, 378, 1205, 423, 495, 519, 520, 536, 544, -2]
CGATTTTATTTGGTATATGCTTGTTGTTGATTCATCAGGTAAGTCACTTAACTAGCTATC
GACAAAAAATGGTAGTTCTGTGCGGAATTAGCGTCGCCGTTTTCTCACACTGCCGTTCGG
TGGCTGTGCTGGATCTGGTGTAGCTGTCGTTGCTTCCGTTGAACTACTTTGCACCGTGGT
CGTAGTAGCTTCCGTCGTAGAGTCGCCTCCCCCAGCAACGGTGGTGCTTTCCGCCGGTTG
TAGTGTCGTAGTTGTCACCGGTGCTACCGAAGTTGCCTGCCACAGTTGA
>TRINITY_DN108826_c1_g2_i1 len=205 path=[605:0-86 669:87-204] [-1, 605, 669, -2]
GTTACGTTTCAGGTGATTGAAGTTGCACAACGACAAATCATTCTTACCGCACCGCCCCCC
TTCAGACCTGATCCTGAACAACAAGTTGATCACCTTCCTGAGTGTGGCCCTGTTTGCGTT
CGTCATTGCGACCATTGCACTGGCCAGCGAGAACAACAGCAATGCGAACGCTTTGGATGC
ATGCCGGGGTCAACTGTGGCAGGCA
>TRINITY_DN108814_c0_g1_i1 len=221 path=[279:0-129 386:130-145 402:146-153 410:154-220] [-1, 279, 386, 402, 410]
GCCGATGATTCTGATGTAGTGAGAGAAGTTCTGTTAACGAAATTTAAAACCCGATTTGTA
ACAACTTACTTCGCATCCGGATAGGAATTGTACAACAGTTTGGATCCAAACACCAGCTCA
ATCCGTTTGAACACCATCATGTCGAAGATACCCAATAGAAAAGTTGGTTTAATGCATGGG
ATTGGTTTCGACAGGAAGTAGTGATACTTTTGTGCGATGTA
>TRINITY_DN108814_c0_g2_i1 len=310 path=[844:0-157 979:158-190 2639:191-214 1036:215-239 1061:240-309] [-1, 844, 979, 2639, 1036, 1061, -2]
CGTGACATGCGATCAACGCTGAGTCCTGCCTTCACCGGAAGCCGTGTACGGCACATGTTC
GAACTGGTGACCAAATGTGCCACTAACATGACGGATTTCTTTCATTCCGAGGTTAGCACT
GGGAAGAAGCTGGAGCTAGAAATGAAGGATACCTTTTCGCGATTCGTTTGCGACGCAATC
GCCACCGTGGCCTTCGGAATCGATGTAAACTCATTCCGCGACCCTGATAACGAATTCTTC
ACGAAAGGCAAAGAGACACAGAAGGTGCACACTTTCAAGGCGTTGACCACATTCATAACG
CTGCGATTCG
>TRINITY_DN108814_c0_g3_i1 len=301 path=[279:0-129 386:130-145 1131:146-202 1188:203-220 477:221-221 1206:222-225 1210:226-268 525:269-271 528:272-300] [-1, 279, 386, 1131, 1188, 477, 1206, 1210, 525, 528, -2]
GCCGATGATTCTGATGTAGTGAGAGAAGTTCTGTTAACGAAATTTAAAACCCGATTTGTA
ACAACTTACTTCGCATCCGGATAGGAATTGTACAACAGTTTGGATCCAAACACCAGCTCA
ATCCGTTTGAACACCATCATGTCGAAAATACCCAATAGGAAGGTCGGTTTAATACATGGA
ATCGGTTTTGTCAAAAAATAGTGATACTTTTGTGCGATGTAACGATGCAGTAGTAGAATA
ACGGCGCCCACAGCTATGGCACCGAACAAGTTTACTTCGACCATGTTCTTCGGGTTAAAC
T
>TRINITY_DN108836_c0_g1_i1 len=364 path=[342:0-57 2174:58-81 401:82-103 2173:104-127 447:128-133 453:134-178 498:179-195 515:196-273 593:274-363] [-1, 342, 2174, 401, 2173, 447, 453, 498, 515, 593, -2]
TGTGCCCTCCTGCCCCAGTTGAAAGTGCTTTCAAGACCCAAGCGTTTGGCTTCCCGGCTG
CAAGAGAGCCTGTGGCGTTTGGAGGGGGCTTCGGAGGTTCAACCGCGTTTGGAGCTCCAC
AAGCGCTGGGGGCCACACCACAGGCTGCCACTGGACTATTTGGAGCTACAACTTTCGGAG
CTGCTCCTGCTGGGGCTGCCGCACCACAAGCTGCCCTATTCCGTCGAGCACCGGCAAACT
GTGTCCCTGAGTCACCCATTTTAGCCCAGGAAGAAGCTATTTGCGCGGAGAGCGCCGAAG
TCGCGGAGAAATCCGTACAGCCGGAACAACAGGATGGCGTACCGGAGGGAGCTAATCGAG
CTAG
>TRINITY_DN108836_c0_g2_i1 len=203 path=[1505:0-96 1579:97-163 1044:164-202] [-1, 1505, 1579, 1044]
GGGCAAACCGCTGGTCGTGCTCTCACCGGTTCACCGCCGAAGTAGCACTTGGTCACTCGA
GGAGCCGGAACGAAAGGGACGTAAGCGTTTTCCTTTGCGGCGCATTCCTTGTTCACCGCA
ATGTCCAATGCTTGCTCTAGCTTGAGCGTTTCACTCTCTTCGCACAATCGATCCAACACT
TGTCCCGGACGCAACCCGGTTAT
>TRINITY_DN108896_c0_g1_i1 len=323 path=[301:0-39 318:40-88 367:89-103 382:104-195 474:196-222 501:223-239 1873:240-263 542:264-278 1872:279-302 581:303-311 590:312-321 600:322-322] [-1, 301, 318, 367, 382, 474, 501, 1873, 542, 1872, 581, 590, 600, -2]
GGCGCGCAAAACGGTCGGTCGTGCTCTTTAGCTTCGCATCCATCCCCGTGTACCTTAGCC
ACGCGGCATTATTGGTCAATAGTCATTTGACTAAGTACGTGCGAGTCGTGTTTGACTTTG
AATTGCTGCAGCAACTCGGTGAAACGTTCGTTACGCGCAGCGCAACGCAAGGTGGTCGTG
ATTCTGTGGTGGTGGCAGTGCAACGAGAAAGTGGTGCATTCCACGAACAACCGGTTTTCC
AAAGTGTGCAAAATTAAAAATGTCTACAAATCATCAGAACGGGAAAGATGCGCATCTGCC
GATGCCGGAGCAGCACTCGAGGA
>TRINITY_DN108876_c0_g1_i1 len=235 path=[1001:0-139 1118:140-150 1129:151-155 1487:156-159 2400:160-183 1515:184-201 1180:202-234] [-1, 1001, 1118, 1129, 1487, 2400, 1515, 1180, -2]
AGTTCATCTAGGAGCTGTTGATTTTGAGGACAAAACAAATGACGGCCGTGTTGTCCTTAA
GGCAACGGAGTTCTACCGCCACGAAGAGTACGACCCAGTTTTCGCCACGAATGACGTAGC
CGTAGTCAAACTTCCCCGACCAGTGGAGTTCAACGATCGGATACAGCCTGTGAAGCTGGC
AGAAGGAAATGACAGCTTTGCTGGCCGTAAGACCGTTGTCAGCGGATGGGGACTG
>TRINITY_DN108876_c0_g2_i1 len=365 path=[1001:0-139 1118:140-150 1129:151-155 1134:156-158 1137:159-174 1153:175-186 1943:187-201 12:202-219 30:220-243 54:244-270 1213:271-294 105:295-307 118:308-364] [-1, 1001, 1118, 1129, 1134, 1137, 1153, 1943, 12, 30, 54, 1213, 105, 118, -2]
AGTTCATCTAGGAGCTGTTGATTTTGAGGACAAAACAAATGACGGCCGTGTTGTCCTTAA
GGCAACGGAGTTCTACCGCCACGAAGAGTACGACCCAGTTTTCGCCACGAATGACGTAGC
CGTAGTCAAACTTCCCCGACCAGTGGAGTTCAACGACCGGGTACAACCTGTGAAGCTGCC
AGAAGGATATGGGTAAAGTGGCCGAAAAGCTGCAGTACGCACCATTGAAGGTTATTACCA
ACGAAAAATGTTCGGATACATTCAGCTCGTTGATAATCAAGAGAACCACCCTCTGTGCTG
AAGGAGAACATAAGGAGTCCCCGTGCAATGGCGATTCTGGTGGCCCATTGGTTTTGGAAG
GTAGT
>TRINITY_DN108876_c0_g3_i1 len=235 path=[1001:0-139 1118:140-150 1129:151-155 1134:156-158 1137:159-174 1153:175-186 1165:187-201 1180:202-234] [-1, 1001, 1118, 1129, 1134, 1137, 1153, 1165, 1180, -2]
AGTTCATCTAGGAGCTGTTGATTTTGAGGACAAAACAAATGACGGCCGTGTTGTCCTTAA
GGCAACGGAGTTCTACCGCCACGAAGAGTACGACCCAGTTTTCGCCACGAATGACGTAGC
CGTAGTCAAACTTCCCCGACCAGTGGAGTTCAACGACCGGGTACAACCTGTGAAGCTGCC
AGAAGGAAATGACAGCTTTGCTGGCCGTAAGACCGTTGTCAGCGGATGGGGACTG
>TRINITY_DN108876_c0_g4_i1 len=243 path=[349:0-31 358:32-36 363:37-101 428:102-123 450:124-125 452:126-147 474:148-214 541:215-242] [-1, 349, 358, 363, 428, 450, 452, 474, 541, -2]
TTTTTTTTTTAGCCAAGAAGATTATTTATTTGTTCATTTCATCATTTATAAACAGTATTG
TTTATGCCAGCATACGAAGATTAACTGATCCTAAACAACCCATTTAACCTTCATAACGTT
TCTCACAGTCCAGTTTTCTGCTTCACCCAATCGACAAAGGAAGTGAGCCGCGCAAACGCT
ACCGGGTAGCCAAGCTCGCATCCAGCTGCGTGTCCAGATCGGAAGAGCGTCGTGTAGGGA
AAG
>TRINITY_DN108892_c0_g1_i1 len=382 path=[1060:0-37 1075:38-54 2216:55-78 1116:79-79 2214:80-103 1141:104-272 1310:273-381] [-1, 1060, 1075, 2216, 1116, 2214, 1141, 1310, -2]
GTCTTAAACAGAATCCCCTATACCAAAAGATTTCGTAAACTTTATGACAATTTGAAGTAA
TTTTTTGAACCATTACGAAAAATAGTCGCCATCATCCTCGATTCTATTAATTTATTCAAG
AAAAATCACTAACACTATGATAAACAAAATCTAGTTGTATTTTATATTAAAAAAGTATAC
TGTAGCAAGGTAATGCACTCACACACACAAACAGCTTTATCATTCCACACGTAGGAGGCA
TATCGGAGAAGTGGTCAAATAATAGAAAAAAAAAGAGTTCAAACAGTATCCCGTGCAATA
CATCCTTATAACTGTTAGATGATAGACGTTTAAAAATCATTTCATTGGGACTAACAAAAT
ATGTCGACATAAAGCTATATAT
>TRINITY_DN108892_c0_g2_i1 len=343 path=[623:0-61 662:62-74 1419:75-90 450:91-91 1435:92-115 475:116-128 2213:129-152 512:153-160 520:161-163 1863:164-187 547:188-190 1669:191-264 623:265-303 662:304-316 675:317-342] [623, 662, 1419, 450, 1435, 475, 2213, 512, 520, 1863, 547, 1669, 623, 662, 675, -2]
AATTTACGGCTCTTGAAAAACTAGCGAAAAATTGCTGGTGCATGCGTTCGGTGTATAGTC
ACGAATTCTTCGCCCGCGTGGATCAAAAGACAGTTTACCTGTCTACACCCTGATTGATTC
TCTGATTTTACAACAAAATTTGGCATAATTCTGTCGAGCTGAATGTTTTAATTTATAATG
CTGCATTTCATTGAAGTTTCAGCAATTTTTGCCAAATCAAACGATTCATTGAAATTCAGC
AAAATTTACGGCTCTTGAAAAACTAGCGAAAAATTGCTGGTGCATGCGTTCGGTGTATAG
TCACGAATTCTTCGCCCAACTATATTCAGACACAAACTAGATG
>TRINITY_DN108852_c0_g1_i1 len=1183 path=[509:0-356 843:357-359 846:360-471 958:472-530 843:531-533 1666:534-561 1694:562-801 5100:802-825 1958:826-964 2097:965-985 2118:986-1078 5102:1079-1102 2235:1103-1146 5101:1147-1170 2303:1171-1182] [-1, 509, 843, 846, 958, 843, 1666, 1694, 5100, 1958, 2097, 2118, 5102, 2235, 5101, 2303, -2]
GAATTAGAACGAAATCTACCGGAATGTGTGAAACTTATTAAAACTTGATTCCTGTTTCAA
TAGAGAAAGCGGTATTTATTAGTAGCACAAATTTAGGCATTTGGTTTTATTATCCCCTTT
GGGATCCTAAAATCTCCTAGGTCGTGATCACGATTAGTTGCCCTAGCTAAGGTTTTTACA
ACTTTTCTTAACAGAAGGATTCTTCGCATGCATGCTTCAAACTATTATTCAACAAATAAC
CAGCGCGACTTACGGTTTTTTTCTCGGATGCTGTGGGTGGTCGAACACAAACCTATTGCG
GGCCCTTCGGTGACATTCTGTAGCGGATGTGCTTGGGAGGTCGGAAACGAACCGACGGTG
ATGATGGCCCTTCGGTGACCTTCGGCGGGATGCCCGTAAGGTCGGAAACGAACCGACGGT
GTTGTTAGTTCTTCGGTGACACTCGGTGTGATGTCGGAAACGAACCGACGGGGGTATTTG
ACCTTCGGTGACACTCGGCTGGACTCCAGGGAGGTCGGAAACGAACCGACGGTGGTGTTT
GGCCGGGGCTTCAGCAATGGCGTCGTCTCAGAATAAGGTCGGGTCCAAAATGGCGGTGTT
CTGGGTATCCAAAATGGCCGCTTCCAGGGTACAATGGAACTTCTGCCGGTCTTTCACAAT
GGGACAATGTGCTGGCTTTGGAAATCCCTCTTCTACACTAGTCCCCAATGGAGTACTGGT
AGGGCTGATTTCTGGCTCAGGGATCTTACCGGGATGGAAATCACCAACAGCAAGCAGTTT
CCGGTGCACTTGTCCTTGTCAGCAGATGATCCAGAGACAAAATCCCAGAATTCGCTTTAA
CAAACGGAAAAAGGCCAAGCTTGGCCTGTTCAGGTTGGAATTAGCGGAATGTCGAATAAA
GTTTCGTTTTTAGCGATCTATTAGCATATTCTTGCTCATTTACCTTTTTCCAGTTCTGAA
CCACGCAATCCACTCAAAATGCGCTGATTCCTATTGTCCGCACAGCACCCTATTCACAAT
AGACTATTTTAAGGTTATGTTTTACTAATCACATTAACACACTTTTTACCTTAGATCGCT
TTTACTAACACTTAATTTTAAAATGTTTCGACTAACAATTAGGACTAACTACCAATAAAC
TTGCTAACACTAAAAAAATAAGCAAAAAGATTAAATAAAAATC
>TRINITY_DN108852_c0_g2_i1 len=331 path=[3303:0-33 3314:34-88 5104:89-112 3393:113-184 2517:185-238 2571:239-265 2598:266-330] [-1, 3303, 3314, 5104, 3393, 2517, 2571, 2598, -2]
TTACTACGCAAGATTGATGAACCCCTCAGTTCATTTAGAGTTTTATGTTGCTTTCTATGC
TGCGGAGAATTAGCTGTTCGGTTGTAAACAATTCAGCATAAAACGACCCTGGGAGTTTTC
CTATTCTCGTTTTGAGCAAGGGAAGCGTTACGAGGAGTTACAAAGTGTACTGTTTAGAAG
GGTAACAAGGCCTGATGGTAGTCATCGATGAGTGGATCTGTGAAGAAACGCTCTTCAATT
CTGTGCGCTTCAGCATGATCTTCGTTCTTTTTGGTGCCATACACACGTAACTGCAGTATG
TTACCCGGACGCAGAGTTGTAAAATGTAAAA
>TRINITY_DN108852_c0_g3_i1 len=249 path=[2663:0-230 4459:231-248] [-1, 2663, 4459, -2]
AAATAAAAATCACACATTTGACAATATTAACACAACTAACATATCGGATTTTAACGCGCC
GCGCACTTCTAATTTCCTCGAAGTCTTGAGCCAGAAAGATGGAATCCGTCAAATCGGAAT
AACTCCTAGGCTCCGTGTATGGATTGACCTGCCCTCTTTAACTCATACCGAGAATTATGT
ATTTTTCGAACATTGGAGTTTCCGTGTATTAGTGTAAGTTTCGTTGACCTAGTAAATGTT
TAGAAAATG
>TRINITY_DN108852_c0_g4_i1 len=262 path=[2663:0-230 2871:231-261] [-1, 2663, 2871, -2]
AAATAAAAATCACACATTTGACAATATTAACACAACTAACATATCGGATTTTAACGCGCC
GCGCACTTCTAATTTCCTCGAAGTCTTGAGCCAGAAAGATGGAATCCGTCAAATCGGAAT
AACTCCTAGGCTCCGTGTATGGATTGACCTGCCCTCTTTAACTCATACCGAGAATTATGT
ATTTTTCGAACATTGGAGTTTCCGTGTATTAGTGTAAGTTTCGTTGACCTAATAAATGTT
TAGAAAATGAATTCCTAATAAT
>TRINITY_DN108841_c0_g1_i1 len=323 path=[182:0-61 1281:62-86 246:87-100 585:101-141 626:142-142 627:143-219 704:220-238 723:239-239 1869:240-263 748:264-322] [-1, 182, 1281, 246, 585, 626, 627, 704, 723, 1869, 748, -2]
GGCGAAGGTCAGCAGTTGCCGAACGTACTACGGACAAAGGATCCAGCTGCCGTCGTCGCC
TTCTCTCAGGAATTCAGGATTTGGACACAGTCCCTTCTGTTCAACATCAGCAATGGATCG
TTGATCGTCGACAGGATCGCGTGTCATTCGTGTGTGAATTAATAACCTCTAGAGTAGTCA
GCTCGAATCAAACCCCTCATCTAGTTGAAAGTAAATTTAGCATTCGCGAAAGTTACGTGA
TCCTCAGAGGGAGACAACAATGAATAACCAGCGGAGATTGGTGCTAAGTGGGCTTTTGTG
TGTCTTAATCTGTGATATAGGCG
>TRINITY_DN108841_c0_g2_i1 len=210 path=[807:0-60 845:61-77 862:78-78 1562:79-117 902:118-141 1445:142-165 1469:166-177 962:178-209] [-1, 807, 845, 862, 1562, 902, 1445, 1469, 962, -2]
GGCCCGTATTCTCAAAGTGATCGAAGCTCAGCACTTCCTCCTCGCCGGACCGCCCCGCCA
GTTGACCCTTGTAGATCCGTCCGGTACTGAGCGACGCAATGCCCATCCCATCGCCGACGA
AGATGATCACGTTCCGCGCAACACCAGCCCCGCCCTGGCGTCGATTCGGTTCATACTGGA
GGATCCGCTTCAGGTAGGATTCGGCCTGCT
>TRINITY_DN108841_c0_g3_i1 len=204 path=[182:0-61 221:62-86 246:87-100 260:101-179 339:180-195 355:196-199 359:200-203] [-1, 182, 221, 246, 260, 339, 355, 359, -2]
GGCGAAGGTCAGCAGTTGCCGAACGTACTACGGACAAAGGATCCAGCTGCCGTCGTCGCC
TTGACTCAGGAATTCAGGATTTGGACACAGTCCCTTCTGTTAATCAACAACAGCAATGGA
TCGTTGATCGCCGACAGGATCGCGTGTCACTCGTGTTTGAATTAATAACTCTCGAGTAGT
TTGTTCGAATCAAACCCCCCCATC
>TRINITY_DN108841_c0_g4_i1 len=201 path=[1181:0-72 355:73-76 1401:77-95 1601:96-96 1849:97-116 723:117-117 724:118-118 725:119-131 738:132-141 748:142-200] [-1, 1181, 355, 1401, 1601, 1849, 723, 724, 725, 738, 748, -2]
TTGATCGTCGACAGGATCGCGTGCCATTCGTGTGTGAATTAATAACTCTAGAGTAGTTTG
TTCGAATCAAACCCCCCATCTAGTTGAAAGTAAATTAGCATTCGCGAAAGTTACGTGACC
CTCAGAGGGAGACAACAATGAATAACCAGCGGAGATTGGTGCTAAGTGGGCTTTTGTGTG
TCTTAATCTGTGATATAGGCG
>TRINITY_DN107593_c0_g1_i1 len=230 path=[208:0-119 1206:120-143 329:144-184 370:185-187 373:188-229] [-1, 208, 1206, 329, 370, 373, -2]
GCCAACTTTCCGTGTAACACACTCTTCTTCTCCAGCGTAGATCAATCAATTTTCGCCAAT
TATCACTGAACCTTCACGTCGACAAATTTTCCCAACTTCCGAAAACACCCCGAAGCGTCG
TGCATCATTGCATCCGGGCAGCTGCCCCGCGGAAAACGCGTATTTTGACGAAAGAAGGCA
CGACGGATAACACGCGCTCACTATACTAATCGAACGGACTCGCGCGTTCA
>TRINITY_DN107593_c0_g2_i1 len=218 path=[713:0-133 824:134-217] [-1, 713, 824, -2]
AAGAGTGCGCTGTTACACGGAAAGTTGTCCTAATCGTAGGTATAGGAGTTGACGACGACG
AGGAAGATCCATCCGATAAAATTCAGCGAGTATGTCCTCGGTGACGGTTCGTCGTGAGTT
ACATGTGAATTTTGACCAACCCAACCAGTGTGCGACGTCCGTGATCAGCTGCTGCAGGTA
TCTGCACTCAGCTGTTAAGTCCAAGAAGAGAAAGTACG
>TRINITY_DN107512_c0_g1_i1 len=308 path=[1329:0-66 3:67-113 1577:114-137 74:138-147 1153:148-167 105:168-264 202:265-307] [-1, 1329, 3, 1577, 74, 1153, 105, 202, -2]
AGTTACCTTGATGAGTCTCTCATGAAGCTCAGAGAGTTTCTCTGGGAATTCATCCGGATG
TTCAAAATCTTCTTAGGCTAGTCAAAAGGCTTCCTACAATTTGTTGAGAGAATTAAAAAA
AATACTTTATTTACTATCTCAAGGATTTCATTATTTTTCTCTGCAAGTTTATTAGGAGTT
CGTCAAGATATTCATCGAAAAGTATCATCCCATCCTCACCCTACTATACGTCTTCAACTT
TCCTTAAAAATGACTTCATGTGCTAAACTAAAATGTGTTTTAGAAATCTTTTCACAAACA
TACTTCAA
>TRINITY_DN107558_c0_g1_i1 len=312 path=[290:0-120 388:121-179 447:180-180 1193:181-204 472:205-221 489:222-234 502:235-311] [-1, 290, 388, 447, 1193, 472, 489, 502, -2]
ATGGAACTTTGGAGCGGTGACCATTCTGTTCAGCGGCCTCCTCCAAGCCTTGGAGGTCGG
TTGAAGCTGTCTGGGTGCCTGATTATCCCTGTTTTTGGAGTTAATGCTGTGATTGAGCTT
TCAGCTTAATTAAATGGCACTGGAATTGTAGCGCAGTTCATTTTTATTGAAGTCTGCTGC
AAAATGTGGAAACAAGTTTGGGTAAGACCTGACGAAACTGCATGGAAACCCAGGTAGTTC
CTTGACATAATTTAACGGAAAGTATGTGAAAATTAATCTTTGTCTCAAAACAGCTCTAAA
ACATAACTTTTT
>TRINITY_DN107599_c0_g1_i1 len=257 path=[1427:0-189 1594:190-256] [-1, 1427, 1594, -2]
TCTTTTTTTTCTACAGTTCAACTCCTGCTCCCGCCATTAACACATAATCGTTAGTATTCA
ATAACTTAATCTATCTACATCTCTCATATCATAACTACAATATCAAATCCTTCTTCTCCC
ATCCCGTGGGCCGCTGCACCTTCAACCCATTTTCCGGTTGCGGCTTGTCGACTTCTTCGA
TTTTCATAGCAAATGGGTTTCTGTCGGTCAGATCAAGATTGGCCAATGTGTGGTTCACCT
CCCGATGCTTGGCTTCG
>TRINITY_DN107599_c0_g2_i1 len=250 path=[1:0-110 2159:111-134 113:135-249] [-1, 1, 2159, 113, -2]
GTCTGCACGCACTCGCAAGATCAAGTCACGGAAAGTGGACTTTTCGTCAAGTTCGTTCCA
GTATTGGATGGCCACCTGTGGGACCAGCATGTGGTCAAATTTGGGAAGTTTTTTCGTGTC
GAGTTCATGAAGTAAATGGCTATAAGTGCTCACGGCTTCCTCTTCGAGGTAGCCCACGAA
CCGGTGACAGTACTTGGGAACCATCAAGTAGCACAAGAAAAATGCATTGCAAAATACTCC
TTGGCCAACA
>TRINITY_DN107511_c1_g1_i1 len=242 path=[220:0-30 439:31-61 259:62-68 266:69-85 283:86-86 284:87-134 706:135-158 356:159-191 705:192-215 413:216-216 414:217-241] [-1, 220, 439, 259, 266, 283, 284, 706, 356, 705, 413, 414, -2]
TCGTCGCACAACTCTCGAAAAGGACGACAACTATTGTGGACTGTAAAACCAACCAAAGGT
TCTTTTTAACCATCTCTGCAAAAGAGAAGTTTGAAATCACTATAAACCAATTTTGACACA
CTGAACCAAAACAGAACAGCCGGAAAATTTCAATCAAATTAAACCAACAATCGAAAACCT
AAAACGAGGAGATAAATACAGTAACTCGACACATTGTAATCGCAGAATACAGAGAAAACC
CG
>TRINITY_DN107536_c0_g1_i1 len=299 path=[289:0-63 330:64-74 341:75-87 354:88-89 356:90-105 372:106-185 176:186-214 205:215-227 218:228-255 246:256-267 258:268-293 284:294-298] [-1, 289, 330, 341, 354, 356, 372, 176, 205, 218, 246, 258, 284, -2]
AAACTCTTAAATACACTCACAAACACTCACAGAGGAACACACAAACACTCACAGAAACCT
TTAATGAAAAAAAAAACGGGTACGGATGGACGATACACGATGATGGCGCAGCCATCCGCG
ACGCAAGTGGTGGTAGTTAATTCGAATTTCACATATTCCTAGTATTGATGTAATGTTGTG
TAATATAGAAACGACTATTGTTGAATCAATAGAAGCAAAAAAACACTGTTGGCGTTGTGT
TGTTATTTGGTTGTTTTCAATCTACACTAAGTTTTTTTTTCGTTATTCTGATACCGCGT
>TRINITY_DN107502_c1_g1_i1 len=220 path=[611:0-72 661:73-160 749:161-177 766:178-219] [-1, 611, 661, 749, 766, -2]
TGGAGGCCAATCAATATGAAGACGATGATTACAAGCTAAGATATAACCTTTTTCACAACC
ACAGATCACTTTGTGGTCGTCAACAAAGTTTTTTTCTGAACACTTTTGGCTTTATTTTAT
TGTCGCTGATTACAAGATCCATGTAAAATTGAACAAAAAAAATGCAAGCAAGTGAAATTT
CCCAAACTAAATCCCAATAAAATTTCAACCACATTACAGA
>TRINITY_DN107585_c0_g1_i1 len=298 path=[749:0-132 2277:133-156 883:157-159 2278:160-183 910:184-246 458:247-273 1391:274-297] [-1, 749, 2277, 883, 2278, 910, 458, 1391]
TTCGGATCCGTGAAAATAGAAGTCCCGTCTCCGACGACGGTTGGAGCACCACTCGGCAAA
GCCCTTACTGTTCAGGTGACGAAGAAAGCAGCAATACCAACGCTAAGCGGAAGATGAAGA
ACCGCGAAAAGGTTACCCGATCGTCCAGTTCGGACTCCGCTCTCGGGCTAGACGAAGACA
TCAACCAACAAGAACAACAGCAGATCATCTCCAGCGTAGGCAAGACTCGTCGGTTAACCC
TCGGAGTATTGGACATCCCACTACGTTCGGCACTTCTCCCTGTAGCAGAACCGGCACT
>TRINITY_DN107579_c0_g1_i1 len=370 path=[348:0-65 1734:66-89 415:90-369] [-1, 348, 1734, 415, -2]
GTCACCCCGACTAGGGCCTGTTGACATAAGTTGGCATCCAGAGTTTGACCGAGGCCAGAG
CCAGGAAGCCGAGGTATGATGCGGCGGTTTTGTCGTAGCGTGTGGCGATGCGCCTGAACT
GTTTGATGCGATTGAACATTCGCTCGATACGGTTGCGGTCCTTGTAGGCCTTGAAGTCGC
AGGCGATGGTCTCTCGACGGTTGGATTTGGGTGGGATCACCGGCAAAACCCCCTTCATCA
GGAGAGCCGTGCGGACCTCGTCGCCGTCGTAGCCCTTGTCGGCCAGCATCATCCTGGGCT
TGGCCACAGGCAGTTCGATGAGGGCTGCGGCGGCCTTGTAGTCGGAAGCCTCGCCGCCGG
TCAGGACGAA
>TRINITY_DN107549_c0_g1_i1 len=249 path=[349:0-50 230:51-98 378:99-122 176:123-142 377:143-166 220:167-176 230:177-224 378:225-248] [-1, 349, 230, 378, 176, 377, 220, 230, 378, -2]
TATTGCATGGCTTTATAGGTTGAAATCTCTTAAAACAGCAGCCATCTTGAATTTTGGTCC
GCCATCTTGGATTTTCAGATCACCATTTTCGAGCTCCAGACATCTTCCCCATATCAAAAA
TACCCATATTGCATGGTTTTACGCGTTAAAATCCCTTAAAACAGCAGCCATCTTGAATTT
TGGTCCGCCATCTTGGATTTTCAGATCACCATTTTCGAGCTCCAGACATCTTCCCCATAT
CAAAAATAC
>TRINITY_DN107549_c1_g1_i1 len=248 path=[1:0-155 527:156-222 201:223-223 202:224-247] [-1, 1, 527, 201, 202, -2]
GTGCACTCTGGTCGCCATTTTTTAAATCCGGATATCTTCCCCATACCAAATATACCCATA
TTGCATGATTTTAGAGCCTTAAACTTCTTTAAACAGAAGCCATTTTGAATTTAAAGCCAC
CATCTTGGATTTCAGACCGCCATCTTGGATATTCTAATCACCATTTTAGGAGTTCAGACA
TCTTCCACATATCAAATATCCCCATATAGCATGCTTTAAGAGCCTAAATCTCTATTAAAC
AGCCGAAA
>TRINITY_DN107549_c1_g2_i1 len=202 path=[1:0-155 134:156-184 163:185-201] [-1, 1, 134, 163]
GTGCACTCTGGTCGCCATTTTTTAAATCCGGATATCTTCCCCATACCAAATATACCCATA
TTGCATGATTTTAGAGCCTTAAACTTCTTTAAACAGAAGCCATTTTGAATTTAAAGCCAC
CATCTTGGATTTCAGACCGCCATCTTGGATATTCTAGCCGCCATTTTAGGAGTCCAGACA
TCTTCCCCATATCAAATATTCC
>TRINITY_DN107576_c1_g1_i1 len=387 path=[365:0-185 528:186-187 530:188-251 2226:252-275 618:276-357 700:358-366 709:367-386] [-1, 365, 528, 530, 2226, 618, 700, 709, -2]
GGGAAAATCTCTCCACAATTTCACACGAAATCTCTCCAGTTCTCTACAGGATTTCAAGCA
TTTTTCCGATATTTTAGGCTAAATCTCTCCGATATTCCAGGTAATATCTCTCCACGATTC
CAAATTAAATCTCATGAGGATTCCAAACGGAATCTATCTAGGCCCCCAGGAGAAACCTCT
CCAGGATTTCCGAGAAAATCTCTCCAGTTATTTTGAATGGAATCTTTCTTGCATTTTAGA
CGAAATTTCTCCTGGATATAGAACGGAATTTCTCCAGAATTTCTGAAGTATTCTCTACGG
CATTTGAGACGGAATGTATTCAGGATTTCTGATGGAATCTCTCCAATATTCCAAGTGTAA
TCTCTCCGAAATTTCAGACGAAATCTC
>TRINITY_DN107592_c0_g1_i1 len=320 path=[361:0-48 1277:49-72 411:73-176 515:177-291 630:292-306 721:307-319] [-1, 361, 1277, 411, 515, 630, 721, -2]
AGTTTGACCAGCAATGGATCGCCGAACAACTCGCAGCAGGTGTTCCTGTCCGGTAGGGAA
CCGACGGCGCCACCGTACGGATTCGTGAGTAATGCCTAAACATGGCGACTGATGTAATAA
GGAGAGTGCCTTGCTTTCACAATCTTCCGAAGTTGATGTGGTGGTTTTCAATTTGTCTTA
GTTTTATATTTTTCTTTTCATGTTTAATTGATTTGAAGAGTAACATTTATAGGCTGTGTA
ATGAAATATGTATAAGAATTCGAGTAAAGGTGGAAAGAGTTGGCCTTATCGAGAAACGGA
ATGTTCAATTCATAGGACTG
>TRINITY_DN107551_c0_g1_i1 len=214 path=[469:0-64 511:65-84 531:85-85 532:86-158 605:159-182 31:183-185 34:186-189 1036:190-213] [-1, 469, 511, 531, 532, 605, 31, 34, 1036, -2]
TTTTTTTTTTCAGTTAGAATCATGCAGAAGAACCGTATTTTGTTTTATTAAAGATTCAGA
ATTATATATGGTCAATATAAATTCGTTTCCTCTTATTGTATCGTTTTGTTTTTTTTTTCT
GTTTGCTTACTTTCCGTATTCTTCCTCACATTTTCTGTACGTTTTCCTGTTTTCGTCAGT
AACCTCAACTCTCTAAAGTTATCGTTATTAGGTA
>TRINITY_DN107543_c0_g1_i1 len=404 path=[1739:0-61 255:62-78 3129:79-102 296:103-403] [1739, 255, 3129, 296, -2]
TACTCCATGATATTTTGTATGGTATTAAACATTTCATTGCATTCCGGGCCATTTATCATT
CCGGGTCTTCACGATGGTGTTGTTGAAGTTTTAGCCTGGAGCTTTGCCTCACGAAACCTT
ATGATTTATGGCAATTTCAGGAAACTTGCATGAATCACGTAGTTCCTGCCTGAACCTTGA
AGTTCTGATGGAACTCTGAAATTTTGCTGTCCAAATTCATTCAAACATTCATTTTTAAAG
AACTATTAATTCTCTGAGTTTCCAGAAGCCACCCAGCAAAAGACCGCATCTCGACAATTT
TTCAACTCTCAGATCAACCAAAAGCAAATGGTCCTACCATTTGATGAACTTCAAACGGGA
GCTTGCTCCCAAGTGGTATGGAGAAGGATGGAAAATTCTTCGAG
>TRINITY_DN107543_c0_g2_i1 len=230 path=[2456:0-83 2933:84-107 2957:108-111 2547:112-129 3127:130-153 2589:154-229] [-1, 2456, 2933, 2957, 2547, 3127, 2589, -2]
GACCGCAGTAGCTTCAAGTTGTGTGTATTGGCGCAGCGATTTAAATCTAATGGAATTTGC
TTCAAGTACGATACTATTGCATTGTATTCCTCTCTATACTGCTGTTCGGTATGCATTCAA
CTGTCGCGAGGCTAACAGACAAAGGGATGTCGTGACTCGGAAATGAGGCTTCTAACGGGT
AGTTTCTGGTAGAGCTGAGTCATGCGAATCACTTGTCTATTGCCCGCTTT
>TRINITY_DN107543_c0_g3_i1 len=296 path=[1310:0-37 3126:38-61 1349:62-81 1369:82-101 1389:102-210 1498:211-221 1509:222-234 1522:235-295] [-1, 1310, 3126, 1349, 1369, 1389, 1498, 1509, 1522, -2]
GGTTCTTGTGGAAACTACGACCTGTGGTAGTTTAGTTATCATAGCTGATTATGGGTTGTT
CACGTTCCTAGTTTCCTGTACATATTGTTTGTTATTTTGCACACATTGTTTAAGTTCGTT
TCTTATTCCGCGAAAACTTTCTAACGATCAAACTCCTCCCCGAAATGGGTAAACGAAAAG
AAGAATGCATTTGTGTTGTTACTTTGATCCTCGTACATCGAATTTTAGTTATCCCTTAGA
ATTTACTTCACACCGAACTCCAGTATGGTATTGAAAGCGGACAATAGACAAGTGAT
>TRINITY_DN107543_c0_g3_i2 len=310 path=[1310:0-37 3126:38-61 1349:62-81 2065:82-115 1389:116-224 1498:225-235 1509:236-248 1522:249-309] [-1, 1310, 3126, 1349, 2065, 1389, 1498, 1509, 1522, -2]
GGTTCTTGTGGAAACTACGACCTGTGGTAGTTTAGTTATCATAGCTGATTATGGGTTGTT
CACGTTCCTAGTTTCCTGTACAAACAGCGATAAACATATTGTTTGTTATTTTGCACACAT
TGTTTAAGTTCGTTTCTTATTCCGCGAAAACTTTCTAACGATCAAACTCCTCCCCGAAAT
GGGTAAACGAAAAGAAGAATGCATTTGTGTTGTTACTTTGATCCTCGTACATCGAATTTT
AGTTATCCCTTAGAATTTACTTCACACCGAACTCCAGTATGGTATTGAAAGCGGACAATA
GACAAGTGAT
>TRINITY_DN107553_c0_g1_i1 len=247 path=[2529:0-42 1187:43-246] [-1, 2529, 1187, -2]
GACTTTTTAGCATTATTTAGGACTAACATATCAAAAAGATAAGAAATTGATCTTTGGAAA
ACACAAGTGAGGATTGCTCGAGATGGAAAACGTTATTGAAATGCCGAATTGATAAATTAA
CATGTGCGTTAGCGAAAACTAGTCCTCATTGCGCAGCTAGTCACACTAGACAAGGACAAG
GTTGTTGACCAGCATAAAAATGTTTTCAAATTTACCATGGCAAATCGTGATCATCGACCC
ACAAACG
>TRINITY_DN107553_c0_g2_i1 len=277 path=[1:0-239 218:240-248 227:249-250 2361:251-276] [-1, 1, 218, 227, 2361, -2]
GTGTAGAAACCAGAGATTGGCGACCTCTAATTCGTTCAAAATTTCAAGAGCTCAAATCTG
ATTATTTGGCAGGCCAATAAAACTGAAAATGCTACTTGTTGCTTGCTCACTCGCAACTAA
CATAAAGTAACATTTTCAGCTAGCTTCGTTTGACGGATCTCCAGATTTGTGCCAGACTTT
GAAAAGTGGATGCAAGAGACCTCACCTTAAATTTATAACGGTGAACTACTCAAAAATATT
TGGTGCGTTATTAATAAATGTCACAACCAAAAAAAAA
>TRINITY_DN107553_c0_g3_i1 len=247 path=[1167:0-42 1187:43-246] [-1, 1167, 1187, -2]
GACTTTTTAGCATTATTTAAGACTAACATATCAAAAAGATAAGAAATTGATCTTTGGAAA
ACACAAGTGAGGATTGCTCGAGATGGAAAACGTTATTGAAATGCCGAATTGATAAATTAA
CATGTGCGTTAGCGAAAACTAGTCCTCATTGCGCAGCTAGTCACACTAGACAAGGACAAG
GTTGTTGACCAGCATAAAAATGTTTTCAAATTTACCATGGCAAATCGTGATCATCGACCC
ACAAACG
>TRINITY_DN107553_c0_g4_i1 len=252 path=[726:0-99 2597:100-123 827:124-251] [-1, 726, 2597, 827, -2]
ACATCTAGCCGACAGTTTCAGTTTCTACTCTTGTTGTCTAATCGCATTCGTTTTGATATC
CAAGCTCTAGAGTTAATTGTGAGATTTTTGAGCAAAGACGCGCCAAGAAGTAAGTGTTGG
TGGTAGTAAGTTGTTGAAGTGGCGCGCGTCTGTTTGTATTAGCACTTGGAAGGAACATTT
GAAATGACCGTCTCTTTTATACTCACGTGTTTGTGTTGTTGGTGTTAGTAGGAAAACTAG
TTAACTCATTCG
>TRINITY_DN107508_c0_g1_i1 len=233 path=[390:0-154 1329:155-178 546:179-183 551:184-232] [-1, 390, 1329, 546, 551, -2]
CGATTCACACATATTCATACATATGGCTGGACATTTCATTTCTATGCGACGGATGACTTG
GAAATGATTCTGATCGTAGGAGGCCCTGGTGAAAAGATAGTGTTAAAGAATAACGTATAG
TAAGCCATGACTTTAGTTCAAATAAAATTTTCACGTTCTGCTCACACGTCAAACGAACAA
GTCGTTTCTTTTTCATTCTGAAGATTATGAAGGTTATGGACCTATCGTTTTTA
>TRINITY_DN107529_c0_g1_i1 len=240 path=[197:0-36 211:37-64 239:65-66 241:67-70 245:71-88 263:89-94 269:95-147 322:148-167 342:168-180 355:181-198 373:199-204 379:205-206 522:207-222 538:223-239] [-1, 197, 211, 239, 241, 245, 263, 269, 322, 342, 355, 373, 379, 522, 538, -2]
GGATGCGGATTTTGTACAGGAGACCCATCCCGTTTGTTTTCCCGGGCGCTTTCCACCCCC
TCGTTCGATCGCAAGCCGACTAAGTGGTGAGAGGTGGGTGTTACGTATTTACACTGCTAC
TGCTGTTGCCGGCACGCGTCAGTCTTTGTTGGCAATAATTATCAATAATGACCTCCAGAC
GGACCACTCGGAATAATAAAAAATCTTTGATTGATGACACGGCACAACTGCGAGCAGGCG
>TRINITY_DN107539_c0_g1_i1 len=208 path=[1:0-34 547:35-61 40:62-79 58:80-93 72:94-99 78:100-108 87:109-114 261:115-163 310:164-196 343:197-207] [-1, 1, 547, 40, 58, 72, 78, 87, 261, 310, 343, -2]
AGATTCCTCCTGGATCGTGGAGCAAACGTGAACTTTCAAGACCCTGCAAAACGAACACCT
CTTCAAACCGCTTTGGAATTGAATAATAAGGATATGGTTCTGCTGCTGCTGGAGCACCAT
GCAAGCATTCCATTGTTACAGGAATTCCGCTATCGGAACGATAATGAGCACTTGGTTCAG
CATTACATCGTGGAACGGGGATTGACAG
>TRINITY_DN107587_c0_g1_i1 len=302 path=[181:0-198 1203:199-222 381:223-253 412:254-289 448:290-301] [-1, 181, 1203, 381, 412, 448, -2]
GAGCTGTACATTGCACTGTCATCTACCTCCAGTTCCAGGCTTTTGTAGTCTGAATCTTGT
CCTTCCACTGAAAGTTGCTGCTTCAGTGTTGTCGGTTCCATCATCGACGCTGAAAGGCTA
CGACTACCTCCCAGTATCAGAGAACCACTGGTTTCCCCTATCTCTTTCAAACTGGAGCAC
ATGGCGAACACAATGTTTCGGTCCTCCAATACCGACTTCCCTCTGCTGTTAGCTTTCTCT
TCAAGCGGACTTTCAAAGTTGATCAGCGTCTTCTCCTCGCTCGGCTGCTTCAAAAGCTTT
TG
>TRINITY_DN107500_c0_g1_i1 len=245 path=[391:0-81 450:82-105 474:106-146 515:147-150 519:151-244] [-1, 391, 450, 474, 515, 519, -2]
TGTCGCCCTTGCGGAAGGCCAGCTCGTCGGTGCTCTCGGCGATGTTATCGTAGATGGCTT
TGGCGAGGATTTTCTTGGCCGGCTTCGGTTCATCGTAGTCGTACTCTACCAGATGCATGC
TGCAACCACGGCTGCTACTTAGCAACGTCGGTGTCGGCGACTGCGGTGACATTGGATGCG
GCATGATGCTCTCTATCTCTCTTGCTATGTTCTTGTCAACTTGTCGACTCAGCGCCTACT
ATACG
>TRINITY_DN107534_c0_g1_i1 len=437 path=[1:0-84 63:85-333 312:334-436] [-1, 1, 63, 312, -2]
GAGGAAATGCATTTGATGCTTAGCGTTGTTACTTTAACATGATTGCTATTCAAAGAGTCG
ACCAATATGGGAACAAGTGGATCCAGGAATGCTTCATATTCCACGGAGAGCACTTGATTT
TTCTTTATGAGTGAATGCAATATCTCTAGTCCCATTTCGACGAAAACATGAGCATTAGTC
TTCGCGCTAGTTACCAACGCAATTTGATTGAAAGCACCTCGCCGTTTCGGTTCCGCCGGG
ATCAGATAGATGTCTGGTCTTTTTTCTTTCATTTTATTTTTCTGCTTGTCGGACAGAGTG
GCTTGTTTACCCCCGCAAACCAAATCAGGAATGCTCTCCGAAGTAATGCCGAACACAAAG
ATAAGTATGGCTTCGACGCTGATGTTTTCGTTGGCGCATATTCCGTCCGCAATTTTGCTA
AGTGCTTCTTGCACTTT
>TRINITY_DN107534_c0_g2_i1 len=293 path=[1099:0-29 1645:30-53 1130:54-292] [-1, 1099, 1645, 1130, -2]
TTGGCAATTATTTCCTTTAGAGGCACAATCAAATCAAGTGTTGATTTTTCGCTCATTTTC
TTCGCCAATATTTGAAGCGATAGGAAACTCTTCTTGTTAGGTTTGGCCTCTGGCGTTTTA
CTGATGAGAGAACCGACTTCCTTTTCTTCGGACAATCGCCCAAATATATCGTTGATGCAT
ATGCTCAAAACCAGTTGCAAGATATCATCGACGACTTCTGTACTAAGTTGATCCTTGACG
GCATCTAGCAGAGTGTGCACCGTTACCACCATTACATGTTGTTGAAAACCTCG
>TRINITY_DN107544_c0_g1_i1 len=280 path=[1:0-32 1478:33-56 35:57-74 53:75-131 110:132-178 157:179-279] [-1, 1, 1478, 35, 53, 110, 157, -2]
GCTCCTAGCGCTCTTGAATATATCACATATGAAATTTTTTACTATCAAACAGACCTTGCT
GAGTGAGTGGACAACACCATCCTCCTGAATCCATTCTTCTATCGAAGGACTTCCATTTGA
TGGTAATAATGCTGCACAGAGCTGCTGAGAACTTGAAAAATCGTGATTTTTACATGTAAT
GCTACAAATCAATGCTGCTTTTTTGTATTCTATTTATAGTTACAATTGTTATGTTTATTG
TAATAAAAATGAGCAATTCTTCTCACTTAGAGTTATCGGG
>TRINITY_DN107516_c0_g1_i1 len=259 path=[396:0-61 435:62-66 965:67-90 464:91-258] [396, 435, 965, 464, -2]
GGGATTGCCCGGGAGCAGCACCGCCAGGTGTACAGCATGACCGCATGCTTCTGGCCTTCA
TCCAGCAATTGATTCAAATTAGCATGAGTGGTCGCCTCCTCGATGTACTTGGCAATTCCG
GTGACGAATCCATTCCTATCCTCAAAGTTCGTATCGAAGTTGGCCTGATAAACCACGGAA
CAGGGCTGCGCTTCGATACAGGGCTGCTCGTCCGGTAGGGGCAACTCATCCAGCACTTCC
ACGTTGGAAAGCGCATCGG
>TRINITY_DN107581_c0_g1_i1 len=356 path=[1:0-84 63:85-127 1462:128-151 130:152-193 172:194-251 230:252-262 241:263-269 1461:270-293 272:294-355] [-1, 1, 63, 1462, 130, 172, 230, 241, 1461, 272, -2]
GCTGCTGGAGGAGTCGGTTCCGGATGCATTGGTGTGCTCATCTTCACTGGACACTTCTAA
GACGGTAGGTTTCTTCGATCGCTTTGGAGCTACGACGGGGTTTTCTTCAATTTGTGCCGA
GGAAGCAGGAGAAGGACCAGCCTTCTTCGATTTACTGCTGGCTTTGATTGCCGGCAGTGG
TGGTGGTGGTGGGGATAGTTCCACTACAGGTGCAGGTTTCTCCTCTGCCGCTTTGCGTTT
TCGGGTTTTCTTATTGGCAGGGGGTTCATAATCGACGGATTCGTCAACCTTCTTCACTGG
TTTCGGGGGAACGACGGGTGGCGACGCTTTGATCGTTTTGATTTTTGTCTTGGGCT
>TRINITY_DN107581_c0_g2_i1 len=250 path=[1056:0-100 1134:101-124 1158:125-145 230:146-156 241:157-163 1461:164-187 272:188-249] [-1, 1056, 1134, 1158, 230, 241, 1461, 272, -2]
TTTTCCTCACTTTCTGCCGAGGAAGCTGAAGAAGAACCAGCCTTCTTTGATTTACTGCTT
GCTTTGATTGCCGGCGGAGGTGGTGGGGGTAGTTCCACTACAGGTGCGGGTTTCTCCTCT
GCTGCTTTGCGTTTTCGGGTTTTCTTATTGGCAGGGGGTTCATAATCGACGGATTCGTCA
ACCTTCTTCACTGGTTTCGGGGGAACGACGGGTGGCGACGCTTTGATCGTTTTGATTTTT
GTCTTGGGCT
>TRINITY_DN107519_c0_g1_i1 len=209 path=[335:0-30 343:31-94 407:95-99 450:100-130 247:131-134 82:135-136 55:137-138 57:139-139 227:140-146 234:147-151 239:152-152 240:153-155 780:156-179 71:180-183 75:184-187 79:188-190 82:191-192 55:193-194 57:195-195 58:196-197 60:198-208] [-1, 335, 343, 407, 450, 247, 82, 55, 57, 227, 234, 239, 240, 780, 71, 75, 79, 82, 55, 57, 58, 60, -2]
GCTGTAGGATGGCTGTGGGATGGATATGGGACAGATGTAGGACGGATGTAGGATGGATAT
GATATGGATGGATGTAGGATGGACATGAGATATGGGATGGATGCCTTTTGGCTGTAGGAT
GGATATGAGATATGGGATGGCTGTAGGATGGATATGGTATGGGATGGATGTAGGATGGAT
ATGAGATATGGGATGGATGTAGGATGGAT
>TRINITY_DN107577_c0_g1_i1 len=292 path=[405:0-108 491:109-120 946:121-204 1030:205-262 1088:263-279 1105:280-291] [-1, 405, 491, 946, 1030, 1088, 1105, -2]
GTATAAGCGCCGGAAGCGGAGAAACGGCAAATAGTGCTGCCTCTGCTCGGGCCCCGATCC
CGGGTCTTCCGCCTGGTTATCGCTCAAGCGTACAACAAGCCAAGGACAAAAAGCAGAAAA
ATAAGAACAAGCCTAAAGCGAACGACGGAACTACCGGTCAAGCAAACCAGAACAACAAAA
CCGCCAACGGAACGCAAAACAACCGAGCCGCATCCGCCGGAAACGGAGCTTCCACCGGAA
CAAATCAGGAGAAAAAATCCCGCCCGAAAACTGCTCCCAATCCGAATCCCAA
>TRINITY_DN107577_c0_g2_i1 len=208 path=[405:0-108 491:109-120 503:121-121 2285:122-145 528:146-148 531:149-207] [-1, 405, 491, 503, 2285, 528, 531, -2]
GTATAAGCGCCGGAAGCGGAGAAACGGCAAATAGTGCTGCCTCTGCTCGGGCCCCGATCC
CGGGTCTTCCGCCTGGTTATCGCTCAAGCGTACAACAAGCCAAGGACAAAAAGCAGAAAA
ACGAGAACAAGCCGAAAGCGAACGACGGAACTGCCGGTCAAACAAACCAGAACAACAAAA
CCACCAACGGAACGCAAAACAACCGGAC
>TRINITY_DN107577_c0_g3_i1 len=225 path=[1:0-66 45:67-69 48:70-82 61:83-106 85:107-139 118:140-140 119:141-154 133:155-164 143:165-184 163:185-211 190:212-224] [-1, 1, 45, 48, 61, 85, 118, 119, 133, 143, 163, 190, -2]
TACAACTTGAAGTGTGACGTCGTCTTCGAGTTTGGAACCGGAAACAGAAACTCCATTTAT
TACAACGAGTTTGGAAATTTGCTAGTATTTGGTGGCTTCGGAAATTTGACCGGTTACGTC
GAAGTCTGGGACCTGAACAAAAAGAAGCAGATCGCCGAGCTCAAGGCTCCTGATACAACA
CTGCTGGAGTGGAGTCCAGTTGGAGATGTGTTCCTGACGGCGACA
>TRINITY_DN107577_c0_g3_i2 len=225 path=[1:0-66 45:67-69 48:70-82 1141:83-90 1149:91-93 1152:94-106 85:107-139 118:140-140 119:141-154 1752:155-211 190:212-224] [-1, 1, 45, 48, 1141, 1149, 1152, 85, 118, 119, 1752, 190, -2]
TACAACTTGAAGTGTGACGTCGTCTTCGAGTTTGGAACCGGAAACAGAAACTCCATTTAT
TACAACGAGTTTGGAAATTTGCTGGTATTTGGTGGCTTCGGAAATTTGACCGGTTACGTC
GAAGTCTGGGACCTGAACAAAAAGAAGCAGATCGCTGAACTCAAGGCTCCCGATACAACA
CTGCTGGAATGGAGTCCAGTTGGAGATGTGTTCCTGACGGCGACA
>TRINITY_DN107577_c0_g4_i1 len=208 path=[405:0-108 491:109-120 503:121-121 504:122-124 507:125-145 528:146-148 531:149-207] [-1, 405, 491, 503, 504, 507, 528, 531, -2]
GTATAAGCGCCGGAAGCGGAGAAACGGCAAATAGTGCTGCCTCTGCTCGGGCCCCGATCC
CGGGTCTTCCGCCTGGTTATCGCTCAAGCGTACAACAAGCCAAGGACAAAAAGCAGAAAA
ACAAGAACAAGCCGAAAGCGAACGACGGAACTGCCGGTCAAACAAACCAGAACAACAAAA
CCACCAACGGAACGCAAAACAACCGGAC
>TRINITY_DN107577_c0_g5_i1 len=230 path=[1281:0-229] [-1, 1281, -2]
TACTATTCCGCATTCCTGGCGGAACGTACTTCTGCTTGCTAGCCTGAGGAGTTTTCGATG
CAATTCCTTCGATTTTTTCATTGGACACCGTGTTTTCTTTCAAAGCACCGGGAGCATATT
TCTGCCAGACAACTTCCAGCAGTTCCTGCTTTTCTGGCCAATGTGTCTCATGCAGAAGAG
CACCGGTGTGGTGCCAGATTTTGAAACCGTTTGACATTCTCAACCTTGGA
>TRINITY_DN107575_c0_g1_i1 len=248 path=[1:0-76 443:77-93 460:94-116 95:117-120 99:121-121 1301:122-145 124:146-208 846:209-247] [-1, 1, 443, 460, 95, 99, 1301, 124, 846, -2]
TTGTGATATGCTGCAGGAACTTCATTCAGCAAAAACGGCAACCCCAGTGATTGTAATTGT
GATATTGGTAGTGTGGTATGATAATTGGTATTCAAGAAGCCGTTTTAGAATAACTTCCCA
GCAATGAGGTCGTCCAAAAATCGGTCCCACTTTGGTTGGAGTATTTCTGAATACTCCGTC
CGTTCCTCCGGTGTTAAGGAGCTGTATCTAGAATAATAAATGTTATTGTTGATCTTGGAA
AAAAAAAA
>TRINITY_DN107575_c0_g1_i2 len=244 path=[1:0-76 55:77-85 64:86-116 95:117-120 99:121-121 1301:122-145 124:146-208 187:209-243] [-1, 1, 55, 64, 95, 99, 1301, 124, 187, -2]
TTGTGATATGCTGCAGGAACTTCATTCAGCAAAAACGGCAACCCCAGTGATTGTAATTGT
GATATTGGTAGTGTGGTTTGATAATTAGTATTCCAGAAGCCGTTTTAGAATAACTTCCCA
GCAATGAGGTCGTCCAAAAATCGGTCCCACTTTGGTTGGAGTATTTCTGAATACTCCGTC
CGTTCCTCCGGTGTTAAGGAGCTGTATCTGAGAAAATAAATGTTATTGTTAACCTTGAAA
AAAA
>TRINITY_DN107504_c0_g1_i1 len=235 path=[379:0-58 415:59-234] [-1, 379, 415, -2]
ACGAATACGAAAATTAACTAGTTAGAACCGGCCAGTCAAACGGAATGATGAAGGAACGAA
TTGCATGACATACCAATCCCACAATCACATACACACGCAGCAAACAGCACATGATTCAAA
CGATCTTTATGACTAAGCGATAAATATCTTGTTCGAGCAATATTCTATATTTACCTACAA
ACTTTTTTTTATTTTACAATACATATACACGTTTTGTTATTTTGTTAATGAGAGG
>TRINITY_DN107504_c0_g2_i1 len=212 path=[190:0-211] [-1, 190, -2]
TGGGTTTTGAATTTGCCTCATTTGTCGCCTCAAAAGGTGTTTCAGTTGCTTGTATAAGGT
AATGGTATAGAATAAGGTAATAATAATAATATCGGTACCGTTAATCAGCGCTGCTCGTTT
CATTTTCGTGTCTTTACTCCATAATAATAATAATGGTAAAATAGTAATCGTTTGCATTCG
AATAGAGAAGAAAAAACTTACATCAAACACAA
>TRINITY_DN107504_c0_g3_i1 len=429 path=[803:0-252 415:253-428] [-1, 803, 415, -2]
ATGGCTTACGCAGCAATTTAATCTGTTTAGTGAGTACCCCTATTGTATTTTCAACACACA
ACATTGTTCCAAGTACAATAATTGATAAAGTATAAACACTTCAATTCACAAACAAGGCGT
AAATGGGGACCGGGTTGCAACGAGAACCACTCTCTATTGTTTAGTAGGAATCCAATAAAT
TCAACCCGTTTAGGAACGAATACGAAAATTACTAGTTAGAACCGGCCAGACAAACGGAAT
GATGAAGGAACGAATTGCATGACATACCAATCCCACAATCACATACACACGCAGCAAACA
GCACATGATTCAAACGATCTTTATGACTAAGCGATAAATATCTTGTTCGAGCAATATTCT
ATATTTACCTACAAACTTTTTTTTATTTTACAATACATATACACGTTTTGTTATTTTGTT
AATGAGAGG
>TRINITY_DN107580_c0_g1_i1 len=213 path=[673:0-49 804:50-92 139:93-98 145:99-160 207:161-212] [-1, 673, 804, 139, 145, 207, -2]
ATTTTTTGGAAAGAAGAGGGGGCGATACTGGCGTACAAATAAGATTTTACGACATGACGA
TCAAAATGGTAGTACGGATTTCGGATAAAGAAGCACCCATGGGATACTAAAGCAACTTAT
TTGTTTTATTTGTCATTCAACACAATAGTCAGTAATTAATTAAACAACAAAAGTATGACT
GCTAATAAACAAACATTTTAAGCAAAAAAAAAA
>TRINITY_DN107580_c0_g2_i1 len=273 path=[1:0-117 96:118-137 116:138-160 139:161-166 953:167-182 969:183-253 1363:254-272] [-1, 1, 96, 116, 139, 953, 969, 1363, -2]
GTTCCGTCGGAAGGGAATATCTCGCAGAGGCAATATCACGTTTCGAAAACACTTTGTTTA
CCTGTACTATTTTTTGGGAAGGAGAGGAGGCGATGCTGGCGTACAAATAAGATTTTACAA
CATGACGATCCAAATAGCAGTACGGATTTCGGATAAAGAAGCACCCAGAGGATACTAAAG
CAACTTATTGGTTTTATTTGTCATTTAACACAATAGCGAAGACCACTTTATCAAGAAGAC
TTGCAGCACTGCTCTAAATCGGGAGTCACTGTG
>TRINITY_DN107522_c0_g1_i1 len=273 path=[1:0-33 12:34-36 592:37-83 62:84-98 868:99-122 101:123-177 757:178-194 419:195-208 433:209-225 867:226-249 474:250-272] [-1, 1, 12, 592, 62, 868, 101, 757, 419, 433, 867, 474, -2]
GTAAATGAGTAAATTTTCCGCCCCCTATTCCCATCGAAACCCCTGGCAAAACTGTGACGT
ACGTAAACCACCAACAGATGGCGGCACCATATCCTCACTATTTTCGCCGAAATGTTTGCA
ACCGATGTAGCAAGCGCGAAGCGCTCGCCCGAACCCATTCCACCAGACCCGACTCCCAAC
GAGTGAGCATTATCGCGCTTATTGGTTAAACATTTGGTATTTGGTACGCTCGGTGTGAGA
AGAAAGAGAAGAGAAGAAGAGATCGGAAGAGCA
>TRINITY_DN107566_c0_g1_i1 len=225 path=[449:0-170 97:171-224] [-1, 449, 97, -2]
GATCAGCAGTGGCTTCAATGCCAGTGGAATCAGTAGCGAATTCCCCAAGCGGGTGAATCC
CTTCCTGAAGGATGTTGCTAACTTTGACCAGCTGAATGGTAATCGAGGCGAAGGCGATGG
CGAAGAACAGGACGACGACGAAGACGAGCGGTCGGCTGTTGAACTCCAGCGAATGTACAA
CAATAACCTCAAGCGAGCCAGTGAACCGGCGATTTTGAACACCAC
>TRINITY_DN107523_c0_g1_i1 len=396 path=[1:0-125 104:126-153 1429:154-177 156:178-210 1430:211-234 213:235-265 244:266-356 335:357-395] [-1, 1, 104, 1429, 156, 1430, 213, 244, 335, -2]
AGGTTGTGAAAATTTGACATATGTAGTAGAAGAATTGTGTTCCTTGGATCTCTAGTGACG
TGTGCGATAATGATGTGCCTATACACGAGTTGAAAATCCCACTTTCTACAGGCTCCGTAA
ATATCTGAAACCCCGTTGTTCGAAGACAAAGTTTCGCGATGTGTAAGATACGGATTCTGC
TCTATACGACCACGAGACTTGGACGTCGAAGGATATCGACCGGAGAGAGTTTGGCGTTTT
TGACCGTAAGGAGCTGCGAACAACAGAAATTTTCAGAGTTCCTATTTGAATTTCCTTCCC
AAGTAACATTATGAATGATGACCAATTAGTCTTGCTCAGGTTTTCAGAACCATCATAAAA
CCTAATACATTATATTTTGGGTTTATGGTGGTTTTA
>TRINITY_DN107550_c0_g1_i1 len=224 path=[1966:0-126 2070:127-150 2094:151-180 2124:181-223] [-1, 1966, 2070, 2094, 2124, -2]
TCTACTGGATGTCCCACGCTCTGAATAGAGGTTTTCAGCTCAACGGCGGAAGGATCACGT
TAAGTTCGGAGCATACGCTAACCCTTTCGCCGATCGACGACGGCCTGATTCATAGGCCGA
GGGCCGATTGGGCCATCATGTACATGAACTGTGAGCTGAACGATGCGGAAATCTGGCTGA
GGACAACTACTATCAGCGACCGCTCCGACGGAAGTTCCGAGAGA
>TRINITY_DN107550_c0_g2_i1 len=288 path=[1103:0-194 2618:195-218 1299:219-233 1314:234-287] [-1, 1103, 2618, 1299, 1314, -2]
TGCAGCTAAAGCGGAGATCCTGCAGAGGGTCCATCGACCGGTTTGGAGAGATCACACGAT
CGTATCCAAAACGACGTGGGTTGGATCGTTGGAATGTATGCAATACTATGCTACGGTCAG
TGCCGAAGATGGAGACACTCGCGAGATGGCGGAGATTATGTGGTTAACTGTGGATAACAT
TCAGGAAAAGGATAAAGGTGCAACTGTGATAAACGAGTTTCCGGATTTACCTCATTTGGT
AGGGAGCGGACAAAGTGTGGGGGGAGTTGTTTCGGAGACTGTGGGAGG
>TRINITY_DN107550_c0_g3_i1 len=250 path=[1103:0-194 2618:195-218 1299:219-233 2487:234-249] [-1, 1103, 2618, 1299, 2487, -2]
TGCAGCTAAAGCGGAGATCCTGCAGAGGGTCCATCGACCGGTTTGGAGAGATCACACGAT
CGTATCCAAAACGACGTGGGTTGGATCGTTGGAATGTATGCAATACTATGCTACGGTCAG
TGCCGAAGATGGAGACACTCGCGAGATGGCGGAGATTATGTGGTTAACTGTGGATAACAT
TCAGGAAAAGGATAAAGGTGCAACTGTGATAAACGAGTTTCCGGATTTACCTCACTTGGT
AGGGAGCGGA
>TRINITY_DN107550_c0_g4_i1 len=372 path=[1:0-74 53:75-103 82:104-157 2619:158-181 160:182-258 237:259-328 307:329-358 337:359-371] [-1, 1, 53, 82, 2619, 160, 237, 307, 337, -2]
GGTAACGAACGGGAAAAGGATACTCCCACGCACAAGTTGGTTGTGTACGATCTGAAGGGA
GCGTGGACAAAAGATAATAGGGATGTGGCTTTCGCATTGTTCGACTCGTTTATGAAGAGC
CAGCGGCTGAAGAACAACCTGTCTACCGAAGCGTTGAAGTGCTTCCGTAAGGAGGGAAAC
AATACGCCACTGAAGTCACGCAACAGTCAGGACAAGGCGCAGCATCACTCGGACGGTGGA
AGTCGTGGTCAACATATCAACAACAAGCGCCAGGAGACATCCGATGGTCTGGTGATGCTG
CAGCAGCTGATTTCGGAAGCCGATCACAAATCGGTTGTTTTCAGCGATGACCTTTCCGCA
CAGACGCGACAA
>TRINITY_DN107505_c0_g1_i1 len=243 path=[1:0-83 568:84-112 83:113-114 482:115-164 532:165-171 142:172-188 159:189-242] [-1, 1, 568, 83, 482, 532, 142, 159, -2]
TGAACCGGTTTCATCCAGACCAGTGATAAATTTATCAAGTCAAAAAATAACTGATAATAA
AAAGGTGATAAGCGCGAAGTGTTTGTCCGATTCGAGTGTGGTACAACATACGAAACTCTG
CTCGTTATTTGTTCACCAGTTACTGCTGCGACGGTGCAAAGTCCACTCGCCAGATAAATT
GAACAGAAACCCGTCGGAAATCGATATCGGAACGAAAATGGAAACCGTAGCACTGCAGCA
AAA
>TRINITY_DN107582_c0_g1_i1 len=224 path=[202:0-30 210:31-35 215:36-64 832:65-88 268:89-129 309:130-138 831:139-162 342:163-223] [-1, 202, 210, 215, 832, 268, 309, 831, 342, -2]
GGCATTCATCCGTCGCCAAAATGGAGTCCGAAATGCCAGCGGTAACCATGAAGCCCCCGT
AGGGTGATGGTACCGCTGGCTTTCGGAAATATGATGACTACTTCTCGTGTAGAACTTTTA
AGATTGCGATATTTGATATCATTTTTGTGTGTCTAATGTGACCATTTTGAATGTGTTTGT
AAAGTGAAAATAAACTTATAAATAAACATGTAGCAAAAAAAAAA
>TRINITY_DN107545_c0_g1_i1 len=345 path=[165:0-38 181:39-40 2845:41-64 207:65-111 254:112-140 639:141-281 780:282-308 2339:309-344] [165, 181, 2845, 207, 254, 639, 780, 2339, -2]
CATCATCAGAAACGGTTTTTTTTTCGATTAATGGTCTGACGTGATTTCGGTTATTCCCGT
TTTCTAATTGGTCAGGGGGGGTGCTAATTTAAGAACGTACAATATACGGTCACAGCTATC
AACAATTTGTACTATCTAGCGTTCGGATGGCTATTCACAAAAGTTTTCGGTAGTATGTCC
TATGTCGCTACCGTTGCGTTGGTTGTTGTCTTTCGTCGAAATGAAAAGTGGAGCTTTCAG
TAGTGTCTTTTTTAGTGTGTGTGCGTGTTGCGGTATTCACAGCTTAGTTAACACTTATGT
ATAAAAAAAACCGAAGGTTTCCTGTGGCTTCCTAGCGACGAAATC
>TRINITY_DN107545_c0_g2_i1 len=201 path=[1969:0-76 2844:77-100 2047:101-200] [-1, 1969, 2844, 2047, -2]
GACTGATTGTAAGAGTTGTAAATTGTACAAATGTCAACAGGACGTTGAAACAGTCTTCGA
CAGTGTTGCCAGTGTAGCCAGGCTGCAAATATGAGTACTTGAAGTGCACAAAGTGCATAA
CTAGAATATTCCTATAGCTGAGGACTTCCTGAGCCTGACGTATACGAACACCTTCAAAGA
TGTAAATTTACAGATGAAGAT
>TRINITY_DN107578_c0_g1_i1 len=201 path=[363:0-185 526:186-200] [-1, 363, 526, -2]
TCAAAAGAAGGAAAAAATATCAGCGCTTCCCCCCTTTTCCCAGCCTGCTGCGCTCCAGCT
CTGCTACCGTATATTTACCATTGCGCTTCGCTCACTTCGGTGTTGCGAGTTTGTTCGGAG
AAAAGTTTTATCGAAATAAAAAAAATAAACAAGAGAGTAGGAAAAAAAAACTACAATGCA
TAAAATATGTCGCCGCCCACA
>TRINITY_DN107578_c0_g2_i1 len=204 path=[1:0-203] [-1, 1, -2]
TGTTGGCCTTGTGGATGGTGGTCACCTTCTTCCGGTTGTTGTTCCGGGCAAACTCGAATG
CATACCGTGCCACCCGGGCGGCATTCTCCACCGTAACCACCTTCATGCTCTCAACCACTC
CCCGGACGCTCTCGTGCTCCAACATGGCATACTCGCCCTCGGTGTTCTGCCGGATGATCA
CCACATCAACGTTGTGATGGTGAG
>TRINITY_DN107507_c0_g1_i1 len=400 path=[1:0-57 36:58-58 37:59-148 127:149-153 132:154-174 153:175-177 156:178-399] [-1, 1, 36, 37, 127, 132, 153, 156, -2]
GTCGGGTGTGGGGAAACTTCGGGTTCTCTCCCTTTTTGGCACAGACCTACTGGTCCATAT
CGAATTTTCAGTTTTGTGAGTGTTGTTGTCGCGGACGGTTGGGTGTTAAATCCCACGTGA
AAGTGATTCGGGTGATGACGGATTGCTCTTGTGGTACCGATGCCATGAAAGGTATGTATG
TTTACGGATAATGGTTCCGGCAGTGTCCGGAAGGCTCCGTGGATAGAAATTGGAGTGGAC
AAGTTTTCCTGGTAGACAACTTGTCAAAAGGACAGTGTGGTAGGCCAGGAGGAAACTAAA
CAAAAGAAGATTCCCTGGTCGGCCACCTGCCAGAAGGACAGTTCGGTAGATCAGGCAGAA
ATCTAAACAGGCGATTTCCTGGAGAAAATGTAAACAGAAG
>TRINITY_DN107507_c0_g2_i1 len=269 path=[1122:0-43 153:44-46 156:47-268] [-1, 1122, 153, 156, -2]
GTGATGACGGATTGCTCTTGAGGTACCGATGCCATGAAAGGTATGTATGTTTACGGATAA
TGGTTCCGGCAGTGTCCGGAAGGCTCCGTGGATAGAAATTGGAGTGGACAAGTTTTCCTG
GTAGACAACTTGTCAAAAGGACAGTGTGGTAGGCCAGGAGGAAACTAAACAAAAGAAGAT
TCCCTGGTCGGCCACCTGCCAGAAGGACAGTTCGGTAGATCAGGCAGAAATCTAAACAGG
CGATTTCCTGGAGAAAATGTAAACAGAAG
>TRINITY_DN107507_c0_g3_i1 len=288 path=[1087:0-36 127:37-41 132:42-62 153:63-65 156:66-287] [-1, 1087, 127, 132, 153, 156, -2]
CCACGTGAAAGTGGTTCGGGTGATGACGGATTGCTCTTGTGGTACCGATGCCATGAAAGG
TATGTATGTTTACGGATAATGGTTCCGGCAGTGTCCGGAAGGCTCCGTGGATAGAAATTG
GAGTGGACAAGTTTTCCTGGTAGACAACTTGTCAAAAGGACAGTGTGGTAGGCCAGGAGG
AAACTAAACAAAAGAAGATTCCCTGGTCGGCCACCTGCCAGAAGGACAGTTCGGTAGATC
AGGCAGAAATCTAAACAGGCGATTTCCTGGAGAAAATGTAAACAGAAG
>TRINITY_DN107597_c0_g1_i1 len=634 path=[1:0-103 82:104-104 83:105-109 1871:110-133 112:134-385 364:386-633] [-1, 1, 82, 83, 1871, 112, 364, -2]
GTTGGTCTTTGAGGTGGCTCAATGGCGTCAATGGCCTCCAACAAAGTCTTACCGGTGGAC
TTACCAGCCTTGGTCTCCTTCTCCCATCCCTTGTACCAAGGACAGTTGGTGGAAGCCTCA
ATCATGTTGTCACCGTTCCATCCAGAGATAGGAACGAATGGCACAGTCTTGGGGTTGTAA
CCAACCTTCTTGACGAAGTTGGAGGTTTCCTTGATGATTTCCTCAAATCTGTTCTTGTCC
CACTTGACGGAGTCCATCTTGTTGACAGCAACAATCAATTGTCTAACACCCAAGGTGTAG
GCCAACAAAGCGTGCTCTCTGGTTTGACCATCCTTGGAGATACCAGCTTCGAACTCACCG
GTACCACCAGCAATAATCAAAATAGCACAGTCAGCTTGAGAAGTACCAGTGATCATGTTC
TTGATGAAATCTCTGTGACCTGGGGCATCAATGACAGTAACGTGGTACTTTGGAGTCTCG
AACTTCCACAAAGCAATGTCAATGGTGATACCTCTTTCTCTCTCAGCCTTAAGCTTGTCC
AAAACCCAAGCGTACTTGAAAGAACCCTTACCCAATTCAGCGGCTTCCTTCTCGAACTTT
TCGATAGTTCTCTTGTCAATACCACCACACTTGT
>TRINITY_DN107597_c0_g2_i1 len=335 path=[1535:0-71 2125:72-95 1608:96-115 1628:116-334] [-1, 1535, 2125, 1608, 1628, -2]
AACCAGCAGAGATTTGACCAGGGTGGTTCAACACAATAACTTGAGCGGTGAAAGAGTCAC
ATCCCTTTGGTGGGTCGTTCTTGGAGTCACCACACACGTTACCTCTTCTGATTTCCTTGA
CGGAAACGTTCTTAACGTTGAAACCAACGTTGTCACCGGGAACACCCTCAACCAATTGTT
CGTGGTGCATTTCCACGGACTTGACTTCGGTGGTGACACCAGCTGGGGCAAAGGTAACAA
CCATACCGGCCTTGATGATACCGGTCTCAACTCTACCGACTGGCACCGTTCCAATACCAC
CAATCTTGTAGACATCTTGCAATGGCAATCTCAAT
>TRINITY_DN107521_c0_g1_i1 len=233 path=[1:0-115 94:116-122 101:123-136 115:137-138 117:139-139 118:140-145 1133:146-169 148:170-223 202:224-232] [-1, 1, 94, 101, 115, 117, 118, 1133, 148, 202, -2]
TGTAGTCCCTAAGTCCTCCAATATGAAATACTCACTGTTTTGGCCCCCGTTATGCTGCCC
AGCACCGACTGGATTTCATCTCCGTCGTTTCGTTGATCCAGTTCGTAGCAGGTGAATGGT
TGATTGAGCTTTTTGAAAGGCTCTTTTGCCATTGTGCAGTACGGACAATAGGTCTTAGAA
AAAATGACCACTTTGTCTTTGACGATGGCACTTTTCACGAAATCTGCTACAGG
>TRINITY_DN107521_c0_g2_i1 len=233 path=[1:0-115 94:116-122 101:123-136 115:137-138 117:139-139 118:140-145 124:146-146 125:147-169 148:170-223 202:224-232] [-1, 1, 94, 101, 115, 117, 118, 124, 125, 148, 202, -2]
TGTAGTCCCTAAGTCCTCCAATATGAAATACTCACTGTTTTGGCCCCCGTTATGCTGCCC
AGCACCGACTGGATTTCATCTCCGTCGTTTCGTTGATCCAGTTCGTAGCAGGTGAATGGT
TGATTGAGCTTTTTGAAAGGCTCTTTGGCCATTGTGCAGTACGGACAATAGGTCTTAGAA
AAAATGACCACTTTGTCTTTGACGATGGCACTTTTCACGAAATCTGCTACAGG
>TRINITY_DN107521_c0_g3_i1 len=277 path=[675:0-143 1701:144-167 820:168-222 875:223-276] [-1, 675, 1701, 820, 875, -2]
GGACAACTCAATACCTAGCTATATTTACTACAAGTCCCGTTATGTAGGCTATATACTTTT
TTTTTATTTACACTTTGGACCGGAAAAGAGCAAGAGATTGACCCCTACGAACCGCGCACG
AAATCTCCTCCAGGATCCAGCATCTCGGGCGGCACCGCAAAGTACATAGTGGTGAACTGA
CGAACAGTGCCTTATTCCACACATACAGAGCGCAAATCCTTATATACAAAGAGTACGTCA
CCACATTTTTTTTGCACAAGATGGGATCTTTCGTCAG
>TRINITY_DN107572_c0_g1_i1 len=213 path=[1:0-89 68:90-98 77:99-115 94:116-136 115:137-137 116:138-161 140:162-212] [-1, 1, 68, 77, 94, 115, 116, 140, -2]
TGAGAACAAGACGTTCCACCTCGGTTTGCTTGGTCTGCATGTACTGTTGCTGGTTGCTTT
TGCCTCACCTTGCTACAAGTACTTCCAGAACTACTGCCGCCTGCGGCATTTGGAAACCAT
GTTCGCTCCGCAGATTGCTGCCAAAAACCGTGAAATGGCCTTGGAGAAAAAGAAGAAGAA
GGAGAAACCAAAACCCGCCCCCAAAAGGCCAGA
>TRINITY_DN107524_c0_g1_i1 len=298 path=[1:0-161 140:162-175 937:176-245 164:246-256 175:257-261 180:262-297] [-1, 1, 140, 937, 164, 175, 180, -2]
TCATTCTTAGAGAGTTACATCAAACCAGAAGTTAACAATCTGTTGGGAGACTACACGCTA
GAAGATCTCATGGGTTTATTACAGGGCGAAAACGGTAATGGAACCTTTCCAAGCTCGTGC
TAATACTACCCACTTAATCGTTATCTCAAACTCATTATCAAATGCTTCCATTAGTTATTA
TTTGGTTTTGATCACCGTTTGCTTTATTTGTTGGTTTTGATTGGCTTCCATTAGTTGCAA
ACAACACCAATCACAACCAGACTAAATAAAAATGTTTACCCAAAAGAGCAAAAAAAAA
>TRINITY_DN107524_c0_g2_i1 len=221 path=[1747:0-87 1812:88-220] [-1, 1747, 1812, -2]
GTTTGATGAAACTCTCTAAGAATGACGATACTTCCTCTTGATTATCCCTGAGATATTTGG
GCACAACCGATTCAACGATCTTATTGAAAATCAAATTGGTGAGTGGTAGGAAGAACACGT
GTTCGAATTTCGAATTCACAGATTTCACTGTTGGATACAACTTGAACTCTTCGACTAGTA
GCTTATCTCCATTCAATGCTACTTTTACCGAACCTGCAAGG
>TRINITY_DN107524_c0_g3_i1 len=242 path=[684:0-50 712:51-122 784:123-209 871:210-217 2245:218-241] [-1, 684, 712, 784, 871, 2245, -2]
GAAGTCCAATTTCAGCTTGAAGATCTGCAAATCAACGTTCACCACATCGAAGTTATTCAA
ATCATCGACCAGCAGTTCATTAATCTCGCCATCGAAATACAGCAGTCCAGTTTTATCGAT
TTTAAATTCAGTATGATTCAGCTCGAAAGGCACCAAAGCTGGTACACCCAGGCTAGGAAT
TCCACAGGGCATAATCGTCTTGAACTGCTCGATTAGCTCCACCAGAATGTCGCTCAAATT
CA
>TRINITY_DN107524_c0_g4_i1 len=247 path=[1:0-161 140:162-175 154:176-185 164:186-196 1077:197-227 1108:228-246] [-1, 1, 140, 154, 164, 1077, 1108, -2]
TCATTCTTAGAGAGTTACATCAAACCAGAAGTTAACAATCTGTTGGGAGACTACACGCTA
GAAGATCTCATGGGTTTATTACAGGGCGAAAACGGTAATGGAACCTTTCCAAGCTCGTGC
TAATACTACCCACTTAATCGTTATCTCAAACTCATTATCAAATGCTTCCATTAGTTGCAA
ACAACACCAATCACAACAAGACTAAATAAAAATGTTTACCTAAAAGAGATCGGAAGAGCA
CACGTCA
>TRINITY_DN107524_c0_g4_i2 len=241 path=[1:0-161 140:162-175 154:176-185 164:186-196 1077:197-227 2006:228-240] [-1, 1, 140, 154, 164, 1077, 2006, -2]
TCATTCTTAGAGAGTTACATCAAACCAGAAGTTAACAATCTGTTGGGAGACTACACGCTA
GAAGATCTCATGGGTTTATTACAGGGCGAAAACGGTAATGGAACCTTTCCAAGCTCGTGC
TAATACTACCCACTTAATCGTTATCTCAAACTCATTATCAAATGCTTCCATTAGTTGCAA
ACAACACCAATCACAACAAGACTAAATAAAAATGTTTACCTAAAAGAGCAAAAAAAAAAG
A
>TRINITY_DN107524_c0_g5_i1 len=238 path=[1:0-161 140:162-175 154:176-185 164:186-196 175:197-201 180:202-237] [-1, 1, 140, 154, 164, 175, 180, -2]
TCATTCTTAGAGAGTTACATCAAACCAGAAGTTAACAATCTGTTGGGAGACTACACGCTA
GAAGATCTCATGGGTTTATTACAGGGCGAAAACGGTAATGGAACCTTTCCAAGCTCGTGC
TAATACTACCCACTTAATCGTTATCTCAAACTCATTATCAAATGCTTCCATTAGTTGCAA
ACAACACCAATCACAACCAGACTAAATAAAAATGTTTACCCAAAAGAGCAAAAAAAAA
>TRINITY_DN107563_c2_g1_i1 len=335 path=[1225:0-102 1305:103-169 1704:170-193 1396:194-270 1703:271-294 1497:295-334] [-1, 1225, 1305, 1704, 1396, 1703, 1497, -2]
CTAGCCACCGCCTTTTGGATAAAAATTTTACAATTCTCAACGAATCGTAGCAACTTATGG
CACAAATGAAAGCTTACTGTGTAAGGAATCGAAAAATATTTACTTCGGGATATATTTTGA
CATTGTGTTTAAAATAGAGTCAAGGGAACAAGAAGTCCTCGAAAAGTTTTTGCACAAACG
TGCTGAAAATCTGACAATGTACATTAAAGCGACCGTCCCCGCAGACCTAAGTTAGCTTTC
AAGTATTCGGTTCTATACATCATTACAACCTGGAAAGGTTGCAGATCAACTTAAGAGTAA
GAAAAAATCGAAGTTTGGCAAGAAATACATAGTAT
>TRINITY_DN107563_c2_g2_i1 len=479 path=[457:0-296 1702:297-320 755:321-478] [-1, 457, 1702, 755, -2]
ATCAAGACATTGCTGATTTGACTTGTTATATCCGTCATCTCGAGTTTTGAGCTTGAGTCC
TTCCGTAAAGTTTTGCACAGTACCTTCGACCGCATGCCAAGAAATTTTTACCACCTTTGT
GTCAAAATCAATCTTATTTTTCGATGAAAGCTGTCGTTCTTGACATTTTTTGAAGGTTCC
AATTCACGGTTACTCAATATTTTTCAATTGGGTTGAGTTTTGAAGTGTATGAGATTTTAC
GTTTTTTGGAAAAATGCAGTACAATTTCTACATAGTTTTCTGCATACAAACGCAAGCATT
CTCCGCCAAAAACAGGGGACAAAAATCAATTCAAATCAATACACAATATCTAAGCTTTTG
AATAAGGGGTGCCAGCCATTTTTCCCGACATTTCCCGTAGTGAAAAAGATGATTTGCTGT
ACATGTATTTCTAAAAGTTCGGTTTTTCAAACCACAAATTCATATTGTTGACCAAACTA
>TRINITY_DN107503_c0_g1_i1 len=220 path=[1:0-62 1019:63-93 1473:94-119 98:120-124 103:125-125 104:126-144 123:145-149 128:150-160 139:161-181 160:182-219] [-1, 1, 1019, 1473, 98, 103, 104, 123, 128, 139, 160, -2]
TCATAAGTGCTTTTGATATGAAGAATCAAAACGTGGAGAAAGGGTCGTAAAATAGTATGA
TCACCGGCAAACAGACGTAACGCTTACGGAAATTAAGGTACAATCATTCTACAATCCATC
AATCGGCTGAAACTAACACAGTTTCTATGTTTTAAATTGTTATTCACAAATAGTGTAAAT
AAAAGTGATTCATATTTGTAGCAACTTAGATAAAAAAAAA
>TRINITY_DN107503_c0_g2_i1 len=317 path=[395:0-173 1317:174-251 563:252-266 578:267-316] [-1, 395, 1317, 563, 578, -2]
AAATTAGACATCAACAGTTATGCAACGCGGAAAACGTTTGTCCAGGGAATGCTGGATCTG
GCATTGCTAACAGCCAACGCCGCACAACTAAAGTACCTACTAACCGTTGGAGAGGCTCAT
CCATTCTACACATTTTTGATAGCTTTGGTTGTCACATCCATTTCCCTTCAGGTATGGTTA
TAAACAATCGTAATCAAAATCATTCACGTTGAATGCTTTCTTCGATATCCAGGTACTGCA
AGCAATCATAATTATAGTGCTAGGAACGCTACTCAATATCAACAAAGTCGAAGAACAACG
AAGGTCGGACATCGTCA
>TRINITY_DN107503_c0_g3_i1 len=209 path=[1:0-62 1019:63-93 1050:94-133 123:134-138 128:139-149 139:150-170 160:171-208] [-1, 1, 1019, 1050, 123, 128, 139, 160, -2]
TCATAAGTGCTTTTGATATGAAGAATCAAAACGTGGAGAAAGGGTCGTAAAATAGTATGA
TCACCGGCAAACAGACGTAACGCTTACGGAAATTGGAGTACAATCCATCATTCGGCTGAA
ACTAACACAGTTTCTATGTTTTAAATTGTTATTCACAAATAGTGTAAATAAAAGTGATTC
ATATTTGTAGCAACTTAGATAAAAAAAAA
>TRINITY_DN107503_c0_g4_i1 len=256 path=[395:0-173 546:174-181 1583:182-205 578:206-255] [-1, 395, 546, 1583, 578, -2]
AAATTAGACATCAACAGTTATGCAACGCGGAAAACGTTTGTCCAGGGAATGCTGGATCTG
GCATTGCTAACAGCCAACGCCGCACAACTAAAGTACCTACTAACCGTTGGAGAGGCTCAT
CCATTCTACACATTTTTGATAGCTTTGGTTGTCACATCCATTTCCCTTCAGGTACTGCAA
GCTATCATAATTATAGTGCTAGGAACGCTACTCAATATCAACAAAGTCGAAGAACAACGA
AGGTCGGACATCGTCA
>TRINITY_DN107503_c0_g5_i1 len=256 path=[395:0-173 546:174-181 554:182-190 563:191-205 578:206-255] [-1, 395, 546, 554, 563, 578, -2]
AAATTAGACATCAACAGTTATGCAACGCGGAAAACGTTTGTCCAGGGAATGCTGGATCTG
GCATTGCTAACAGCCAACGCCGCACAACTAAAGTACCTACTAACCGTTGGAGAGGCTCAT
CCATTCTACACATTTTTGATAGCTTTGGTTGTCACATCCATTTCCCTTCAGGTACTGCAA
GCAATCATAATTATAGTGCTAGGAACGCTACTCAATATCAACAAAGTCGAAGAACAACGA
AGGTCGGACATCGTCA
>TRINITY_DN107503_c0_g6_i1 len=220 path=[1:0-62 41:63-111 90:112-119 98:120-124 103:125-125 870:126-149 128:150-160 139:161-181 160:182-219] [-1, 1, 41, 90, 98, 103, 870, 128, 139, 160, -2]
TCATAAGTGCTTTTGATATGAAGAATCAAAACGTGGAGAAAGGGTCGTAAAATAGTATGA
TCAACGACGAATGGACATAACGCTTGCGGAAATTGGAGTACAATCATTCTACAATCCATC
AATCGGTTGAAACTAACACAGTTTCTATGTTTTAAATTGTTATTCACAAATAGTGTAAAT
AAAAGTGATTCATATTTGTAGCAACTTAGATAAAAAAAAA
>TRINITY_DN107557_c0_g1_i1 len=450 path=[829:0-162 2:163-314 154:315-326 166:327-338 178:339-350 190:351-405 245:406-449] [-1, 829, 2, 154, 166, 178, 190, 245, -2]
GAGATGTTTGCAAGCGATGTTCAGAATGACGGAACGGAGATCGTCATCCTGAAAGAGCTG
TCCGGAGACCATGTCCTTGATGGATTTCAGCTTAGCCTGGATGAGCGGAGGCTGAGCGTC
CTTAGGGACTGCGTCCAGCATGCCTTTGACTAGGGTTTCCAGCTCGGACCGTGTGATGAT
GGTGCGGAGCTGTTCGAAGACTACGCCGATTGAGCTGAGGAGAGCCTCCTGGGTCGGAAG
GATCTGCGAATGGCTGGCGACTAGAAGCATCCCATTGAGGGAAGTAAACACGGCGAAGAG
ATCGTGCTTGAACTTATCCTCGTATTGGCCACCGGAGGCGTGAGCGAAAAGTTTCCGGCT
TTGGATGATCAGTTTGAAGATGAACTCGAGGGAGCTAAAGCATTGGAGTATCGGTTCGAG
GTTGTCTGCGGTGTTCATCCAATCGGCCAG
>TRINITY_DN107517_c0_g1_i1 len=217 path=[223:0-35 236:36-74 275:75-87 288:88-164 365:165-176 669:177-187 680:188-188 681:189-216] [-1, 223, 236, 275, 288, 365, 669, 680, 681, -2]
GGATGCTTCGGAAGGAGATTTTGGTAAATACATAGACCGCGCAGATTCAGACTGTCAATT
TCATAACATATAATGACAATGGCAGTCTGAATCTGTGTAGCTTATTGTTTGGTGTTGTCT
CTGTGAAGATGATTCAGATGGATTTCAATGGCTATTCATTTGAAATGACAGTAGTTTGCA
TTTGAATCTTTGTATATCTTAATGCCAAGTATTATTA
>TRINITY_DN107515_c0_g1_i1 len=356 path=[603:0-41 622:42-46 627:47-236 817:237-253 834:254-266 847:267-277 858:278-355] [-1, 603, 622, 627, 817, 834, 847, 858]
TCGCGTTCTCCAGTTTGGCCCCGTAGGTCTTTTCCAGCTCGTCGCGGTAGTGCCGGATCT
GATCCTCGTGCTGCCGCCGCAGGTCCTGCAGCGCCTCGGCCAATTTGCTCTCGAATTCCT
GCTGCCGCCCGTTGTCGATCTCCACCAGGCGCGTCTCGTGCCGCCGTTTGGTCTCCCGCA
GCTCCTCGCTGTAAATGTTCTTCTGGAACTCCAACTCCTCCTTCAGGGTCTGCAGGCGGT
TCTCGGCGTCCACGCGGCGCAGCATCTCATCCTGCAGCTGCTTCTTGGCCTCGCTCAGCG
CGCCCTCCAACTTGGCCACCTGCGCCCTCAGGTCCCGCACTTCGTTCTCCAGGTTC
>TRINITY_DN107515_c0_g1_i2 len=206 path=[420:0-23 421:24-87 2829:88-111 509:112-149 2830:150-173 571:174-205] [-1, 420, 421, 2829, 509, 2830, 571, -2]
GCCCGCACTTCGTTCTCCAGGTTCCTCTTCTCGCCCAGCGCCGTGGACAGCGCGGCCTCC
TTGGAGTTGAGCAGAGCCTCGAGGTCCCCAAGGCGCGCCTGGGCCGCCAGGAGGTCCGCC
TCCTTCTTGGCATTCCTGGCCTTCAGCTCCTTGTGCTCCTCGCGCACTCTGCTCAGCTCG
AGCTGCAGCCGCGCCCGCTCCTTCGC
>TRINITY_DN107515_c0_g2_i1 len=357 path=[1832:0-253 16:254-356] [-1, 1832, 16, -2]
GCAGCCCGGAGCTCCGCGCGCCGCCGCGCTGGGAGGAGGGGCTCGGAGACAGACGGAGCC
GCTCCTCCTCGCCCTCCAGCAGTTTGCGGTAGGCGTTGATCTCCATGTCCAGCGCCAGTT
TGATGTCCAGCAGCTCCTGGTACTCATCCAACTGCTGCTGCATCCGCGCGCGCATCTCCG
CCATCTCGCGCTCCTTCTCGGCCAGCAGCCGCCGCCCCCCCTCCCGCTCCCGGCTCAGCG
CCTCCTCCACCTCCCGCAGCTTCGCCTCTTTGGCCGCCAGCTGCTTCTGCAGCTGACTGA
GCTCTGCGCTGAGGCTGTCGATGCGGATGTGCGTCTGCTGCAGCTCCTCGTGCGCCG
>TRINITY_DN107506_c0_g1_i1 len=262 path=[240:0-111 329:112-112 330:113-152 370:153-241 1015:242-261] [-1, 240, 329, 330, 370, 1015, -2]
GGTAGGAATACTGAGGGAAAAAGAAACTAGTAAATGGTATTTGTCGAGAAGATGAGTACG
AAATGTGATACTCGATTTGATTATAATTGCATTTCAATAGAACTAGCAACACTGTCCTAG
GTGACATGTCGGATTTAGGGTTCTCCAAACCAAAGTTTTATGTGGGTGTCCATTTGAAGA
CATTTTTTAGTCAAAGAGTCAAGACGTTTGAAATAACGATCGCTTAGTATAAACATGGAT
GAACACACTTTCTGGCAAACTT
>TRINITY_DN107565_c0_g1_i1 len=234 path=[227:0-103 308:104-117 761:118-159 1289:160-183 827:184-233] [-1, 227, 308, 761, 1289, 827, -2]
GGGCGTATTTGGACGTATTTGGAAAAGCATTTTTTTCCCGTTTGTTTCTAGCATTTTATC
CTACAATTAGGAGGACACCAAATAATAACGGTTCCCGCAGCCGTGACTCAAAAATTAGAT
GAAATATTTTGAAATCATCTCTCTAAGCAGTTCCTTTATTGCCGTGGAACTGCAGTTGTG
ATGCTTGTTGACTAAAGCATACCGTGCATTTGAAATGCAACGCAGCAGCTGTGC
>TRINITY_DN107565_c0_g2_i1 len=239 path=[227:0-103 308:104-117 322:118-127 332:128-155 360:156-189 1066:190-204 1081:205-212 508:213-213 418:214-214 509:215-238] [-1, 227, 308, 322, 332, 360, 1066, 1081, 508, 418, 509, -2]
GGGCGTATTTGGACGTATTTGGAAAAGCATTTTTTTCCCGTTTGTTTCTAGCATTTTATC
CTACAATTAGGAGGACACCAAATAATAACGGTTCCCGCAGCCGTGACTCAAAAATTAGTT
GAAATATGCTGAAATGTTAGCATCATTCATCTCTCTAAGCAGTTGCTTTATTATCGTGGA
ACAGCAGTTGTGCTGCTTGTTGACCAAAACATACCAAATCAAATTGCTATGATACGTAA
>TRINITY_DN107594_c0_g1_i1 len=277 path=[741:0-46 765:47-120 839:121-276] [-1, 741, 765, 839, -2]
TCGACAGCACGGAGAAATCGGCAAACAGCTGGCCGCTTCGTCCAAGGTCGCCTCAGACGC
CACCAAAGCCAAAGAAGAACTCCGCGTTCAGCTGGAGGAAATCCAGCAGAAGCAATCGGT
CGTCGAGGAGCAACTGCAGCAGAGTTCCTCGGAAGCCAAGCGGGAACAGGAAGCCGTGGC
AGAGGAACTCCGAGCCATCACCGAAAAGTACGAAACCCTGCAGAGCAAGTTCGAAGAGAT
GGAAGCCAACCGGCAGGCGGAGATTGCCGAGCTGCGG
>TRINITY_DN107520_c0_g1_i1 len=325 path=[613:0-114 311:115-129 326:130-162 359:163-222 419:223-252 2060:253-276 473:277-293 490:294-324] [-1, 613, 311, 326, 359, 419, 2060, 473, 490, -2]
CCGTTAAGGTAAAACGGGAGCTATCGGACAACCTACGAGCGAGAATGGATTGGGTGAAGA
TATTCGTGGAGCAGAAGTTCACCGGAGCCGAATTGAAGGAAGAGTACCTGGACTCGCTCA
GCTTCCACATTCCTCGGACAGACCTCCGATGGTCGGCGATGTTCGGTCTGATGGAAGCAG
CCCGAGATGAGCTGGAAATCGAAGACTACGCCCTGGGGCAGACATCGCTGGAACAAGTAT
TTCTTTATTTTACCAAATACCAAAGAGAAGATCAATAAACTGGCGACAAAGTCGTTTTAT
GTATATACTAGCTTGAAAAAAAAAA
>TRINITY_DN107520_c0_g1_i2 len=312 path=[613:0-114 311:115-129 326:130-162 359:163-222 419:223-252 2060:253-276 473:277-293 1791:294-311] [-1, 613, 311, 326, 359, 419, 2060, 473, 1791, -2]
CCGTTAAGGTAAAACGGGAGCTATCGGACAACCTACGAGCGAGAATGGATTGGGTGAAGA
TATTCGTGGAGCAGAAGTTCACCGGAGCCGAATTGAAGGAAGAGTACCTGGACTCGCTCA
GCTTCCACATTCCTCGGACAGACCTCCGATGGTCGGCGATGTTCGGTCTGATGGAAGCAG
CCCGAGATGAGCTGGAAATCGAAGACTACGCCCTGGGGCAGACATCGCTGGAACAAGTAT
TTCTTTATTTTACCAAATACCAAAGAGAAGATCAATAAACTGGCGACAAAGTCGCATTAT
GTAAAAAAAAAA
>TRINITY_DN107520_c0_g2_i1 len=204 path=[1276:0-67 1321:68-76 1330:77-85 1339:86-133 1387:134-203] [-1, 1276, 1321, 1330, 1339, 1387, -2]
AGCGGAGGCAACAAACGGAAGTTGAGTACGGCGCTGGCACTGATCGGGAATCCAGCGGTA
GTCTACCTGGACGAACCGACTACGGGGATGGACCCGGGTGCAAAGCGCCAATTCTGGAAT
GTGATATGTAAGATTAGGGAAGCGGGGAAGGCGATTGTGCTGACATCGCACAGTATGGAA
GAATGCGAGGCACTGTGCACGAGG
>TRINITY_DN107598_c0_g1_i1 len=329 path=[1:0-69 48:70-197 176:198-203 182:204-212 730:213-259 238:260-328] [-1, 1, 48, 176, 182, 730, 238, -2]
ATCTCTTGAGTCCCCCTTAAAATGCCCCTAACACCTTCTGGTGCACCGTGGTTTCCCATG
GAATGCCCCAGAAACGGCACTGAGATCCATTAGAACTCCCCTAGATCCCTGCAAGGCCAC
CTGAAGCACTCCTGAGACCTCCTAGAATCCCTGAAGCCCCCTGAGGGGGCCCTAAAACCT
CCTTGAAACACTCCTGCTATCTCCTGGTACCCCACTGAAATTCCTTTCAACCCCCTGCAA
TCAACCTTTGCTCGTCCCTATAAACGCCCCCTAGCCGCCGTTGCCATAGTTGCCATGATT
ATTATATTTTTATACACAATATTGCAGAG
>TRINITY_DN107538_c0_g1_i1 len=413 path=[2177:0-62 788:63-72 798:73-77 1927:78-146 872:147-412] [-1, 2177, 788, 798, 1927, 872, -2]
GCTCGTAATCAATAGTTAATGTTTGATTTTTTTTCTTCAATTGTTTAAATACGTTCATTT
GTTTAAGGTTAACTTACAGTAGACTTCGTTTGATCCCTTCCACTGCTTTACGACATAAAA
GTTACAGTTTCTGACATAGAGCCTCCTATATACGATAGTTCTTCTTACGATTTGTTGTCG
ATTTAATAATATTTCTTAACCATTTGCACACTTTTCAACTTGACGATTTTTTTAAGTTCT
ACTTTCAACTAACTTTCTTTAACAATTTCCAATGCTTTACTAATTGATGAATGGCTTTAC
GAACGCTTTCTGAAGGCTGTTTACGTCATTTTTGGTTTTGAACTGTTCGACTGCTGCAAT
GAATGCTGAAGCGATAACAAAAAATCTGTTATAAAAAACAAAAGTTTTAACAA
>TRINITY_DN107538_c0_g2_i1 len=398 path=[376:0-189 543:190-245 599:246-350 704:351-364 718:365-397] [-1, 376, 543, 599, 704, 718, -2]
ACCTGCCCATCAACTGGATTCTGACGGAATTGATAAATACGGGCTTTGCAACGTTGCTGT
ACCTCATCGCATTTATTGTGCAGCTGGCGACGTGGTCCAATCTGTACGGGTACTTCAGGA
GCGCGAACATCGCGGCGGGGGTGTTCGGTCTGTTCAACTTCCTGGCGTACACGGCGGGAA
CGTACTTCCTTTTCGTGGAACATAGATCCAGCGGAGTGTAACAAGCAAACCGTGACGACG
CCGCCACTTATCCCGCAAAGACGTGACTAAGAAGAAGAGCCACACCGAAAACAACAACAA
CAAAACCACAAAACGCCCTTCTTCATCCGGTGGATGGACATTGTGCTAACAAACATCTAT
ACTTAGCTTTTAGATGGCAACGAGAGGGCCCTTCCGAG
>TRINITY_DN107538_c0_g3_i1 len=410 path=[751:0-44 773:45-59 788:60-69 798:70-74 803:75-93 822:94-143 872:144-409] [-1, 751, 773, 788, 798, 803, 822, 872, -2]
GTAATCAATAGTTAATGTATGATTTTTTTTTCTTCAGTTGTTTAAATACGTTCATTTGTT
TAAGGTTAACTTACATTAGACTTCATTTGATCCCTTTCACTGTTTTACGACATAAAAGTT
GCAGTTTCTGACATAGAGCCTCCTATATACGATAGTTCTTCTTACGATTTGTTGTCGATT
TAATAATATTTCTTAACCATTTGCACACTTTTCAACTTGACGATTTTTTTAAGTTCTACT
TTCAACTAACTTTCTTTAACAATTTCCAATGCTTTACTAATTGATGAATGGCTTTACGAA
CGCTTTCTGAAGGCTGTTTACGTCATTTTTGGTTTTGAACTGTTCGACTGCTGCAATGAA
TGCTGAAGCGATAACAAAAAATCTGTTATAAAAAACAAAAGTTTTAACAA
>TRINITY_DN107538_c0_g4_i1 len=410 path=[751:0-44 773:45-59 788:60-69 2385:70-93 822:94-143 872:144-409] [-1, 751, 773, 788, 2385, 822, 872, -2]
GTAATCAATAGTTAATGTATGATTTTTTTTTCTTCAGTTGTTTAAATACGTTCATTTGTT
TAAGGTTAACCTACATTAGACTTCATTTGATCCCTTTCACTGTTTTACGACATAAAAGTT
GCAGTTTCTGACATAGAGCCTCCTATATACGATAGTTCTTCTTACGATTTGTTGTCGATT
TAATAATATTTCTTAACCATTTGCACACTTTTCAACTTGACGATTTTTTTAAGTTCTACT
TTCAACTAACTTTCTTTAACAATTTCCAATGCTTTACTAATTGATGAATGGCTTTACGAA
CGCTTTCTGAAGGCTGTTTACGTCATTTTTGGTTTTGAACTGTTCGACTGCTGCAATGAA
TGCTGAAGCGATAACAAAAAATCTGTTATAAAAAACAAAAGTTTTAACAA
>TRINITY_DN107538_c0_g5_i1 len=238 path=[704:0-36 1525:37-180 1669:181-237] [-1, 704, 1525, 1669, -2]
GGTGGATGGACATTGTGCTAACAAACATCTATACTTAACTTTTAGATGGCATCAAAAGGG
CCCTTCCGAGGAATGTTGGGCCACGTTTAGATCGCAACACGAACTTCCAGTGCACAGCTC
CTACTAACGGCTTCAATGGCTGGCTGGTGGTTTAAATCAACTGAAAATGCATCAAACAAA
GTCATTTTAACGTAAACACACAAATACACCCACAAAACTCAAACACAAAATACGGAGG
>TRINITY_DN107547_c1_g1_i1 len=254 path=[477:0-124 1411:125-138 386:139-146 394:147-150 398:151-151 477:152-253] [-1, 477, 1411, 386, 394, 398, 477, -2]
TGGGATTATTGATGGGTTAATGGAACTATTGATGGGTTAATGGGATTACTGATGGAATTG
ATGGGATAATTAATGGGTTAATGGGATTATTGATGTGTTAATGGGATTATTGATGGATTG
ATGGGTTAATGGGATTATTGATGGGTTAATGGAACTATTGATGGGTTAATGGGATTACTG
ATGGAATTGATGGGATAATTAATGGGTTAATGGGATTATTGATGTGTTAATGGGATTATT
GATGGATTGATGGG
>TRINITY_DN107547_c1_g2_i1 len=222 path=[477:0-124 579:125-140 595:141-170 625:171-221] [-1, 477, 579, 595, 625]
TGGGATTATTGATGGGTTAATGGAACTATTGATGGGTTAATGGGATTACTGATGGAATTG
ATGGGATAATTAATGGGTTAATGGGATTATTGATGTGTTAATGGGATTATTGATGGATTG
ATGGGGTTATTGATCGGATTGATGGGATTATTGATGGGATTAATGGGATTATTGATAGTT
ATGATGCGATTATTGATAGAATTGATGGGTTTGATGGGATTA
>TRINITY_DN107547_c1_g3_i1 len=243 path=[625:0-73 676:74-78 976:79-125 1023:126-126 1196:127-180 1250:181-203 1555:204-233 1158:234-242] [625, 676, 976, 1023, 1196, 1250, 1555, 1158]
TATTGATGGGATTAATGGGATTATTGATAGTTATGATGCGATTATTGATAGAATTGATGG
GTTTGATGGGATTATGGATTGCTTGCAGGCAGTATTCATGTGATTAATGGGATTATTGAT
GGGTTTATTGATAGGTTTGATAGGATTATTGATAGAATTGATGAGTTTGTTGTGATTATT
GATCACTTGAAGGCATTATTGATGTGATTAGTGGGATTATTGATAGCTTTGATGGGATTA
TTG
>TRINITY_DN107547_c1_g4_i1 len=259 path=[419:0-40 437:41-41 438:42-80 398:81-81 379:82-82 399:83-102 419:103-120 437:121-121 1067:122-212 1158:213-221 1167:222-224 1463:225-239 1506:240-258] [-1, 419, 437, 438, 398, 379, 399, 419, 437, 1067, 1158, 1167, 1463, 1506, -2]
GGGGTTACGGGTGGATTAATGGGATTATTGATGGATTAATGGGACTACTGATGGATTGAT
GGGATTATTGATGGGTTAATGGGGTTACGGGTGGATTAATGGGATTATTGATGGATTAAT
GGAACGATTGATGGGATTGATGGGTTTGATGGGATTATTGATTGCTTGAAGGCATTATTG
ATGAGATTAATGGGATTATTGATAGCTTTGATGGGATTATTGATACAATTGATGGGTTTG
TTGGGATTATTGATCGCTT
>TRINITY_DN107547_c1_g4_i2 len=280 path=[477:0-124 1411:125-138 386:139-146 394:147-150 398:151-151 379:152-152 380:153-158 386:159-166 1195:167-167 1023:168-168 1024:169-211 437:212-212 438:213-251 398:252-252 379:253-253 380:254-259 386:260-267 394:268-271 398:272-272 379:273-273 380:274-279] [-1, 477, 1411, 386, 394, 398, 379, 380, 386, 1195, 1023, 1024, 437, 438, 398, 379, 380, 386, 394, 398, 379, 380, -2]
TGGGATTATTGATGGGTTAATGGAACTATTGATGGGTTAATGGGATTACTGATGGAATTG
ATGGGATAATTAATGGGTTAATGGGATTATTGATGTGTTAATGGGATTATTGATGGATTG
ATGGGTTAATGGGATTATTGATGGGTTAATGGGATTATTGATGGGTTTAATGGGATTACT
GATAGATTGATGGGATTATTGATGGATTAATGGGACTACTGATGGATTGATGGGATTATT
GATGGGTTAATGGGATTATTGATGGGTTAATGGGATTATT
>TRINITY_DN107573_c0_g1_i1 len=373 path=[351:0-104 1359:105-128 457:129-182 511:183-206 535:207-210 539:211-276 605:277-313 642:314-372] [-1, 351, 1359, 457, 511, 535, 539, 605, 642, -2]
GTCGGTTTTCGTTCGTGCTTTTGCTTTTCGACGGTTTGTTAGCTTTCACTCACGGTTGTT
TGTGTTTTTCCCTTTGTTCTCTCAGGAAACCAAAGCATAAACATCCATCAACATAAAACG
TCACTGGCGGCAATAAATACACTGTTAAAAATTGAATTTACCTACTCGTTTGCCCTTTTC
GCTTCCTTATTTCTGGTTACTCTTTTTATGGGTTTGTACCACAATTACTACGGTTGTTTC
AAATTTCTCTATTATAGATTGCATAAAAGGTTCTCTTTGTTACTCAATTAATACGATATA
ACGACGTTTCAAATTTTCACTTAATATTCTCTTGTTTTGTTGTGAAAGTGTGCCGGTTTT
ACAAGTTTCTTGT
>TRINITY_DN107533_c0_g1_i1 len=379 path=[699:0-253 24:254-291 664:292-326 96:327-378] [-1, 699, 24, 664, 96, -2]
TCCAGCTTAATTCAAAAGTACGTAGGGAAGGGAAAAAATAGATTCGAATGTGAATCTTTC
ACTGTTTTCTTTTTCCTTCCCTCGGTACTTGACTTTTTTGTTTATCTGATTCGCCCTTCC
TGTAACAATGTTTGCACATAAAATTTCTACACGATTTAACGACTGTTGTGTTTCAAACTT
TCTACAAAATATTTCACTTCAAATATTTTTGGCAACGGTTCCCCCGAAAATTTCCCTTTT
CCCACCAATTTGTTTCGCTGTAAAATACTTTCGATTCTTTCGATAAATCGCGTTCGAAAA
GTTTCGAAACTTTAGTCGCTTGTTTTACTTGACTTTTGCCAAAAACTAGAGCTCAGCTTC
CGCTGGCCGTAAACTAGCA
>TRINITY_DN107595_c0_g1_i1 len=213 path=[537:0-78 50:79-119 91:120-181 153:182-188 893:189-212] [-1, 537, 50, 91, 153, 893, -2]
TTATTCGGTTTTAATTTCGTGTTTATCACTTTCGGTTCTCGTCCAATCCACTAAAGATCA
TGAAAACCACCATGGAAGGATCAGCGGAGGGGAAGAAGGTCTACAAATTGGTTCTAACTG
GAGGACCTTGTGGCGGTAAGACGACCGGTCAGGCGCGGCTGTGCACTTTCTTTGAAAACC
TCGGATGGAAGGTGTTTCGAGTGCCTGAAACGG
>TRINITY_DN107528_c0_g1_i1 len=703 path=[244:0-58 281:59-241 1707:242-379 602:380-469 692:470-498 721:499-531 2299:532-555 778:556-577 800:578-637 860:638-702] [-1, 244, 281, 1707, 602, 692, 721, 2299, 778, 800, 860, -2]
GGATTTCTTGCGGAGCACTATGCACTCCGAGTTACCGTACGTTGGCAAGGTGTCCCGCCA
GATCAGTCCGATCGCAAGCTGTCGTTCTTTGTGAAAGCACTTCCCCGACAGAATCCCTGT
TTGGTGGAATATTTAGAGAGTATAGGAACGTTCCGAAAGGAAATCAAGCTGTTCCAAGAG
GTCCTTCCACGAATTCACCAAGCGGTAGGTGGAAAGAACTTCGCTCCTAGGATGGTTCTT
GCTAAAGGAAACAGACTGATCGTTTTGGAAAATCTGAAGACCAAAGGCTACGACATTGTT
GCGGCCAATAATGGGCTTCTGGATGGCTTTCAACTGCGCAAAGCAATGGATGCGCTGGCA
AGACTACACGCTGGATCATTTATCGTTGAAAAAACGGAAAAGAAGAGTTTGACTGAGTTG
TATCCTGGAGTGTTGGAGGAAAACGCTTGGATCGAATGCGAGAGTAGCGTCCGCCGGAAA
GACGTTGAAAATGTTATTCGCTTCTGGTGTGAAGTTGTGAAACTATCGGAAATGAATCTT
AAGCGATTGAACGTCATTTTAGAAGAACTTCCACAAGTAATACGGAAAATATTCCAGTAT
GTCAAACCCTCGCGGCAGTTCCAGAATGTTCTTTGTCATGGAGATTTGTGGAAGAATAAT
CTCATGTTCCGATCCCTAGCCGGTATTCCAGAAGATTGTATTC
>TRINITY_DN107555_c0_g1_i1 len=340 path=[318:0-27 323:28-73 369:74-151 801:152-175 471:176-339] [-1, 318, 323, 369, 801, 471, -2]
TCTGGCGTTAAAACGATAATATCTGCAAGGGGAACATTGTTTATCTCCGCTGTAAACAAT
CAGAGTGAAATGTCAAAGTCTCCATCGAGGGCTCTATTAAAAGTGCTGAATGACAGACGC
GCTAAAACGATCAAATTTGCCAAAATCTGCTGATTGATTTGACAGTTAAACTGTAACCAA
CTCGACGTGATGACGTTCAGATTCCAGTAAGCTTTGAAATCCAACTTTATTTGAATGAAA
AAGTTGCAAGCCAGATGTGCTAAATCAAGTGACATCTTTAAGAAATCGAGTTTAATAAGC
CTTTTCATTTGACAGATTCGTGTATGTCATTGTTTACAAA
>TRINITY_DN107555_c1_g1_i1 len=243 path=[1723:0-46 939:47-75 968:76-242] [-1, 1723, 939, 968, -2]
AATCGTTTTATCCCTACCGAAACGTGAGCAGAATTCGGGCAGCCATTAGCACTCGTAAGG
TGCTCACCTTTTGCTCACATAGGCCTAATCAGGAGACGTTTAAATCCGCTGATTTTGGGG
GCCTTTGACAGTTCTCCTATAAAAATGACAGTTCTGTTTTCGTGTCTTTGTTCGACAGTA
AACAGTGGCTTTCATGGACCTGCCATATGGAAAGGCCAATTCCAGTTAGAATTAAACGAT
TTG
>TRINITY_DN107555_c1_g2_i1 len=232 path=[210:0-150 338:151-165 353:166-174 362:175-185 373:186-198 386:199-218 406:219-231] [-1, 210, 338, 353, 362, 373, 386, 406, -2]
CCAGTGGTAATGCCCGTCAGAACTTTGCTCACTTTCTGGTAAGGATCAGTCGATCTGACG
TATGGCTTGTGTTGTTTAACAGCTGATCGATCTTATCGATCAGCTGTCAAATGACACGGG
TCAGACGTTAGACCATTTGATTCTTACCGAAAATTCTGGCTGTCAGCTATCACGTTTGAC
AGCTGATTGATCAGACCGAGCAAGTGTCAAAAGACACAAACCAGACGTCCTA
>TRINITY_DN107555_c1_g3_i1 len=232 path=[210:0-150 338:151-165 353:166-174 1651:175-198 386:199-218 406:219-231] [-1, 210, 338, 353, 1651, 386, 406, -2]
CCAGTGGTAATGCCCGTCAGAACTTTGCTCACTTTCTGGTAAGGATCAGTCGATCTGACG
TATGGCTTGTGTTGTTTAACAGCTGATCGATCTTATCGATCAGCTGTCAAATGACACGGG
TCAGACGTTAGACCATTTGATTCTTACCGAAAATTCTGGCTGTCAGCTATCACGTCTGAC
AGCTGATTGATCAGACCGAGCAAGTGTCAAAAGACACAAACCAGACGTCCTA
>TRINITY_DN107555_c1_g4_i1 len=381 path=[777:0-134 889:135-184 939:185-213 968:214-380] [-1, 777, 889, 939, 968, -2]
AGCGATCCTGCATTTTACGAGTGGTTGTGATCACCAGAATGTTGCTTACATTCTGCTAGG
GATCAAGCGATTTGACATCTGGCTTGTATCGTTTGACAGTTGATCGATAAATTGACAAAC
GACACAGATCAGACGTCAAATCGTTTTATCCCTACCGAAACATGAGCAGAATTCGGGCAG
CCATTAGCACTCGTAAGGTGCTCACCTTTTGCTCACATAGGCCTAATCAGGAGACGTTTA
AATCCGCTGATTTTGGGGGCCTTTGACAGTTCTCCTATAAAAATGACAGTTCTGTTTTCG
TGTCTTTGTTCGACAGTAAACAGTGGCTTTCATGGACCTGCCATATGGAAAGGCCAATTC
CAGTTAGAATTAAACGATTTG
>TRINITY_DN107530_c0_g1_i1 len=227 path=[299:0-191 468:192-202 845:203-226] [-1, 299, 468, 845, -2]
AACTCTGAAAAGTCAAATCCGAGTGGGGATCTCCTGGTTCCTACTTTCGAAGCCAGTGCA
AGTCACAAACTTTACCAAGCACAAGATTTCTTTCATATTTTTTATTGTTGATCCAACAAA
TTCACATGTCATTTCCTCCTCTCTCGAAACGATTTGGACTAACTTCGGGAAAAAAACCAA
AACGCTGGCCAAAACCCTAATAAACTAAAGCAGCCTGACCGGACCGA
>TRINITY_DN107567_c0_g1_i1 len=364 path=[1:0-80 59:81-106 85:107-241 1864:242-265 244:266-309 1863:310-333 312:334-363] [-1, 1, 59, 85, 1864, 244, 1863, 312, -2]
TCACGCAGTGCGTCAAGGTTGTGTCCGTACCAGCTAGGAAATGACAGCGCGTGTCCAAAA
CCGGCAAGAACAGACCCTAAATCAGCGCCTCCGCTCATGTGCATGACGCGCCACCCAGCC
TCGCGCCACGCCGTTGCCACCTTGATGGGGTCACAACTATGCGCCGGATCAACAAGAAGG
ATCCCTGAACCAATGGGGCCACCAGCTTCAGGACCTGAACCTGACTGAACGTCGACTGTC
ATCGGATGATCCTCTTAAACGTTGAGTAATGGTCCGGCGTCCAAAAACAGGTGGAGTCTG
AACCGCACACGATGCGACGCGGTCCTCGACCCTGCGCTCCAGGAGTGGCGACGGTGTACT
CGTG
>TRINITY_DN107589_c0_g1_i1 len=331 path=[1:0-136 115:137-287 266:288-330] [-1, 1, 115, 266, -2]
ACTGTGATAGTACGCTAAGAACGATGAACTTCTGTGCCTTAGAATAACGACTTGCCCTCC
ATCATGTTTTTCGCACAGTAGTGCGCAAACTGCGCCCCCATCAGTAGGAAGTCCGATATG
ACCGAGACGTCCGGTATGCAAACAGTCAGCGGGTAGATCAGAACGTACCATCCAGCGCAG
AAAAAGGCCACCCAGAAGCCGACGACGATCAACAGGATCAACCAAATGATGGACCACAGG
ACGTTAGCCATTTTTTGTTAGTGTAATCTCGCCCGGAACCGACGTGGGAAAACAAAATAA
ACACAACGAGTACCGCAAAACCTAGACCGAA
>TRINITY_DN107569_c0_g1_i1 len=241 path=[643:0-91 252:92-96 257:97-164 1039:165-188 349:189-191 352:192-215 781:216-240] [-1, 643, 252, 257, 1039, 349, 352, 781, -2]
CACGATCTCAAGGAAATGTTCGTCGATTAGAGGAGATGCGCTTGATGTGTTGTCGAAATG
TGAAAAAAGCCCGGATCCGAGATCAGAGGTGATTATGAGATGATGCATCATCGGTCGAGA
AAGTTTTTAGGTATACACTTATAGGCGTGTTTCACTTAGGAGATAGCAGCACAGTAAGGA
TTTATGATGAGACGAGACTTGCCTCCCCGCCTTAAGAGAGGGGGGCGGTGCGAACATTAC
G
>TRINITY_DN107569_c0_g2_i1 len=249 path=[225:0-49 252:50-54 546:55-151 352:152-175 376:176-248] [-1, 225, 252, 546, 352, 376, -2]
GGGAGGTGCTGTCGAAACATAAAAAAACCCGGATCCGAGATCAGAGGTGATTATGCGATG
ATACCATCATCGATCAAGAAAGTTTTTAGGTATACATATAGGCGTGTTTCACTATTTAGG
AGATAGCAACACAGTAAGGATTTATGATGAGACGAGACTTGCCTCCCCGCCTTAAGGGAG
TGGGGGCGGTGCGAAAATTACGACGGAACAATAGCGTGTATATGTATCAGATGTTCATTC
GATCGAATG
>TRINITY_DN107535_c0_g1_i1 len=241 path=[385:0-100 566:101-121 11:122-124 14:125-125 587:126-149 39:150-173 63:174-240] [-1, 385, 566, 11, 14, 587, 39, 63, -2]
AGGTCGGCTACTTCATGCGCACGCTGTTGAAGAATACTAGGAAACATCAAAACAATGGGG
AAACTGGAGGCCCATATCAACGAAGATGGTGCTCTACTCGGTGCTGGTGTAGAGATACTT
TGTAGTGAACAAGGTATCAACACAGAAAAACAGACGTAACACTTCGAACATATTCTTCCA
ATGCTTAAATGACTAAGTTTTTTCAACCATCAACTAGGTGGCGGTAGTGGTTAAACTCGA
A
>TRINITY_DN107535_c0_g2_i1 len=241 path=[385:0-100 463:101-124 14:125-125 587:126-149 39:150-173 63:174-240] [-1, 385, 463, 14, 587, 39, 63, -2]
AGGTCGGCTACTTCATGCGCACGCTGTTGAAGAATACTAGGAAACATCAAAACAATGGGG
AAACTGGAGGCCCATATCAACGAAGATGGTGCTCTACTCGGCGCTGGTGTAGAGATACTT
TGTAGTGAACAAGGTATCAACACAGAAAAACAGACGTAACACTTCGAACATATTCTTCCA
ATGCTTAAATGACTAAGTTTTTTCAACCATCAACTAGGTGGCGGTAGTGGTTAAACTCGA
A
>TRINITY_DN107570_c0_g1_i1 len=301 path=[455:0-219 652:220-300] [-1, 455, 652, -2]
GGGTCACTGGGTCAGATTCGTATAAAAAGGGCTGTTTTTCGGTACACAGAGTGTTTTCCA
TTATGATTCGCTATTAAACTCACTCTATTTTCACTAAAACTTATACCTCTGCAATCAAAC
ATTGTTTCCACACAGTTTTTGACCGTTTAGGAACTACCGGATGTGGCCACCGGACATAAT
CTCCGGAGGAACCTGCCACATACTGTATACTGGGGTACACAACCATAACCCATTTTTTGC
AGCTCTGTGTATTGACTTTAGCGGTATAGTGTCTTAGAAGATTTTGTTCTATATACTAAA
C
>TRINITY_DN107570_c0_g2_i1 len=250 path=[1:0-30 9:31-249] [-1, 1, 9, -2]
TGGTATAGTGTCTAAGAAGAATTTGTTCTATTTTAACTTTTGTGATTAATCCACCATAAG
TGCGACAGAAATTCACGTTTTTCATAAATGAAGATAGAGTATTTGAGTCTTCTGCAATGT
TAGAAAAATGTATTGTTGGAAAGTTTGCAGAACAAACTATTACCTTATTTGTTTAACTGT
AAGGGTTATGTGTCATTTTTTATGAACGATCCCTTAAATATCATTTTCCGTTATTACTTT
TTATGGGGAA
>TRINITY_DN107518_c0_g1_i1 len=331 path=[309:0-39 326:40-184 1147:185-208 495:209-228 515:229-258 545:259-266 553:267-273 560:274-290 577:291-330] [-1, 309, 326, 1147, 495, 515, 545, 553, 560, 577, -2]
TTTTGGCCGGCCCCTTAGTGTCCCACCAGAATTCAACCATCTTCGCTAGGTGTTCGATTT
CCGTTTTGTTAACACTATCCTTCGGGGCAGTTTCTTTTGGTCGGTTGTCGTTCAGTCCAA
TGATGAAGTTTCCAAATTGTGCCTCCAATGATTTTGCCACCAAATTGAGTTTTAAAACTT
TTATGACAATTTCCAGGACTTTAAACACTAGGCCCAGAACTACGTACATGCCGTAGTAGG
GACTCATCCTAACGATGTTGATTATAACCGGTAAAAGCGAGACCAATTAATATGAGCTAC
CCGAAGTCGAAGATGGTGTCTACTGCTGCAC
>TRINITY_DN107596_c0_g1_i1 len=423 path=[1:0-178 2451:179-202 181:203-367 346:368-389 1830:390-422] [-1, 1, 2451, 181, 346, 1830, -2]
GGGTGGACAGTGAAGGTGGCGGAGCGATGAATAGCGACGGAGATGGTGATATTAAACGGG
CCCGGTTTCAAGGGCCTCCGGTGGAGCAACAGCACGGGGGCCTCATGGCAACAGCTGGTA
GTACTGGGCTGGGAGACACGTAGCGAAGGATCTTGTTTGGGACGATTTAGAAACGTGCGA
GTGCCAACTCGGTGCGAAAGGACTGTTCTTCTAGGAAGGGATGGAAGTGTGTAATTTGCT
GAGATTGAAGATGTTATGGGAGATAAAAGGGTGCAGGGTTTGATGGAGACGATTGGTATT
TTATGGCATGTCCAATGAAACCATAGTCCATAGCAATCCTTTGCTCCTAAATTCATCCTA
TTCGAAAACACAGCGATTATGGCACCGATTTAACGGGATCATTATTATTGTCATACTAAC
CAC
>TRINITY_DN107596_c0_g2_i1 len=462 path=[999:0-37 2453:38-61 1038:62-85 1062:86-109 1086:110-121 2455:122-145 1122:146-158 1143:159-245 1230:246-305 1290:306-322 2452:323-346 1331:347-407 2454:408-431 1416:432-461] [-1, 999, 2453, 1038, 1062, 1086, 2455, 1122, 1143, 1230, 1290, 2452, 1331, 2454, 1416, -2]
GATTGCGACGTCGGTTTCCGGATACACGGGCATCTGGCAAAGCACCTGCGCTCGAAGATG
CACGTCCTCAAGCTGGAATGCCTGGGCAAACTGCCGTTCGGAACCTACACGGAGATCGAA
CGGTCCGGAACGAATCTGACGGAGATCGATACGACGGATTGCGAGAACTCACTTTCCAGC
TTGAAGCGATTGGCGGTCCGGCTGAACGTGAAGGATCCGGCCAATGTGCTTCCCGGGGGA
GGTGGGTCAGATGCGGGTCCTAGTGGGAACGAAACCGATAGCTGTGATGACAATCAGTAC
GAGAATGACAACGAATCGGCCGGCGAAGGGGACAGCCCCAATGGGCCGAACCACAGGGGA
ACGGAGGAGGAAGACGAAGGTGACGAGGGCGAGGCCAGCGGAGGTGATCATCAGCAGGGA
AATAATAATTTCCTGAAACGATCGCGGGTGGACAGTGAAGGT
>TRINITY_DN107562_c0_g1_i1 len=206 path=[488:0-205] [-1, 488, -2]
GGAACTCAACCTCGGAACAAACAGCACTGCTTTGCTCAGGGACGAACAATGCTTTGGAAC
AGACCAGCAAAGCCCTCAGTCAAAAGACTTGCTCAAAGGGACAAGAGTTTTTCGTGGAAG
GTGGCACGACAGCGATCAATTCCAAGAATCTGCAGTGTAAGGCAGCCGTAGATGGCGAAT
GTGCTGAAAATGTCGGACCTTGTGGA
>TRINITY_DN107562_c0_g2_i1 len=204 path=[887:0-55 5:56-69 19:70-94 44:95-105 55:106-108 58:109-172 122:173-203] [-1, 887, 5, 19, 44, 55, 58, 122, -2]
CAATGGTCGATATCATGAAGGCAAAAAGTGCCACACTCAGAAAGGTCACCAGTTTGTTGT
TTAAGATAACATCCCTGCATTGCCTAATCGATTCACTGGCCGCCATCTTGAACTAGTTTT
TTTTTAGATTTAAAAATTGAATAATTCTTCCTGTTCTGGCTTCAAAACGGACTCCCACAC
CTTCACATCATATTCCTAACCACT
>TRINITY_DN107562_c0_g3_i1 len=202 path=[887:0-55 5:56-69 19:70-94 44:95-105 671:106-119 1267:120-143 709:144-152 718:153-170 122:171-201] [-1, 887, 5, 19, 44, 671, 1267, 709, 718, 122, -2]
CAATGGTCGATATCATGAAGGCAAAAAGTGCCACACTCAGAAAGGTCACCAGTTTGTTGT
TTAAGATAACATCCCTGCATTGCCTAATCGATTCACTGGCCGCCATTTTGCACTAGTTTT
TTTAGATTTAAAAATTAAATAATTCTTTCTGTTCTGGCTTCAAAACGGACTCCCACACCT
TCACATCATATTCCTAACCACT
>TRINITY_DN107561_c0_g1_i1 len=220 path=[1:0-71 50:72-85 64:86-95 74:96-107 86:108-120 99:121-219] [-1, 1, 50, 64, 74, 86, 99, -2]
ACAGGCCGCTCCGGCACTGGCCAAACCACCAAAGTACCAGTACGATACTCGCTTTTGCTT
TTCATCGGCCATATTGGGGCTGTTGTTGGTGGTTGACCTTGTGCTCCGTTATCAGCGAAT
CCTGCAAAGACACATGACCCGGAAGGTAAAGGTGAGAGATCATTGGCAGAGCACACCGCA
CTCCACGATCCGCGCTCTCGATTTCGATAAAATTTCAATG
>TRINITY_DN107513_c0_g1_i1 len=330 path=[1105:0-36 650:37-93 239:94-145 1302:146-169 315:170-213 1304:214-237 383:238-238 384:239-257 1073:258-273 998:274-281 427:282-329] [-1, 1105, 650, 239, 1302, 315, 1304, 383, 384, 1073, 998, 427, -2]
TCTGACGAATATAGGGCAGAGCTTCCTTCGCCAACAGGAACGAACATTTTACGTTGACTT
CGAAAATCTTATCCCATGCTGCTTCACTAGCATCCAAAACTGCCCCAACCTCCGGGTTCA
CGGCCGCGTTCGACACCAGAATGTCAATTCCCCCGAACTTCTCGACGGCTTTCTCGAATA
GGGCCTTCCGATCGCTGGCATTGGCAACGTGACATTTGACCCCAACAACGTCCAGTCCGG
CTTTGGTCAGCTGGTCCACCGCTTTGACCACATTTTGCTCCTTCCGGCTGCTGACGACCA
CTTTTGCTCCTTCCTGGCCCAATCGTTCCG
>TRINITY_DN107513_c0_g2_i1 len=255 path=[475:0-29 1301:30-53 506:54-102 1303:103-126 579:127-178 631:179-197 650:198-254] [-1, 475, 1301, 506, 1303, 579, 631, 650, -2]
AGGTGCGATGCAATTGACCCGGATGCCTTCTGGCGCCAAATCCTGGCTGGCTGCCTTGGT
AAGCCCGAAAAGTGCCGTCTTACTTACAGAATAAGCTCCTAGCAGCGAGAACGGTTGGAA
GCCAGCAATCGAAGATACAAATACAATGCTTCCATTCTTCCTCTGACGAATATAAGGCAG
AGCTTCCTTCGCCAACAGGAACGAACATTTTACGTTGACTTCGAAAATCTTATCCCATGC
TGCTTCACTAGCATC
>TRINITY_DN107537_c0_g1_i1 len=383 path=[361:0-114 453:115-216 555:217-242 581:243-303 642:304-304 643:305-323 662:324-328 667:329-338 677:339-382] [-1, 361, 453, 555, 581, 642, 643, 662, 667, 677, -2]
CAAAGCTCTCTTCACTGAAATATTTCCCATTTTTTTTCTTGATTTTTCTTATGTATTGAA
TATATTTCTGCTTGGAATCTAACGTAGTCGGTAAAGTAGTAGAGATTTTGTAAAAATGTA
GAAATAATCTACCTGAAGGATTTTGTTCTGTCTCTTGGATCTTGGCTCTTTTAATTTAAT
GATTTTTTTATTTTCCTACTTTATCGACTTCTTCTGACGTCGAGCAGGAAACTACGTGCT
CCAATATTCGAGAAATGGGGTAAAATGAGCAAAACTCCGGTTACCCAAATCACTTTTATT
CGATCTTCCGAACATATTTTTTTTAAATGATGGTACATACAATATTTTAGTAAGGGTTCG
CATCGAGCAGACGGGCATTAGGA
>TRINITY_DN107537_c0_g1_i2 len=280 path=[361:0-114 721:115-218 581:219-279] [-1, 361, 721, 581]
CAAAGCTCTCTTCACTGAAATATTTCCCATTTTTTTTCTTGATTTTTCTTATGTATTGAA
TATATTTCTGCTTGGAATCTAACGTAGTCGGTAAAGTAGTAGAGATTTTGTAAAATGTAG
GAATAATCTACCTGAAATATCTATTCTGTCTCATGGATCTTGGCCTTTTCTATTTAATGT
TTTTTTAATCTTACTACGAGCAGGAAACTACGTGCTCCAATATTCGAGAAATGGGGTAAA
ATGAGCAAAACTCCGGTTACCCAAATCACTTTTATTCGAT
>TRINITY_DN107554_c0_g1_i1 len=263 path=[262:0-38 278:39-45 285:46-46 286:47-85 1211:86-109 349:110-233 473:234-249 1033:250-262] [-1, 262, 278, 285, 286, 1211, 349, 473, 1033, -2]
CCCCTCCGGACCGTTTCCACCTTGACATTGCAAATCCCCCGAACAGAACAATTCCTGCAT
TACCCCGGCGGTTGTGGGCGTTCTCAGTTGCGTCGCTACCCGGCGCGTTTCGAAATCACT
TGACGATTGGACATTTTTTAACCGACACTCTTCCATTCCACCGATTCCCAATTTATGTGG
CACACGCACTTCTCGTCGATATCACTTCTACTTTTTTTCGCTTGTTAAGCTTCCTGATTT
GATATCACAAATTTACGCACAGT
>TRINITY_DN107532_c0_g1_i1 len=223 path=[733:0-222] [-1, 733, -2]
GAGCAACGGTACCGAGCACGAGCAGCAGCACGAGCCACCATCATCCGCACCACAGCCAGC
AGCAGCAACAACAGCAGAACCAACCAAGTCAGCGCCAGAATCACCAATCGCCTTCGAAGC
GCTTGCGTCCCTCGACCTCTTCAGGGTCCCATTCCTCGCCATCGTCGTCTTCGTCCCCGC
CATCATCCGCAGCAGTAAATCCGCACCGTAGCCAGGCCCAGTC
>TRINITY_DN107532_c0_g2_i1 len=265 path=[243:0-88 309:89-98 319:99-112 333:113-129 350:130-176 397:177-191 1456:192-215 436:216-264] [-1, 243, 309, 319, 333, 350, 397, 1456, 436, -2]
ACGGAGACCACCGAGAAGACCAGGACAAGGACAAATCCCACCAACACCAGCAGCAGCACC
AGCAGCGTAGAAAGTCCCAGCGGCGCCGGAAGCACTCCCTCACCCCCGAGGAGGAAGCAG
GTAAACCGGGCCGAGCCGGGAAGTCCCTCCCAGCGGGCGCCGACAAGGGAGAAGGGCTCG
AGGACAAAGAGGAGGAGGAATCCTTTGCCAGTCCGCAGAGCAAACGACGAAAAATGTTGA
ACGACAACAACAATCTGAACGGGGG
>TRINITY_DN107583_c0_g1_i1 len=426 path=[1:0-71 50:72-119 98:120-143 122:144-167 146:168-198 1222:199-231 210:232-232 1498:233-256 235:257-306 285:307-425] [-1, 1, 50, 98, 122, 146, 1222, 210, 1498, 235, 285, -2]
TGGGAGCCGTAGCCAAAGCCGAAAAGAGATGGACCATGTTGGATATTCCCAACGACGGTT
CACCTGATGCAACTCTGAAATCTGTGGAGGAACCTGCGCAGGAAGCCACAGCGGTGAAAG
CACCAGAGCCTGTCATTGCTTCCATATCATCTATCCCTGCTACACCAGCCGCCACCGCAG
CTGGAAGTTACCCGGAAGCAGGTTCTGCTTCTTCCGCTAACAACGGCAGTACTTCCAAGC
CAATCGACTACGAACAGCTGGGCAAAGCTTTGAAGCAACATCTCGAAGCTGAGCAACAGG
CAGCTGCTGCAGCTACCAAGAACGCATCTCCCAGCCCAGCTCAGTCACCTGCTGAGGTTC
CGAAGAAAGCAGTGACACCCCCAGCGGCACCGATAGCAGCGATGTCGATTCCGGTTGTGC
AACCCG
>TRINITY_DN107571_c0_g1_i1 len=265 path=[243:0-49 270:50-89 310:90-110 533:111-155 376:156-181 810:182-205 426:206-222 443:223-264] [-1, 243, 270, 310, 533, 376, 810, 426, 443, -2]
GGAAAAACTCCTGAACAAACTTGCTGATCGGATCGTTGATCAAGAGAATGCTGATCGACT
GCGTCTGATGATGAAGGTTTTGCCGGTTTCTTCGACTTTTGCTGCCACCATCAGCAATCG
GCTGGAAGAGCAGATCCGTTGGCAGGAGCACAATTTGCCACGAATTCGAAAAATTCTTCA
AGGATACGCTTAGCGTTCTGAAACACAGGTCAATTTACACACCGTTTCCGACAGAATAAA
GCTTTATGGTAAACACGGCCGTGGT
>TRINITY_DN107571_c0_g1_i2 len=223 path=[243:0-49 270:50-89 310:90-110 331:111-117 338:118-155 376:156-181 810:182-205 426:206-222] [-1, 243, 270, 310, 331, 338, 376, 810, 426, -2]
GGAAAAACTCCTGAACAAACTTGCTGATCGGATCGTTGATCAAGAGAATGCTGATCGACT
GCGTCTGATGATGAAGGTTTTGCCGGTTTCTTCGACTTTTGCTGCCACCATTAGCAACCG
ACTGGAAGAACAAATCCGTTGGCAGGAGCACAATTTGCCACGAATTCGAAAAATTCTTCA
AGGATACGCTTAGCGTTCTGAAACACAGGTCAATTTACACACC
>TRINITY_DN107541_c0_g1_i1 len=248 path=[1:0-134 2085:135-173 152:174-189 168:190-214 2256:215-247] [-1, 1, 2085, 152, 168, 2256, -2]
GGAGTTCTCAAAAGCGGTTGAACTCGCCCGAGCCAAGTTCAGCGAGGAGGATACCTTGAT
CGTTGTCACGTCAGATCATTCTCACAGTGTCAGCTACAATGGTTATGCGAGTCGTGGAGC
GGACATCTTCGGAGTGGCCGGCACGGGCAAAGACCAACTCCCGTACATGACCATAGGTTA
CGCCAACGGGAAGGGATTCTACGATCACGTTGACGCCGCCAAGGGTGGACGATGGAACAT
CAGTGAGT
>TRINITY_DN107541_c0_g2_i1 len=245 path=[1635:0-58 2493:59-82 1695:83-244] [-1, 1635, 2493, 1695, -2]
ACCGCTTTTGAGAACTCCACAGTTTCGTCCAGCGCGTACCGTGCCCAGTTGTCGTGATGG
CCGTGATCGATTCGACCTCCTTCCACGAACAGGAAGAATCCCTCAGGATTCTTGCTGAGA
ATGTCCGTGGCCTTATCTACCATTTCCGTCAGTGTCGGTTCCTGAGTCAGACCCTTGTGA
ATCCGTTCCAGATTGTAAGGACAGTGATCTGGTTCGAACAGTCCCAGTAGCCGATCGGTC
GCTTT
>TRINITY_DN107541_c0_g3_i1 len=521 path=[1:0-134 113:135-173 152:174-189 168:190-214 193:215-409 2332:410-452 1882:453-467 1897:468-520] [-1, 1, 113, 152, 168, 193, 2332, 1882, 1897, -2]
GGAGTTCTCAAAAGCGGTTGAACTCGCCCGAGCCAAGTTCAGCGAGGAGGATACCTTGAT
CGTTGTCACGTCAGATCATTCTCACAGTGTCAGCTACAATGGTTATGCGAGTCGTGGAGC
GGACATCTTCGGAGTAGCCGGCACGGGTAAGGACCAACTCCCGTACATGACCATAGGTTA
CGCCAACGGGAAGGGATTCTACGATCACGTTGACGGCGCCAAGGGCGGACGAAGGAAAGT
AAGTGAGTTGGACACCTCCAGTGATGAGTTCCGATTTCCGACCACTGTTCCTATGTACTC
GGAAACGCATGCCGGAGAAGATGTGGCCGTGTATGCTTCCGGGCCTTGGGCGCATCTTTT
CACCGGGACCTACGAACAGAATGTGATTCCGCACATGATGGCGTACGCGGCGTGTCTGGG
CGATGGGTTCAAGGCTTGCACGTGAGAAGCTTCAGGGAACAGATATGTTAAATAAGATCA
TCTCGATTAATAAAAATATATGATTTTTGTTTCAATGCATG
>TRINITY_DN107564_c1_g1_i1 len=224 path=[202:0-87 267:88-94 274:95-111 291:112-143 323:144-223] [-1, 202, 267, 274, 291, 323, -2]
AGTTTGAACGGTGGAGTGAAGGAGCAAGCGATATTTGTTGTTTGCATTTCTGTCGCGCAT
AAACTATAATCTTTGCTTGTGTTGGTTTTGGACGAACGCAGACGAAAGCGGGTAGTGAAT
GTGTTGATAAACCAACCAGCAGGACCATGATGACTACACCAGCCGTCGTCGTCGTCGTTG
TCGCGGAGTGATGATTGGAATTTCGCTAGAGAAATTGAAGAAAC
>TRINITY_DN107591_c0_g1_i1 len=265 path=[492:0-23 493:24-24 1234:25-46 1256:47-182 635:183-226 679:227-264] [-1, 492, 493, 1234, 1256, 635, 679, -2]
GTTCCGGTGAAATTTTGTTTACCCCCTAAAATGTTAAAGATCGGAATGTTACGTGTGCTG
TTCTATAGACATAAGACCACTAGGAGAAACGCTGGCAAATATCAAGCTGGTTTTAGTGAG
TCAACGAAAGTTCAAACGATTATACTGCATTGTATCCTGAGCAAATTACAGAATACAACT
TGTTGACGTAAAGATGTCAGAATATGGTTTTCCGACGAAACTAAAAAGGCTGATACGTGC
AACGCTGGATCAAAATCAATCACAT
>TRINITY_DN107591_c0_g2_i1 len=227 path=[951:0-114 22:115-127 788:128-198 106:199-226] [-1, 951, 22, 788, 106, -2]
GGGCTGATAGGTACATGCAACGCTGGCTCAAAATCAATCACATCTCTCATAATCAACCAA
GATTCACATTTTACAGTATTTTGTCTGAATTTTGTATCGACTCCTTTAACCACCAGGAAG
CACGGTTGGGGTTGTTCTGGCGGTGAAACAGAATCGCAAAGCTTTTTCTAGCATCGGCTT
ACGACCGGACAGCGGCAGAAGATACGGCTCAAGATCCGGGGTTTACG
>TRINITY_DN107591_c0_g3_i1 len=285 path=[1201:0-55 493:56-56 494:57-83 521:84-101 539:102-168 1964:169-192 630:193-197 635:198-241 1715:242-284] [-1, 1201, 493, 494, 521, 539, 1964, 630, 635, 1715, -2]
CTAAAAACAATAAGCTGCTAAAAGTGAGAAGATTTCCGGTGAAATTTTGTTTACCCCTAA
AATGTTCAAGGTGGGAATGTTACGTGTGCTGTTCTACAGACATAAGACCACTTGGAGAAA
CACTGACAAATACCAAGCTGGTTTATCGTGAGTCAAGTCCTATATGGTATCCTGGGCAAA
TTACAGAATACAACTTGTTGACGTAAAGATGTCAGAATATGGTTTTCCGACGAAACTAAA
AAATCAATCACATCTCATACCCACACACTCAACCAAGATTCATAT
>TRINITY_DN107542_c0_g1_i1 len=261 path=[1:0-91 70:92-98 77:99-133 112:134-169 148:170-183 162:184-260] [-1, 1, 70, 77, 112, 148, 162, -2]
ACAGCGGCTATCATCAGTGGTGTGAATCGTACAGAATTAAGCGTCTTGAAGAGGTGTTTA
CCGTCTTCCGAGGAGGTAATGTACCGTACGAAAAGCGTACGATCGAGGTTTATAGCTTTA
TGGAGTAGTTCTTGCCCTTCGTAGCCAAATCCGTAGTTTTCGTGCAATGCGACGAAGAAG
TTCAAATTATTTTGTTGTAGGGCTCCGTCGAGAGGATTATTTCTCTGGGTGCTTCTATCG
GTGTTATCATCAACTAGATAA
>TRINITY_DN107546_c0_g1_i1 len=311 path=[289:0-120 1015:121-144 411:145-228 495:229-254 521:255-310] [-1, 289, 1015, 411, 495, 521, -2]
TGAAAGAGCCAAACTTCCTTCAAATCGTCCCGGAATATCACAACGTCCTCCCACTTGCCT
GCTTCCCTCATTTCCGTTGCCATTCGAAAAGGGATTTGGCGTAGCGAGCCGCACACAAAC
AACGCATAAGCCAGATCGGTCTCGAACTTGATCCCATGACTCCCGGCGTTACCGCCCCAG
ATGTACTTTCCTGCAGTAAAAGGCGTCTCCATAGCTGACATTCAGGGGGATTCTCTAAGA
AATTGTGCTTCCTTCAACCAAACAACTAATTTCTTCTCCAGTGTTATCGCTTGACAGAAA
CTAGCTGATCG
>TRINITY_DN109193_c0_g1_i1 len=333 path=[2203:0-282 2463:283-332] [-1, 2203, 2463, -2]
GGACTTGGCCAGGGAGGCTTTGTACATATGTTCGACACCGCCGTTCCGTTTGATCCAGTT
GAAGACGCGGCCTACCACGTGAATGACGAAAGTCGGTGGTGTATTGTTGATGGAGTTGTC
CTTCGCCACGATCGAAAAGTCCAGAATTGTGGGGGTTATGGGCAGTTGGTGTCCGATAAG
GTCTTCGCGGACGATAACCAGTGTGATACCGGCAGGGCCGATGTTCTTCTGGGCGCAACC
GAAGATAACGCCGTACTTCATCACGTCCACTGGACGGGACATGATGTTGGAGGACATGTC
CACGACTAGGGGGACTCCGTTCGTTTCCGGGAC
>TRINITY_DN109193_c0_g2_i1 len=644 path=[1575:0-52 1605:53-67 3347:68-91 1644:92-157 13:158-205 3348:206-229 85:230-232 2561:233-256 112:257-262 3351:263-286 142:287-322 3349:323-346 202:347-391 247:392-406 262:407-415 271:416-419 275:420-430 286:431-443 299:444-517 3350:518-541 397:542-643] [-1, 1575, 1605, 3347, 1644, 13, 3348, 85, 2561, 112, 3351, 142, 3349, 202, 247, 262, 271, 275, 286, 299, 3350, 397, -2]
ATGATATTGGAGGACATGTCCACTACCAGAGGGACTCCGTTCGTTTCCGGGACTTCGTTG
AACTCCACGCCCTCGATGGTTTCGTTGTCACAGTAGTACACGTACGAGGCGTTTGGATCA
AGCTTCCACTCCTTCTGATCCGGAACACGTGTGAACTTCTCCGGCTTGGCAACAACTTGG
TTGACCTTGCCGTACTTGGCGGCTTCCTTCGCCGCCTTGGATGACCACGATCCCGTTACC
ACATAGTCAGCCGTTCCGGTTCGACCGATCAAGTTCATGGCAACGGCGGCGAACAGTCCT
GTGCCACCGCCTTGCATCAGCAGAACCTTATAATTGTCGGGAACCTTGAGGAGTTCTCGA
GCCAGGTCAACCGTGTCGTTGTGGAGCTTCATGTAGGCAGCTCCCCGATGGGACATCTCC
ATGACACTCATACCGGTGGAGCCCTGCTCCACCAGTTCCTTCTGGACTTCCAGCAAAACT
TCGCGCGGCAACTTGGCCGGACCTGCTCCGAAATTGATAACCATTGTGCACTAGAGAACC
GTTCGTATAACTCAGATCAAACTGTTGCTAACCGAGTATGTGGTGTATAGCTGTATGAAA
TAGTCGCAATGTGCCGGTTGCGACTGATCCCGATGAAGATTCAC
>TRINITY_DN109193_c0_g3_i1 len=312 path=[1286:0-137 1401:138-179 1443:180-232 1869:233-284 1548:285-311] [-1, 1286, 1401, 1443, 1869, 1548, -2]
GGGGACTAATGCGGCGTTGGAGCGGATTTTGGACGAAATATTTAAACAGGAAGGTGTAGA
ATAGTAGAGGTTTTATTGAATAAAAGGTGGGTGGCTTTCTCATGAATGCTGAGCGAGGAA
GTCTAGCATGTATTTTTTGAGGGCTTGTGCCTCTGCAACGGAGATGGCATTGTAGAGGGA
TGCGCGGATGCCTCCGACGGAGCGGTGGCCTTTTAGCTGCTGCATACCGAGGGCCTCGGC
TCCTTTGAGAAACTCCTTTTCCAGCGACTCGTTGCCGCCGGGTCCCCCGACGCGGAAGGG
AACGTTCATTCG
>TRINITY_DN109102_c2_g1_i1 len=302 path=[2220:0-55 1052:56-81 1078:82-85 2039:86-121 1118:122-301] [-1, 2220, 1052, 1078, 2039, 1118, -2]
GGAGTTAAGGTGGTGTGAGACAGCTCGACGATTAAACTCTGACTCTGATGTGGCACATGT
GAATTCACCTCACTCAAGTCATTTTTACTCACTGCGTCATGGTTCTAGGAGTTTTCAGTA
TCTCATAGAAGAACAATCTATAGTTTGAAGCATCTTTTCAAATGCGGAAACGGAAGACCG
ACTCCTACGGCTCGTTTTTTCTTCCTTTGGGACATTCTCATCAAATGATTTTCCAAAACA
AGGCTACTCACGTGTAAATAAATGACAGAAGTTATTTCTCATTCAAAACAGGAGGAGTTC
TT
>TRINITY_DN109102_c2_g2_i1 len=269 path=[1052:0-48 2383:49-72 1102:73-88 1118:89-268] [-1, 1052, 2383, 1102, 1118, -2]
AAACTCTGACTCTGATGTGGCACATGTGAATTCACCTCACTCAAGTCATCTTTGCTCACT
GCGTCTTGGTTCTAGGAGTTTTCAGTATCTCATAGAAGAACAATCTATAGTTTGAAGCAT
CTTTTCAAATGCGGAAACGGAAGACCGACTCCTACGGCTCGTTTTTTCTTCCTTTGGGAC
ATTCTCATCAAATGATTTTCCAAAACAAGGCTACTCACGTGTAAATAAATGACAGAAGTT
ATTTCTCATTCAAAACAGGAGGAGTTCTT
>TRINITY_DN109102_c2_g3_i1 len=208 path=[1569:0-207] [-1, 1569, -2]
GCCTCGATCAACTGCGTCACGTCACGCGAGTCAAGCTGCGTTACGTCACTCCTCTCTTAG
AATGAGCACAATCAATATGTCTCGTTTCACACGATTCGCAGAATAAGCCTGATTGGAATG
AGGTGAAAGAACTCCTCCTGTTTTGTATGAGAAATAACTTGAGTCATTTATTTACACGTG
AGTCGCATTGTTTTGGAAAATCATTTGA
>TRINITY_DN109102_c2_g4_i1 len=294 path=[1027:0-47 1052:48-73 1078:74-77 1082:78-97 1102:98-113 1118:114-293] [-1, 1027, 1052, 1078, 1082, 1102, 1118, -2]
GGTGGCGTGAGACAGCTCGACGATAAAACTCTGACTCTGATGTGGCACATGTGAATTCAC
CTCACTCAAGTCATTTTTGCTCACTGCGTCTTGGTTCTAGGAGTTTTCAGTATCTCATAG
AAGAACAATCTATAGTTTGAAGCATCTTTTCAAATGCGGAAACGGAAGACCGACTCCTAC
GGCTCGTTTTTTCTTCCTTTGGGACATTCTCATCAAATGATTTTCCAAAACAAGGCTACT
CACGTGTAAATAAATGACAGAAGTTATTTCTCATTCAAAACAGGAGGAGTTCTT
>TRINITY_DN109102_c2_g5_i1 len=231 path=[2253:0-43 272:44-57 1971:58-89 319:90-92 2408:93-116 346:117-130 483:131-177 407:178-198 2075:199-230] [-1, 2253, 272, 1971, 319, 2408, 346, 483, 407, 2075, -2]
ACACACCTAGCTTTGAGTTTCCTTCTCTTTTCGGTGTTTATTTAGGAGGGTGAGTAAGGA
AAAATGTTCTCCTACGCCAGTGATTACAAGTGATGAAAAGAAACTGGAATGATGCGAGGC
ATAATTTGCTTTATATGTCGATTTGTCTCACTCGGTTCAAGTCTTCTCATTCACTTCTCA
CGAGCCTTAATCGCGTCAGGTCATTCTACTAGCAGAAAACACATGCAAACA
>TRINITY_DN109102_c2_g6_i1 len=224 path=[778:0-223] [-1, 778, -2]
GCCCAAGTTCACACGTTCAGGCTTATTCATCGAATCGTGTGAGGTGAGACAAGTTGAGAC
TGAGGTGATAAAAGTCGACTCACTTTCATTTGATTTACATTAATCGTCTCACGTTTCACA
AGCCGACATCTATGCTGAGTAGTAGTGACGCAGCTTGACTCGTATATCGAAATGAGTAAT
CTCGATGCGAATGAGGTGATTTGTTGTGTAAACCAAGTGGACAT
>TRINITY_DN109117_c0_g1_i1 len=206 path=[1622:0-39 275:40-205] [-1, 1622, 275, -2]
GGTTTGTTTGCGGATGCCACTCGGATATCGGTGTACAAAGCTATATGATCATTAAAATGT
TACTATTGTTTGATTGTGTATAAACTATTACAGTACTGCTTAAACGCGTTGGATTTCAAA
TAGTTTCACTTCAGTGTCGTACCAAATGGCTGGATCAACATTTCTGAGGTAAATAACACC
CCACATATAAGTACGGAACCAAGCAG
>TRINITY_DN109117_c0_g2_i1 len=463 path=[1:0-81 1687:82-105 84:106-219 198:220-296 275:297-462] [-1, 1, 1687, 84, 198, 275, -2]
AGTTTGATTTTATTAGGTTAATTTACATAAGAATTGCACTGTAACTTCGACTGCAGTCAA
ACTAAAAGTTGTGGAAAATATCATATGTCAGATGAGGAGCGTTTATTATCCATTTTAAAG
GCAGATTATGGCTGTGATAGCAGTTGTAAATTTCGAAAGGAATGTGTGTTATAAAGTCAA
GAGGTGAAGATTGGATGGCTTTCGTATAAAGATTTCTGTAAAGTTTTAAAGGAATGTATC
TTATAAATAGTTATCTGGGTTTGTTTGCGGATGTCACTCGGATATCGGTGTACAAAGCTA
TATGATCATTAAAATGTTACTATTGTTTGATTGTGTATAAACTATTACAGTACTGCTTAA
ACGCGTTGGATTTCAAATAGTTTCACTTCAGTGTCGTACCAAATGGCTGGATCAACATTT
CTGAGGTAAATAACACCCCACATATAAGTACGGAACCAAGCAG
>TRINITY_DN109189_c0_g1_i1 len=324 path=[321:0-79 378:80-82 381:83-100 399:101-140 439:141-219 1772:220-243 542:244-248 547:249-265 564:266-292 591:293-323] [-1, 321, 378, 381, 399, 439, 1772, 542, 547, 564, 591, -2]
CACATTTTATACAGTTACTTTCGCTTTTTGATTTGCTATCCGTGCGTTATCGTTTCTTTT
TTTTTGTTGCAATAAGTTAAAAATAGTCACGTGAAACGGTTTAAAATCGTTTGCGATAAG
CGCAAGGCTTACTAGGATCCGATAAGGCCATAGTTTTGTGTAATCGTTACAGCACGCATT
ACACACAAGGTACAATTTCTCACAACTTCGGTTTGTCCGTGTTTATACGAAACGAACGTC
AATTTTTTTTGGGGTAAACAGTTGTTTATGATACAGTAGACGTTCACTCGGTGCAAACGC
TTCAACTGCAATGCTGTTAAACTG
>TRINITY_DN109162_c0_g1_i1 len=221 path=[4307:0-46 55:47-56 65:57-69 3775:70-80 2447:81-97 106:98-220] [-1, 4307, 55, 65, 3775, 2447, 106, -2]
TCGTTAATGCACTGCTCTAGATAGTCCATATCCATCACAGCGTCGTAATTGAAGCCGCCA
TGCTTTGCGATGGCGCTCTGTACGCACTCTCGGGCACGCTCTTGAATGTCTTCGTACAGC
GACAGCTCATACAAACAGTACGACATCGTTGTGCTGGACGTTTCGAATCCGCCGAGGAAA
AATACGAACGCTTGCGCCACCACCTTGTTCATACTCAGCGT
>TRINITY_DN109162_c0_g2_i1 len=251 path=[1:0-34 13:35-52 4307:53-76 55:77-86 65:87-99 78:100-127 106:128-250] [-1, 1, 13, 4307, 55, 65, 78, 106, -2]
TTTGCGCCCGGTGGGTATTTTCTCAGGGATTCGTTAATGCACTGCTCTAGATAGTCCATA
TCCATCACAGCGTCGTAATTGAAGCCGCCATGCTTTGCGACAGCACTCTGTACGCACTCT
CGGGCACGCTCTTGAATGTCTTCGTACAGCGACAGCTCATACAAACAGTACGACATCGTT
GTGCTGGACGTTTCGAATCCGCCGAGGAAAAATACGAACGCTTGCGCCACCACCTTGTTC
ATACTCAGCGT
>TRINITY_DN109162_c0_g3_i1 len=210 path=[457:0-56 491:57-65 500:66-116 551:117-134 569:135-140 575:141-158 593:159-174 609:175-176 611:177-185 4309:186-209] [-1, 457, 491, 500, 551, 569, 575, 593, 609, 611, 4309, -2]
GAATTCCACATCCGGGTCATTCAAACTGTTGCAATCGATTCCGAAGGCGCACGTTCCGAT
GACGTCCGTGGTGAACCGCGCCAACAGGTCTTTCATCTCGATCTCCGCATCCACAGCTAT
GCACTTTTCAAGACATTCTTGAAACCGTTCAGCAACGGAGATGATAGTGGGGCTCATCAT
TTTCAACTTGCCCGACGAGAACGTCGGCAG
>TRINITY_DN109162_c0_g4_i1 len=338 path=[3936:0-75 2548:76-123 2596:124-183 4308:184-207 2680:208-337] [-1, 3936, 2548, 2596, 4308, 2680, -2]
CCCGGTAGTAGCGGGTCATCAACTGGGATGAATGAACTCGCTTCCCAGCGGGGCGAATGT
TCCCGAACGGAAACGTTGGCCTGATGTAGGGCACTCCATGACGTTCCCAGAAAGAATACT
TTCTGCGCACCAGAAGAACCGAAAGTGTGATTACGGCAATCAACAAGTAGATCCACATAC
CGAACGTCGTTTCGCACACTGCCTGGCTATACTTGCCGCTAGTCGGTACTGAAGTGTCTT
TACCATGCACGCGAGAAAATTATCCCACACCGCGACCTCATATGCGACTTCTGAGAGCTG
AGCGAGCGAGCGAACGAGCGGATTGATATAAAAACAGA
>TRINITY_DN109162_c0_g5_i1 len=451 path=[3423:0-123 3524:124-177 4235:178-201 1651:202-291 3745:292-321 1771:322-339 1789:340-364 1814:365-397 1847:398-432 13:433-450] [-1, 3423, 3524, 4235, 1651, 3745, 1771, 1789, 1814, 1847, 13, -2]
CCCCTCAATACTGCTGAAGCTTTTCTACCTTCAACCACAATCCCCCGGCTGGGGTCAGTA
CAAAATGCTTATTAGAAATAACCAATGGCACAATCGACTTAGAGCATTTGGAAAATTTAA
AATTCATCAACAGCGCCGCCAACCCGATTTTCGATTCCATCATCCCGAATCGAGCCGCAA
TACAAATACGGGGACCCTCCCCAAAGGGCATAAAAGTGAACGGAGGCCGTTTGGAAACCT
CTTCGGCACTGAACCGGTCCGGATCGTACCGTTCCGGGTCCGGATAGAACTCAGCGTCAT
GATGAATGGCATAGATTGGAACCATCACACTCATTCCCTTTTTGAACACCATGCTGGAAT
TGCGCACTTGATAGTCTTTTGTTGCACATCGCACCAAGTTTGCGCCCGGCGGGTATTTTC
TCAGGGATTCGTTAATGCACTGCTCTAGATA
>TRINITY_DN109162_c0_g5_i2 len=223 path=[1647:0-26 1651:27-116 1741:117-146 1771:147-164 3211:165-189 1814:190-222] [-1, 1647, 1651, 1741, 1771, 3211, 1814, -2]
CGCGATACAAATACGGGGACCCTCCCCAAAGGGCATAAAAGTGAACGGAGGCCGTTTGGA
AACCTCTTCGGCACTGAACCGGTCCGGATCGTACCGTTCCGGGTCCGGATAGAACTCGGC
GTCGTGATGAATGGCATAGATTGGAACCATCACACTCATTCCCTTCCTGAACACCATGCT
GGAATTGCGCACTTGATAGTCTTTTGTTGCACATCGCACCAAG
>TRINITY_DN109162_c0_g6_i1 len=510 path=[1015:0-203 4310:204-227 1220:228-338 491:339-347 2117:348-500 653:501-509] [-1, 1015, 4310, 1220, 491, 2117, 653, -2]
CACCACCTCGTTCATACTCAGCGTGCCGACCTTCTCGTCGGAGCCCTCCAGCTCACCCTT
CTCCATCAGTTGCATCAACAGGTTCATAAAATCATTCCGCTGGACATGACTCTTCTCGCG
GTAATCGATAGTTTCGCGAACGACATTGAAAAAGAACTCCGACACATCCTCGGGAACGGA
CTTCATTCGCGCTTTCCGCGCGAGGTTTTTGAACGTTGAGATGAAAAAGAACTTGAATAT
CCTACCGCTGGGTAGTTCGAACATTTTATTACCCATTTTGCGGAACTCCACATCCGGGTC
GTTCAAACTGTTGCAGTCGATTCCGAAGGCGCACGTTCCGATGACGTCAGTGGTGAACCG
CGCCAGCAGGTCTTTCATCTCGATCTCCACATCCACAGTGATGCACTTTTCTAGACAATC
TTGAAACCGTTCAGCGACGGAGATGATAGTGGGACTCATCATTTTCAGCTTGCCCGAAGA
GAACGTCGGCAGCAACTTCTTACGTAAATT
>TRINITY_DN109162_c0_g7_i1 len=221 path=[4307:0-46 55:47-56 2423:57-80 2447:81-97 106:98-220] [-1, 4307, 55, 2423, 2447, 106, -2]
TCGTTAATGCACTGCTCTAGATAGTCCATATCCATCACAGCGTCGTAATTGAAGCCGTCA
TGCTTTGCGATGGCGCTCTGTACGCACTCTCGGGCACGCTCTTGAATGTCTTCGTACAGC
GACAGCTCATACAAACAGTACGACATCGTTGTGCTGGACGTTTCGAATCCGCCGAGGAAA
AATACGAACGCTTGCGCCACCACCTTGTTCATACTCAGCGT
>TRINITY_DN109126_c0_g1_i1 len=224 path=[589:0-184 1885:185-223] [-1, 589, 1885]
TGGATCGCCAAACCGATGGTGTGGATCTCGATTCTTGGCGTGATCGCTGCCCTCTGCTAT
GGCGTGTACTATAGCTACGAGCAGTACCAATACATCAGCCAACATCCGGTCGAAAGCCAC
GTCAACGTGTCGCCCAATCTGAGCTCGCTGATCAACTCGTGGTTCAAATCCGATCGCACC
TGGCTATGGATATTGATTATCCTGTCGATCATTCTGGTGGTTCT
>TRINITY_DN109126_c0_g2_i1 len=228 path=[1151:0-139 1593:140-165 3378:166-189 1643:190-220 1349:221-221 1674:222-227] [-1, 1151, 1593, 3378, 1643, 1349, 1674, -2]
GAACCCTATCTGGTGTTCTTCGACATAACTGAGTGTGCCAAATATGACGTCCCGCTGTAC
GGCTGCAAGACTCCGCAGGTTTGCGTCAAGGAATGTCCCACCGAAGATTTCACGTTCGTT
ACGAACCTTTGCAATGCAAACTCCCTCGCCAGCATCCGGTCAAAGCTGATTTGTGATCGC
ACCGTCCAGAAGGATCAACTCGGCTGCAACGACATTCAATCTCTGATC
>TRINITY_DN109126_c0_g3_i1 len=288 path=[2344:0-84 2406:85-223 2545:224-287] [-1, 2344, 2406, 2545, -2]
CGATCGTGAAAGTTCTCCCACTCGGAAGTACAAGCCATTGATAGTTTTTTCGTTTTGTTT
CGCGTTTCTTTCATTTTAGACCCTGACGGCAACAGCTCTATGCCGCAGCAGAAGTAGACT
ATGGCCAGGCATGACGGCGGTGGTGATGGCTATGGTCAACCACTGAAGTACGATCCAGAG
TTCAAGGGACCTCTGTCGAAGCGATCATGCACGGACATTCCATGTCTCCTTCTGTTCATC
GCCTTCCTAGCGGGCTGGGGAGTGGTGGCCTACTATGCACTTCACCAC
>TRINITY_DN109126_c0_g4_i1 len=455 path=[1151:0-139 1268:140-154 1283:155-184 1313:185-220 1349:221-221 1350:222-249 1378:250-268 1397:269-346 210:347-367 231:368-375 239:376-391 255:392-394 1560:395-412 1578:413-418 2763:419-454] [-1, 1151, 1268, 1283, 1313, 1349, 1350, 1378, 1397, 210, 231, 239, 255, 1560, 1578, 2763, -2]
GAACCCTATCTGGTGTTCTTCGACATAACTGAGTGTGCCAAATATGACGTCCCGCTGTAC
GGCTGCAAGACTCCGCAGGTTTGCGTCAAGGAATGTCCCACCGAAGATTTCACGTTCGTT
ACGAACCTTTGCAATGCAAATTCCCTCGCCAGCATTCGATCTAAGCTGATCTGTGATCAC
ACCGTCCAGAAGGATCAGCTCGGCTGCAACGACATTCAATCTTTGATCGATCGAGGACGT
TGCGCTAGGTATTATCTGAAGAGCGTTCCGTTTTCGAAACGTTGCCTTCCCAATCTGGAG
ACAATCAAGGACATCGATAAGAATATCATCGAGGGAGTCGTTAATATTAAACTGCTAGCC
GGGACTGGACAAATGGTCGTCGAAGACATCCTGCAGTCATGGCGCATGGTGATCGTGTTT
CTCGTGGTATCCCTCTTCGCCATGACTGCAGGATG
>TRINITY_DN109126_c0_g4_i2 len=276 path=[2835:0-37 1378:38-56 1397:57-134 210:135-155 231:156-163 239:164-179 255:180-182 1560:183-200 1578:201-206 1584:207-215 291:216-275] [-1, 2835, 1378, 1397, 210, 231, 239, 255, 1560, 1578, 1584, 291, -2]
CATTCAATCTTTGACCGATCGAGGACGTTGCGCTAGGTATTATCTGAAGAGCGTTCCGTT
TTCGAAACGTTGCCTTCCCAATCTGGAGACAATCAAGGACATCGATAAGAATATCATCGA
GGGAGTCGTTAATATTAAACTGCTAGCCGGGACTGGACAAATGGTCGTCGAAGACATCCT
GCAGTCATGGCGCATGGTGATCGTGTTCCTCGTGGTATCCCTCTTTGCCAGCTTGATCTT
CATCACGATGCTGCGCTGGATCGCCAAACCGATGGT
>TRINITY_DN109126_c0_g5_i1 len=261 path=[589:0-184 751:185-223 790:224-224 791:225-260] [-1, 589, 751, 790, 791, -2]
TGGATCGCCAAACCGATGGTGTGGATCTCGATTCTTGGCGTGATCGCTGCCCTCTGCTAT
GGCGTGTACTATAGCTACGAGCAGTACCAATACATCAGCCAACATCCGGTCGAAAGCCAC
GTCAACGTGTCGCCCAATCTGAGCTCGCTGATCAACTCGTGGTTCAAATCCGATCGCACC
TGGCTGTGGATATTGATCATTCTGTCGATCATTCTGGTGGTTCTGTTGTTGGTGATTCTA
GTCCTCCGGAAGCGGATAGTG
>TRINITY_DN109140_c0_g1_i1 len=238 path=[899:0-148 1271:149-166 379:167-167 380:168-170 383:171-237] [-1, 899, 1271, 379, 380, 383, -2]
CTCCCGGTGCCGCCCGAGTGCCAATCAGCACTCGAGGTTTCCGCGCACGACTCGGATAGT
CCCCGACGGTGGATATATCCTACCCGACGAAGAGTTTCCCGACACTGAAACTTCTCCCGC
AACCGACTTCCCGGGCAGATGCCAAGGTCGGTCCTGCGATTCCGGTTGGAGACGGCTTCC
GGTTCACAGGCGCCCTGACGACCATGCTCCGGTGCTTCTTCCCGATCGCTCTACTCTG
>TRINITY_DN109140_c0_g2_i1 len=401 path=[1:0-36 2243:37-60 39:61-73 2248:74-97 76:98-134 2245:135-158 137:159-202 2244:203-226 205:227-293 272:294-300 279:301-302 2246:303-326 305:327-330 309:331-400] [-1, 1, 2243, 39, 2248, 76, 2245, 137, 2244, 205, 272, 279, 2246, 305, 309]
GGGGGTGGCTTCCGGTTCGCTGGCGCCCCGACGACTCGAACCCGGTTGATTCGACGTAGT
TTCTTGCGACTCAGCGTAGTCCCCGGCGGTGGAGCTAGCTTACTCCGACGGAGAGTTCTC
CGGCGGTAGAATATCTCCCGAAACCGTTGTTCGCGTTGCGTATTCCTTCGATGTTGATTG
GCAGGGTGTCGAAGTCGGTCCGGCGATTCCGGTTGGAGGATGGCTTCCGGTACGCTGGCG
CTCCGACGACCCGAACCAGTGGTTTTCCACGGGCGCTGATTACTCAGATAGTCCCCGGCG
GTGAATCTATCCTACTCCGACGAAGAGTTCCCCGGCGATGGAAGATCTTCCGAACCGATA
CTTCCCAGATCGGTGCCGAGGTCGGTCCTGCGATTCCGGTT
>TRINITY_DN109130_c0_g1_i1 len=378 path=[356:0-131 4268:132-155 489:156-377] [-1, 356, 4268, 489, -2]
GTGGCGACTTGAACTGACAAAGCAAGTTCAATTTTCTTCCAGCTGTCACAAGAACATGGT
TTTCGTTGAATTGAATAAACGATACCTTTTGATCAATCATCAACAAGTAACACACATGCC
CGATGCCTACGACCTCGTGGGATTCTATGCGAATGGGCTTACTATGAATAATGAAAAGAT
GGTTGAGGATCTCCATTGAATAAGGGCACTTCACATTAGTGGTGGCTCCAGAGAGGAGCA
GTCCTCGGTAAAATATACCACATGGACATTCCATTACGGTTAGATGTTCTCTATAAAAAA
AAGTTCATTGAGAGATATTTAGATATTTAAGTTCTGAAGATACCACCCAAGTAATACACA
TGTCACAGAAAAGTTACG
>TRINITY_DN109130_c0_g2_i1 len=327 path=[3769:0-54 3058:55-85 716:86-122 2617:123-199 2694:200-214 4243:215-238 2733:239-291 4167:292-315 2810:316-326] [-1, 3769, 3058, 716, 2617, 2694, 4243, 2733, 4167, 2810, -2]
ACGCCATTCGGGCGATAACAGAAAACTACAGTGATGGAAAATGTTGCTGGCCACGCACCT
AGAGTATGCTTCAATACCACCTTCGGAGAGGTTCGAGCTGATATGGCAAACATCACCCAA
GATTAGAAGCAGATATTGGCAAAAATTCACGATTCTAAAACCGAAGTTCGACGAGCCAGC
TAGTCCTTTATAAAAAAAAAGAGATTTTACCATTTCTTTTTATTTGAAAAATGAATAAGT
TTAGAGGCTACCTACGTTTTCTAACGCAGCTATATAAATTTTATTATAAATGCATGATGA
TGAGAGCAGCGGATGAAACGTATAAAT
>TRINITY_DN109130_c0_g3_i1 len=446 path=[1666:0-69 1713:70-85 1729:86-293 1937:294-359 2003:360-384 4267:385-408 2052:409-445] [-1, 1666, 1713, 1729, 1937, 2003, 4267, 2052, -2]
AAAGCGATACTCTTCCAGAAAATGAATTTTTGAGCACCCAAATTAAGCTAGAACTTTTAA
TTGAAAAAAATGCCCAAAAATTTTATGCTGATGATTATGATAGCGATGAGAACGAAGCCG
ATACAATTGAATTTGATATGACAGAAAATAGAGCAAGAGCATAAATAGGTTTCCTAAACA
ATTTAAAGTTGAATGGAAGTACTAAATTTACGGGAATTCCATTCGAAAATGTATTCATAC
AAAAAATAGGCCGTAAAGTGCACCATCCAACAGACGAAGCCGAGGAAAATTACCTACATA
TAAAAGCGGCCAGAGTACACAACACTATAGTAACTATGATGATAACCCGGCACGAGATAT
GTTAATATATTTTAAAAGTGATCTGAGTGAAGATTTTGTGAACTTAAATATTGATGGATA
TTGATGAGCTTAAATTAAATATTGAT
>TRINITY_DN109130_c0_g4_i1 len=204 path=[2255:0-88 2321:89-113 2346:114-203] [-1, 2255, 2321, 2346, -2]
GTTGAGTAGTGTTTTAACAGGGAAGGTTTTAGTCGTCTTTTTAGTCGGATGACAAATTCG
CCTTGACCACTCGGGTCAACACGTGCACGAGAATTGCTCGTAGTTCAATTGGAAGTTTAG
TTTCATTGGCAAAGCCATCGTTCATCGCATAGTGCAGTTTTCGTGCGTAAAACCGTCACG
GAAGAGACTGAGAATTTCTGAGAA
>TRINITY_DN109130_c0_g5_i1 len=257 path=[3057:0-23 3058:24-54 716:55-91 753:92-116 4269:117-140 802:141-197 859:198-210 3156:211-243 2183:244-256] [-1, 3057, 3058, 716, 753, 4269, 802, 859, 3156, 2183, -2]
GGATGGAAAATGTTGCTGGCCACGCACCTAGAGTATGCTTCAATACCACCTTCGGAGAGG
TTCGAGCTGATATGGCAAACATCACCCAAGATCAGAAGCAGATACTGGCAAAAATTTACG
ATACCCAAACCGAGATGTGATTTTTTCATCAGCATTCGAGATACAATCGATTAAGGTGAT
CATCCGAGCTTTAACTTATGCATTAACGTTCGAAAATCGCTTCCGCAACATTGGTGGCTC
CAGAGAGGAAAATGTTG
>TRINITY_DN109130_c0_g5_i2 len=246 path=[711:0-27 716:28-64 753:65-89 4269:90-113 802:114-170 859:171-183 872:184-229 918:230-231 3475:232-245] [-1, 711, 716, 753, 4269, 802, 859, 872, 918, 3475, -2]
CTAGGGTATGCTTCAATACCACCTTCGGAGAGGTTCGAGCTGATATGGCAAACATCACCC
AAGATCAGAAGCAGATACTGGCAAAAATTTACGATACCCAAACCGAGATGTGATTTTTTC
ATCAGCATTCGAGATACAATCGATTAAGGTGATCATCCGAGCTTTAACTTATGCATTAAC
GTTCAAAAATCGCATCCGTAACATTGATGGCTCCAGAGAGGAAAATGTTGCTGGCTACGC
GCCTAG
>TRINITY_DN109153_c0_g1_i1 len=209 path=[1847:0-208] [-1, 1847, -2]
CTGTCCGGAGACTATGTTTCTTAACATTGATACTTGACTTCTCATTACTACCCTTTAAGA
AAGCAGTGTTCTCCATGTGAAACTGCTGCCGGGTCAAGGACAATTGTCATTTCTACCGGC
TTAAGCGGAAGCAACAAGGAGTCCAGATATGCTTCTGCGGATTGGTATATAGCAGCACTG
GACACGGGGGCCTGTAGGTCGGCAATTGG
>TRINITY_DN109151_c1_g1_i1 len=224 path=[1290:0-82 1350:83-88 1356:89-115 1383:116-116 1384:117-153 117:154-163 127:164-164 976:165-223] [-1, 1290, 1350, 1356, 1383, 1384, 117, 127, 976]
TGGTCCATCAGTCAATCCTGTAATCGTATTTTTTCTGGCAGTTCGCCTTTTAGTTCGCAG
CATCTGTTGCGGCATTCATAGCTTGTTTTAGTCTAGGAATTTCTAATCCTAAAGGGGGCA
TCATGATTTGAGCAACAACACAAGACCGTCTACAATTTGATGTCCATGTTAGGGGACGGC
TTGTGTGTTTTGTACTGGATTGCTCCTGAAATGTTTGGAGCGCT
>TRINITY_DN109166_c0_g1_i1 len=312 path=[1:0-240 219:241-241 220:242-256 1217:257-311] [-1, 1, 219, 220, 1217, -2]
CGGGTTATTGGCAAACTGCTAGGGAAATTCATAGCTGGACTTGAATTGATACAATCCTGC
GACAATAGGTCGTTTGGTCCTAATCAAACTTCGCATTTTCTACTATCATTAAAAACGGCT
ACGCAGTCTTGAAATTAGCAAACGGTGTTTATTACTTGCCCAACGTTTCGACACGGGGTT
TGTGTCTTCCTCAGGGGATAAATATTTACTTGAAAAACTTGTAATTAATTAGAAGGCACA
GAATGTTGCTAATTGACTAAATGAGAGATGAATTTGTGGAATAAAACCGGGTTCTGGTGG
GATTCGAGAACA
>TRINITY_DN109166_c0_g2_i1 len=252 path=[1:0-240 219:241-241 1207:242-251] [-1, 1, 219, 1207, -2]
CGGGTTATTGGCAAACTGCTAGGGAAATTCATAGCTGGACTTGAATTGATACAATCCTGC
GACAATAGGTCGTTTGGTCCTAATCAAACTTCGCATTTTCTACTATCATTAAAAACGGCT
ACGCAGTCTTGAAATTAGCAAACGGTGTTTATTACTTGCCCAACGTTTCGACACGGGGTT
TGTGTCTTCCTCAGGGGATAAATATTTACTTGAAAAACTTGTAATTAATTAGAAGGCACA
GACTATTGCTCA
>TRINITY_DN109166_c1_g1_i1 len=209 path=[1015:0-142 59:143-143 60:144-144 61:145-154 71:155-159 76:160-173 90:174-174 91:175-183 100:184-184 101:185-191 108:192-208] [-1, 1015, 59, 60, 61, 71, 76, 90, 91, 100, 101, 108, -2]
ATTAAAACCACCATATGTTGAATGGCTGTCCTGGGTTGGCGAAAAAAGCTAACGCATAAC
ATCAGCTGTTGTATGCATGTATACCTATCGTTCATTCATTCTGTTTCAGGTTGATTAAAT
AGTACCGTAAAACGGGGTATCATTGATCAGCGGGGTAACATTGATCGGCTTGACCGACCT
CATGAAATGTTCAAACAAGCGTTTTACAT
>TRINITY_DN109166_c1_g2_i1 len=282 path=[857:0-56 1603:57-281] [-1, 857, 1603, -2]
AAAAGAATCGCGTTCTGGTGGGATTCGGGAACACACGGCTCCGTATTTGCTAAACCGTTT
TTTTGAGGGTTCCTTCGGCATGGTTGTTTTTCTTTTTTAATTTCTACGGTAGTTTCATTG
GAGAATGCTATCAACAAATTCTTTGGATTTTTTTTTTATATTTCAATGATTTTGTTTCTA
TATTTCAATGGCTAGCAATTTCTTTTCAGTTATTTTGCAAATTTATCAGGCAATTTTATC
GTGATTACTTTAGTAATTCTTTATGATTCAATTGTATTTAAA
>TRINITY_DN109197_c0_g1_i1 len=237 path=[1:0-76 55:77-93 1372:94-117 96:118-211 1262:212-236] [-1, 1, 55, 1372, 96, 1262, -2]
CTGCTCAGAAAATTTCCTCCATAAATGTCTCCGAGAAATTCGCAAGCAATTACTTCGAGG
AGAAGGGCTCCCTAAAAGAATTCCATTAACAGTTTCTGCAGAAGTTCATCCGAGGATTCC
TCCAGAAGCTCCTCCGAGCATTCTTTCCAGCCTCCCTACAGGAATTCCTCCCAGATATCC
TCTAAAAGTTTCTCCGAGGAGTGCTGGTTTCTATTCTTTTTCAATGATGTCACCTGA
>TRINITY_DN109197_c0_g1_i2 len=358 path=[1012:0-45 55:46-62 1372:63-86 96:87-180 190:181-237 247:238-288 298:289-292 302:293-357] [-1, 1012, 55, 1372, 96, 190, 247, 298, 302, -2]
CGAAAAATTCGCAAGCAATTACATCGAGGAGAAGGGCTCCCTAAAAGAATTCCATTAACA
GTTTCTGCAGAAGTTCATCCGAGGATTCCTCCAGAAGCTCCTCCGAGCATTCTTTCCAGC
CTCCCTACAGGAATTCCTCCCAGATATCCTCTAAAAGTTTCTCCGAGGAGTGCTGGTTTC
TTCTCTTTTCCAAGGATGTCACCTGAAATTACTTTGATTACTTCTCTGGAATTCTTTCAA
TAATTCCACCAGAAGTTTCTCCTAAGACTCCCTTTCAAGTTCACTGAGGATTTGTCTGAA
AACTCCACCAAAAGTTGATTCAGAAATTCTACTTCGGATTTTTCCAGAAATTCTTCTA
>TRINITY_DN109154_c0_g1_i1 len=427 path=[405:0-72 455:73-94 477:95-196 579:197-197 580:198-198 581:199-210 1069:211-221 1080:222-258 641:259-300 1609:301-324 707:325-328 1610:329-352 735:353-353 736:354-355 1611:356-379 762:380-395 1612:396-419 802:420-426] [-1, 405, 455, 477, 579, 580, 581, 1069, 1080, 641, 1609, 707, 1610, 735, 736, 1611, 762, 1612, 802, -2]
AAAAAAGTGCCTGAATTGCAATTGTGGCAAATAGGCCAATCAATAGTCTGCCGTTTAAGC
GTATCGAATGCCACTGTTGTTCAATCCAATGATGGAAGGAAAACTCACGGAGTTTCATGG
GGAAAATGGCATTCTATTTCCAGTTTCTCCATTTCCTGCGTGAATTCGCGTCCGTAAAGC
AGTTAATTATGGAAAATTTGTGATTTCTTATTCGTGATTATCTGACTGAAGATAAATATT
TTATTTTTATTCGGTGTGCTATCGTGAGAAAGAAAGGGTCAGCTGGCCTTATTATGTGTA
TAGCACGACGAGTTGACGAAGCACGAAGCACCTCGGACAGGCATTTAATACTCGTATCAT
GATACGCGTCGTAAAAAAAACTGTCTTTAACGAAGAAAATAATCAATATGAAACGCAGTC
CAAGGAT
>TRINITY_DN109154_c0_g1_i2 len=305 path=[405:0-72 939:73-202 581:203-214 593:215-228 607:229-262 641:263-304] [-1, 405, 939, 581, 593, 607, 641]
AAAAAAGTGCCTGAATTGCAATTGTGGCAAATAGGCCAATCAATAGTCTGCCGTTTAAGC
GTATCGAATGCCATTGTTGTCTAGTGTTTTAGAAATATCCAATGATGGAAGGAAAAGTCA
CGGAGCTTCATGGAAAAAATAGCATTCTATTTTCCAATTCCTGTGTAAATTCACGTCCGT
AAGCAGTTAATTATGGAAAATTTGTGATTTCTTATCCGTGATTATCTGACTGAAGTTGAT
TATTTTATTTTTATTCGGTGTGCTATCGTGAGAAAGAAAGGGTCAGCTGGCCTTATTATG
TGTAT
>TRINITY_DN109159_c0_g1_i1 len=591 path=[1:0-327 306:328-414 393:415-446 425:447-547 526:548-590] [-1, 1, 306, 393, 425, 526, -2]
ATCGAGCTAAAATGCGTTTGTCCGCAAAGTTTTCATTGTCCATCTATCTAGTTCGGTTTG
TACTATTGGAATTTGTACCGCGAAAAAAGCTTGTCAGCTGCTTTTAATTTTCCAGCTATC
TGTATGATGTGTTTTTTGAGGTGTTTCAATCAATGTCGTACAATTTTGGGAAATTTAAAA
CGGGCAAATAATAAAGGAGTAAGAGAAATGTCCTGCAAGACAGTTGAAATCTACCGAAGA
AGTGTTTTCAGAGTTTGTGTACTAGTCGTTGAGAGAGTTTCAATTTGTACGGGTTCCGAT
CCATTGATTTGACGTGTAATGCGTACCGAAACCTGTTGTACCCGATTTGATATGAAAATG
TTTCGTTTCGCTTCATACAATTGTCTGTTAAAAACCCAAATCGAGAAAAAAAAGCCATCT
GCTGATTGAAGTAAACACTGCGCTCGGGAAAAATATCCCTCGCGTGCTGTGGTAAAAAAG
TATCAAATTTGAATTGGTTCGGCTCTTTCAGCGAGAGGTGACCACAAGTAGGCTTGTGGG
ACGTCTGTCATGGAAACGATAGAAATTGATCGTTTATACGTCAAATTTTGT
>TRINITY_DN109159_c0_g2_i1 len=346 path=[1:0-327 1359:328-345] [-1, 1, 1359, -2]
ATCGAGCTAAAATGCGTTTGTCCGCAAAGTTTTCATTGTCCATCTATCTAGTTCGGTTTG
TACTATTGGAATTTGTACCGCGAAAAAAGCTTGTCAGCTGCTTTTAATTTTCCAGCTATC
TGTATGATGTGTTTTTTGAGGTGTTTCAATCAATGTCGTACAATTTTGGGAAATTTAAAA
CGGGCAAATAATAAAGGAGTAAGAGAAATGTCCTGCAAGACAGTTGAAATCTACCGAAGA
AGTGTTTTCAGAGTTTGTGTACTAGTCGTTGAGAGAGTTTCAATTTGTACGGGTTCCGAT
CCATTGATTTGACGTGTAATGCGTACCGGAACCTGTTGTACCCGAT
>TRINITY_DN109159_c1_g1_i1 len=203 path=[1355:0-34 1367:35-102 2251:103-127 1459:128-151 1483:152-202] [-1, 1355, 1367, 2251, 1459, 1483, -2]
GATATAGACAAAATTACCACTTGCTTTTGACATCATGAAAGATGGAATACAAAAGAAACA
TAACAATGAAAGCACCATTTTCACATCTCTATATAAACAAGAAAAAAAATGTCTAAAAAA
TCGAAATCTAACCATAAACACAAACACACATAACCGAAGCAAAGTAGACAAGGTGATCGC
ACGCAAAGTAAGTAAATAAAAAA
>TRINITY_DN109159_c1_g1_i2 len=541 path=[326:0-90 394:91-92 396:93-114 418:115-116 420:117-138 2726:139-162 466:163-205 509:206-288 651:289-323 686:324-489 852:490-540] [-1, 326, 394, 396, 418, 420, 2726, 466, 509, 651, 686, 852]
ATTCTTACCTCACATATTGATATATAGGACAAAAAAAACGCAAGAAGAAAATATTTAGGA
TTAAACATTGCAAGCCACATACAGAAACTAATACCCCTTGTAATTTGGATCGGAGAATCG
AAAATTTTACACTCTCTGTCAAACTGTAGTAACCCCTCTCGAATGGGACGAACACTCGCA
CATAAACACACATACACACTCACATACAGACAGACAGACTCACACGAAACCTGAACGCAA
GTTGTGCTGAACCATTTTACCCTCTTGTCCCCCCGTTCAAGCAAAGCAGGTCATGCTTGG
AAGCACATGTAAACACACATACACCATCAGAAGACACCCGACACAAACGTCTTGACATTT
GTTTGTTTATTTTTGTTTGGTTTTAAGAGGAGAGGGAGAGAACGCTGAGAGGCAAAATAA
ATTCGGACAAATTATTTGAACGCAAAAAAAATAAAATAAACGAAAAACGTAATATTCGGA
GAAAACCATGGATTTAGATTTGATTATTAATACTACTACTACTACTACTTCTACTACTAC
T
>TRINITY_DN109159_c1_g1_i3 len=499 path=[1355:0-34 1367:35-102 1435:103-126 1459:127-150 2523:151-162 509:163-245 2439:246-281 686:282-447 852:448-498] [-1, 1355, 1367, 1435, 1459, 2523, 509, 2439, 686, 852]
GATATAGACAAAATTACCACTTGCTTTTGACATCATGAAAGATGGAATACAAAAGAAACA
TAACAATGAAAGCACCATTTTCACATCTCTATATAAACAAGAACAAAATGTCTAAAAAAT
CGAAATCTAACCATAAACACAAACACACATACACACTCACATACAGACAGACAGACTCAC
ACGAAACCTGAACGCAAGTTGTGCTGAACCATTTTACCCTCTTGTCCCCCCGTTCAAGCA
AAGCAGTTGCATGCTTGGTAGCACATGTAAACACACATACACCATCAGAAGACACCCGAC
ACAAACGTCTTGACATTTGTTTGTTTATTTTTGTTTGGTTTTAAGAGGAGAGGGAGAGAA
CGCTGAGAGGCAAAATAAATTCGGACAAATTATTTGAACGCAAAAAAAATAAAATAAACG
AAAAACGTAATATTCGGAGAAAACCATGGATTTAGATTTGATTATTAATACTACTACTAC
TACTACTTCTACTACTACT
>TRINITY_DN109155_c0_g1_i1 len=205 path=[617:0-64 1423:65-90 686:91-103 699:104-138 734:139-204] [-1, 617, 1423, 686, 699, 734, -2]
GAGATCCTTGAGGAAGCGTTGCACTCACAGACACAACACACTCACATAAACACATACATA
TATTTATTTAAAACTTATTTAGGGATTCTAAACGCGTTCGAATGTGCATTCGAGCGAGAA
TTAAATATGATAGAGAATGTCTTTTGCGGAAGCTTATTAGCGCACTATAGAGAGAGACAA
CTAAACAATGAGAAAATTAACAGGG
>TRINITY_DN109155_c0_g2_i1 len=302 path=[280:0-150 408:151-225 483:226-254 512:255-301] [-1, 280, 408, 483, 512, -2]
GATAAAAGAAATCCGCAACAAAAGGCAAATCCAACAAAAAAAAACATTGCTCAGACGCAG
AGAACATTCTCAAACCCGTTTGGTCTCAGCTGCACCCGCAAACACGCTTCACCGACACAT
CTAGTAGTGAGAGAGAGAGACCATTATGCAACACTCAAGTAGAAGTAGAACATCGATATG
CTTCAAATTAGTCGCAAGATAGTAGCAAACGATTTCCAGCCCTCGAAGAGGTGAAAAGTA
AAAATGCAAACAGCTTAGTAGCAATCCACCGTCGAAGCCGAAAAAGTGTCCGTTTCGCAA
AA
>TRINITY_DN109142_c0_g1_i1 len=393 path=[1:0-34 13:35-58 37:59-63 42:64-83 62:84-157 136:158-191 170:192-299 278:300-314 293:315-316 295:317-345 908:346-392] [-1, 1, 13, 37, 42, 62, 136, 170, 278, 293, 295, 908, -2]
TTGCCCGATTTTCCCGTGCCACGATGGAACCTTCGCAACGGAACTTTCACACCGAACATT
TCGGGGAACCTTCCGACGCGAGCGCGTATTTATTTCACACAAAAAGCGATGACCAATCCG
TTCCGATGGAAAATCCCTTTGTGCTGTAATCCGATTCGTCATCCACTGTGGGAGCTGTCC
TTGTCCTGTGCCCATCAAGTATGGTGACTTCCGCCGTCATTTTTCGTGCTCAAAAAGCCT
CCCGCGATTACGAAATCGACCGTATTTCCACCCGACCGACATTTTCGCACGTTTTTTTTT
TACTTCTCGCCACAATCAAAGCCAAACCCAGAACAAATCCGCGAATAAAAACACCACACA
GAAAAAATTGATCAGGTATATGTACCAGAAAGA
>TRINITY_DN109142_c0_g1_i2 len=382 path=[1:0-34 13:35-58 37:59-63 42:64-83 62:84-157 1428:158-180 170:181-288 278:289-303 293:304-305 295:306-334 908:335-381] [-1, 1, 13, 37, 42, 62, 1428, 170, 278, 293, 295, 908, -2]
TTGCCCGATTTTCCCGTGCCACGATGGAACCTTCGCAACGGAACTTTCACACCGAACATT
TCGGGGAACCTTCCGACGCGAGCGCGTATTTATTTCACACAAAAAGCGATGACCAATCCG
TTCCGATGGAAAATCCCTTTGTGCTGTAATCCGATTCGGGGAGCTGTCCTTGTCCTGTGC
CCATCAAGTATGGTGACTTCCGCCGTCATTTTTCGTGCTCAAAAAGCCTCCCGCGATTAC
GAAATCGACCGTATTTCCACCCGACCGACATTTTCGCACGTTTTTTTTTTACTTCTCGCC
ACAATCAAAGCCAAACCCAGAACAAATCCGCGAATAAAAACACCACACAGAAAAAATTGA
TCAGGTATATGTACCAGAAAGA
>TRINITY_DN109142_c0_g2_i1 len=228 path=[955:0-227] [-1, 955, -2]
GGTTCGCACCAACACACTCACACCGAGGGCCATCGCACGCACACATTCAACCGTTTCACC
GCGCCTACCCGCCACCGCCGCGTACAACCGAACCGAACCCGACCAAAAACCGTTCACTGC
GAAACGACCCCATCGTCCGTCGCCATCGTGACGAGAAAAAAGAAATCGAAAGAGCATGCG
ATCGCCCAAACGGGCGATTCTTCCACTTCTTATTCCTTTTGCCCGATT
>TRINITY_DN109182_c0_g1_i1 len=217 path=[1571:0-39 1588:40-124 1673:125-131 1680:132-132 1681:133-145 1694:146-146 1695:147-147 1696:148-216] [-1, 1571, 1588, 1673, 1680, 1681, 1694, 1695, 1696, -2]
CCAAATGCGAAACGTAACAACAATTTGAGAGGACTTTTCTTCAAGCAATTTTTTTTCAAC
AGTTTTTTTTTTTACAATTTCCTATCCTTACCAGCTACCTATTATGCTACATGCCTTTTA
GCGTTTTTTTTTTTGGTTTAAGCAACATTTCGCGATTCTTCCTAACCGTTTCCAAGCGTC
AACATGTGTCCTAACTATCTGCAAGAGGAAAAAAAAA
>TRINITY_DN109182_c0_g2_i1 len=248 path=[2061:0-67 379:68-78 390:79-114 426:115-116 428:117-138 450:139-190 2848:191-214 526:215-232 544:233-233 545:234-247] [-1, 2061, 379, 390, 426, 428, 450, 2848, 526, 544, 545, -2]
TATCGCGACCAGTTTGCTATGATTAAGAGATAGATACTTTGTTGTTGAAAAGAAACAATC
AAACGGATCTAACAATCCTCGTGAGGTAGAAAATAAAAGCGATGAAATTCTTGTTTAGTT
ATATTTTTATTTTCCGATATATTCAGAAACCTGCTTTGTTCGTTGCAATAGAAAGAAAGT
GTACTTTACGACGTAAGATGTGGAAAATATACGAACTGAATAGAAACAAAGTAACTGTAA
AAAAAAAA
>TRINITY_DN109182_c0_g2_i2 len=578 path=[1:0-139 118:140-185 164:186-279 258:280-327 2847:328-351 330:352-400 379:401-411 1422:412-446 428:447-468 450:469-520 2848:521-544 526:545-562 544:563-563 545:564-577] [-1, 1, 118, 164, 258, 2847, 330, 379, 1422, 428, 450, 2848, 526, 544, 545, -2]
AGAGAAACCAAAGAGAGCCTCTTTTCTGCAGATTGGACCTTTAGACATGTTTGGCCTGAT
TTGTTTACCTTGTATCCTTAAATAAGTTAAACGATAAAACTTTTCCATATGTTCAAAGAA
AATTCGGGTAACGACATCGGGTGTAAAACAATGCTTTTCGAGACAATGCTACCAGGATTC
TAAAATTAATGTTAGCTCCGTTTCTCCTACCTTTAGGAAAGGACGGGCTTTCTACGTGAT
TCCATTTATCAAAAGTATTTTAGACCATAGGCAAATGTAAACTTTATCTTTTCCTTCTTT
TTATGTAGGTTCGTTCTATTTATCGTGACTTGTGTTTAGAACCAGTTTGCTATGATTAAG
GGATAAAAACTTTGTTGCTGAAAAGAAACAATCAAACGGATCTAACAATCCTAGTGAGGT
AGAAAAAAGCGATGAAATTCTTGTTTAGTTATATTTTTATTTTCCGATATATTCAGAAAC
CTGCTTTGTTCGTTGCAATAGAAAGAAAGTGTACTTTACGACGTAAGATGTGGAAAATAT
ACGAACTGAATAGAAACAAAGTAACTGTAAAAAAAAAA
>TRINITY_DN109180_c0_g1_i1 len=454 path=[217:0-50 245:51-73 1902:74-74 1903:75-75 1904:76-106 301:107-182 1999:183-246 441:247-267 462:268-291 486:292-322 517:323-346 541:347-432 627:433-453] [-1, 217, 245, 1902, 1903, 1904, 301, 1999, 441, 462, 486, 517, 541, 627, -2]
TTCCGATCTGATGGTGTTCTCCCATACTTTTTATCGTTTCGTTTTGTCGTTTTTCAGTCT
ATTCTTGTTTTGTGACAGTTTCTCCGTTTAGTTCTTTGTGTCAAATCTGTGCACATAAGT
TTATTTACATTATATTCACAACTCTTAAACGGTTCTTTTACGTGCTATCTAAAAATGGAA
TTCAAATGCGTGGAGGAGATGGGGGAACGGGTGAGCAGATCCAGCAGGAAGTAGTATTAC
AAATATGGTTTCCTAAAGATATAAACTATAGCAGAAGAAAACTACAAACGCGCCCCTTCT
CCCTCAAAAGTAGCGTGTTAGAGACCTGTAAAATATATTCCGCGTAATACTTTCTATTGA
AGATAATTTCCAGGAAATTCATAGCATCCTACTTCTAGCCGAGCAATAAAAGAAAAAAAT
AAAGCGGAAGCTGCGTCAATATGCAAAAAAAAAA
>TRINITY_DN109180_c0_g1_i2 len=426 path=[245:0-45 268:46-49 3569:50-73 296:74-78 301:79-154 377:155-212 435:213-218 441:219-239 1331:240-296 1388:297-301 1393:302-315 1407:316-318 541:319-404 627:405-425] [-1, 245, 268, 3569, 296, 301, 377, 435, 441, 1331, 1388, 1393, 1407, 541, 627, -2]
TTTTATCGTTTCGTTTTGTCGTTTTTCAGTCTATTCTTGTTTTGTGTCAGTTTCTTCGTT
TAGTTCTTTGTGTCAAATCTGTGCACATAAGTTTATTTACATTATATTCACAACTCTTAA
ACGGTTCTTTTACGTGCTATCTAAAAATGGAATTCTAATGCGAGGAAGAGTTGGGGGAAA
GGGTGAACAGATCCATCAGGAAGTAGTATTACAAATATGGTTTCCTAAAGATATAAACTA
GAACAGAAGAAAACTACAAAAACGCCCCTTCTCTTTCCAAAATAGCGTGTTAAAGCCCTG
TAAAATATATTCCGCGTAATACTTTCTATTGAAGATAATTTCCAGGAAATTCATAGCATC
CTACTTCTAGCCGAGCAATAAAAGAAAAAAATAAAGCGGAAGCTGCGTCAATATGCAAAA
AAAAAA
>TRINITY_DN109180_c0_g2_i1 len=265 path=[1205:0-67 1250:68-85 2243:86-109 1292:110-113 1296:114-135 1318:136-141 1324:142-148 74:149-158 1489:159-201 1532:202-226 1557:227-240 1571:241-264] [-1, 1205, 1250, 2243, 1292, 1296, 1318, 1324, 74, 1489, 1532, 1557, 1571]
ATTCAGAATGGATGATTAGTTTTTATGGATGAAAATACAATTTTTGCCCTAGTATCGTCA
ATCAAAACAATTATTTTTCCTGGGAGCGCTGCGTTTGACATAACGGCACCTGGTATGAGC
CTCTGCACGAATTTGCCCTGTCCTGCTCACTCCCACAGATTCGTGCAGAGCCTCATAACA
CGAAACACAGCCATTGTTGTTACACCAAACGGCATTATGTCAGATGGGGTTCTCCCGTTT
TATTTTATCGTTTCGTTTTGTCGTT
>TRINITY_DN109128_c0_g1_i1 len=274 path=[1791:0-57 39:58-69 51:70-96 78:97-108 1878:109-132 114:133-138 120:139-144 126:145-162 144:163-168 1879:169-192 174:193-273] [-1, 1791, 39, 51, 78, 1878, 114, 120, 126, 144, 1879, 174, -2]
CCCCAGACGCGTCGATCATTCGAATAATGATGATTCTGTCCCCATACACATCTCGCTCAT
ACGCATCGAAGCTGTCGTTTCCCAAGTGAATCTCAATGGAAGCTTGCGTTTCTCCGTGTT
TGATGAGTTGTTTGACGCTACTGCTGCGATTGGTCAGATTGGCACTACACCCGAGACCGA
TTGTGAGAGCCGCCAGTACCGCACTCTTTCCGCTACCGTTGTTGCCCACCAGCAGATTGG
CACGCTTGTTGAACTCCACCACCAGATTCCGGTG
>TRINITY_DN109128_c0_g2_i1 len=270 path=[756:0-57 791:58-78 812:79-80 814:81-269] [-1, 756, 791, 812, 814, -2]
GGTGCTTTGTTAAAATTTGGTTTTAATCAGACTAAACGTATGTAAAAATAGTTGAGTTGT
TTGTGCCAAGTTAAAAACTACAACAATGAGTTCACGTAAGCGCGGAGGATCTCCGGACAC
TTCCTCATTTTCCCGTAAACGTAGCCGGATTCGCAAGGTGAGCAGTAGTAGCAGCAGCAG
TGCCAAAAGCGACGAGAGCGAGGAGGAATCTAATCCAAGCCAGCAGCTCGCCACCACTGT
TTCCCAATCGGAGTCGGTGGAAAAGGCCAT
>TRINITY_DN109128_c0_g3_i1 len=264 path=[1321:0-72 812:73-74 814:75-263] [-1, 1321, 812, 814, -2]
TGCTTTGTTAAAATTTGGTTTCAGACTAAACGTATTTGAAAATAGTTGAATTGTTTGTGC
CAAGTTAAAAACTACAACAATGAGTTCACGTAAGCGCGGAGGATCTCCGGACACTTCCTC
ATTTTCCCGTAAACGTAGCCGGATTCGCAAGGTGAGCAGTAGTAGCAGCAGCAGTGCCAA
AAGCGACGAGAGCGAGGAGGAATCTAATCCAAGCCAGCAGCTCGCCACCACTGTTTCCCA
ATCGGAGTCGGTGGAAAAGGCCAT
>TRINITY_DN109128_c0_g4_i1 len=267 path=[756:0-57 1661:58-77 814:78-266] [-1, 756, 1661, 814, -2]
GGTGCTTTGTTAAAATTTGGTTTTAATCAGACTAAACGTATGTAAAAATAGTTGAGTTTG
TGCCAAGTTAAAAACTACAACAATGAGTTCACGTAAGCGCGGAGGATCTCCGGACACTTC
CTCATTTTCCCGTAAACGTAGCCGGATTCGCAAGGTGAGCAGTAGTAGCAGCAGCAGTGC
CAAAAGCGACGAGAGCGAGGAGGAATCTAATCCAAGCCAGCAGCTCGCCACCACTGTTTC
CCAATCGGAGTCGGTGGAAAAGGCCAT
>TRINITY_DN109121_c0_g1_i1 len=260 path=[262:0-50 290:51-68 308:69-144 571:145-187 427:188-189 429:190-203 443:204-213 453:214-227 467:228-236 657:237-259] [-1, 262, 290, 308, 571, 427, 429, 443, 453, 467, 657, -2]
GCTGTTTATCATTTAACAAAATTCATATGATGATGTGGGCACTTGAGACAACGAAGTCTC
TTATGAATAAGCATACTAAAATTGAAGAAGCAAGGTAGCCGTTATTGTCAACAGCACCGC
TAACCAGAGAGAGTTGAACGTACTTTCGTTGACAATGTGTTACTGTTAGAGAATTGTTTA
GGTATTTGATCATTACGCATTTAAGTTTTGGTTTCCAATAAAGTGAAAGCAATTAAGGCT
TCGTTACAATAAAAAAAAAA
>TRINITY_DN109121_c0_g1_i2 len=284 path=[262:0-50 290:51-68 308:69-144 384:145-187 427:188-189 429:190-203 547:204-227 467:228-236 476:237-283] [-1, 262, 290, 308, 384, 427, 429, 547, 467, 476, -2]
GCTGTTTATCATTTAACAAAATTCATATGATGATGTGGGCACTTGAGACAACGAAGTCTC
TTATGAATAAGCATACTAAAATTGAAGAAGCAAGGTAGCCGTTATTGTCAACAGCACCGC
TAACCAGAGAGAGTTGAACGTACTTCCGTTGACAATGTATTACTATTAGAGAATTGTTTA
GGTATTTGATCATTACGCATTTAAATTTTGGTTTCCAATAAAGTGAAAGCAATTAAGACT
TCGTTACAATAAAATGTGTTTGAGTTTTTTCTGTTTCAAAAAAA
>TRINITY_DN109188_c1_g1_i1 len=246 path=[379:0-191 548:192-193 550:194-207 564:208-217 574:218-223 580:224-231 588:232-245] [-1, 379, 548, 550, 564, 574, 580, 588, -2]
GGTATTTTTCGGCTATTGATTTAACCAACTCCATTGAAAATACTTTCGCTCTCTACGGAT
TCCTTTAATTCTTGAAATTCTCTAGTCAATTCCTTGGAACATTAATACGGCAATTGCTCT
TGAACATCTTACGGTAATTTCCATGTGCATTTTTCAGGTAGTTTTATTTTTTTTTGCCAA
TTCCTCTGAGACTACTCTTCGAAATTGGATTCCATTGTTTCGGCAGTTCTTTTGGTAACC
GCACAT
>TRINITY_DN109188_c1_g2_i1 len=241 path=[917:0-114 165:115-166 217:167-193 244:194-215 266:216-217 268:218-233 284:234-240] [-1, 917, 165, 217, 244, 266, 268, 284, -2]
TTACGGAATGATTGCGAATGGCTCGCTCATACAAATTTTTAAAGGAATGAGAAATTTCCG
TAAAAATCTGAAGGAATACTTGAGTAAATAGAGAAGAAATTTGTAAAGGCATTTCCAGAG
TCATTGGCGAAATAATTTCCAAAAGTATTACCAAAGGATTTCCTAGTGGAATCGCTGAAG
GAAATAGGAAAAAAATAGCAGAAGAATCCTAAAAAAATACCAAAAAATTGCTGCAGCAAT
T
>TRINITY_DN109188_c1_g2_i2 len=211 path=[917:0-114 165:115-166 335:167-210] [-1, 917, 165, 335, -2]
TTACGGAATGATTGCGAATGGCTCGCTCATACAAATTTTTAAAGGAATGAGAAATTTCCG
TAAAAATCTGAAGGAATACTTGAGTAAATAGAGAAGAAATTTGTAAAGGCATTTCCAGAG
TCATTGGCGAAATAATTTCCAAAAGTATTACCAAAGGATTTCCTAGTAGAATCGCTGGAG
GAAATAGAAAAAAAATAGCAGAAGAATCCGT
>TRINITY_DN109188_c1_g3_i1 len=246 path=[379:0-191 548:192-193 550:194-207 2171:208-231 588:232-245] [-1, 379, 548, 550, 2171, 588, -2]
GGTATTTTTCGGCTATTGATTTAACCAACTCCATTGAAAATACTTTCGCTCTCTACGGAT
TCCTTTAATTCTTGAAATTCTCTAGTCAATTCCTTGGAACATTAATACGGCAATTGCTCT
TGAACATCTTACGGTAATTTCCATGTGCATTTTTCAGGTAGTTTTATTTTTTTTTGCCAA
TTCCTCTGAGACTACTCTTCGAAATTGGGTTCCATTGTTTCGGCAGTTCTTTTGGTAACC
GCACAT
>TRINITY_DN109188_c1_g4_i1 len=246 path=[379:0-191 548:192-193 2099:194-217 574:218-223 580:224-231 588:232-245] [-1, 379, 548, 2099, 574, 580, 588, -2]
GGTATTTTTCGGCTATTGATTTAACCAACTCCATTGAAAATACTTTCGCTCTCTACGGAT
TCCTTTAATTCTTGAAATTCTCTAGTCAATTCCTTGGAACATTAATACGGCAATTGCTCT
TGAACATCTTACGGTAATTTCCATGTGCATTTTTCAGGTAGTTTTATTTTTTTTTGCCAA
TTCCTCTGAGACTATTCTTCGAAATTGGATTCCATTGTTTCGGCAGTTCTTTTGGTAACC
GCACAT
>TRINITY_DN109188_c1_g5_i1 len=244 path=[379:0-191 548:192-193 550:194-207 564:208-217 574:218-223 2243:224-243] [-1, 379, 548, 550, 564, 574, 2243, -2]
GGTATTTTTCGGCTATTGATTTAACCAACTCCATTGAAAATACTTTCGCTCTCTACGGAT
TCCTTTAATTCTTGAAATTCTCTAGTCAATTCCTTGGAACATTAATACGGCAATTGCTCT
TGAACATCTTACGGTAATTTCCATGTGCATTTTTCAGGTAGTTTTATTTTTTTTTGCCAA
TTCCTCTGAGACTACTCTTCGAAATTGGATTCCATTGTTTCGGCCGTTCTTTTGGTAACC
GCAC
>TRINITY_DN109179_c0_g1_i1 len=245 path=[5151:0-42 7849:43-66 88:67-88 110:89-99 121:100-179 201:180-244] [-1, 5151, 7849, 88, 110, 121, 201, -2]
CATCAGAGATCCCCGAGGCTCTTCTGCTCTTCCAGGAAGAGCTACGTGCAGCCAATGAGG
ATCCTTCACAAACTGAGGTAAAACCTTGTAAAGATCATCCAATTCAAACCATACCTGCAG
ACAGCTGCAAGATGCCTGTGTCGGAAACTCTTACCACACCGTTGGAACAGTTTGCTGCAC
GGTCAGCTATTTACAACCAGAGTCTGCGGGACATGGACCTTGAGCTAGAAATTCCTCCTG
AGGCC
>TRINITY_DN109179_c0_g2_i1 len=462 path=[2463:0-50 2491:51-119 2560:120-150 2591:151-392 2491:393-461] [-1, 2463, 2491, 2560, 2591, 2491, -2]
TTTGTACCATTTGGATCTAGCGTACTCACGATGGCTGGCGTCATTGGGCTTTCACTTTCC
ATATTATTTTGAGCAGGGTTAAGGCTGATACTAAGGTTATTGCTACGAGGGGTAATAGGG
TGATCTACATCATCTGAACCATTCTGTGAGACAGTTTTGTAATCGCTTTCACCAGTTGTG
GAGGTAATACTGTCGGAAGGCATTAGGGTTGGTTGAACGGCTGTTGATGCGTTAGACGAG
AAATCCTCCTCTGAAATAGACATTAGAGGAGGTTTCATGGAACGCTCGAAGACTTCCGTT
ATGTTGAGTACGATAGGGTGTGGAGAAAGCGGTTCAGCATATATTGTACTGTTTGGATCA
AGCGTACTTTCGATGGCTGGCGTCATTGGGCTTTCACTTTCCATATTATTTTGAGCAGGG
TTAAGGCTGATACTAAGGTTATTGCTACGAGGGGTAATAGGG
>TRINITY_DN109179_c0_g3_i1 len=221 path=[1590:0-50 1618:51-55 5365:56-84 1652:85-220] [-1, 1590, 1618, 5365, 1652, -2]
CTTAGCTGCTCAGCAAACTGTAGATTGCTGGTATCGCAAACGTAAACCGCTCCGGTGGAA
TCTTCGTTCAGTTCTAGAAGATCCAACGATTTCTTAGACGCTTCGGATAATTCATTATCA
TTGTTAATTGAGCTAAATTCATCCTCTCGGTAGTGTCGACTACTTTCAACAGAAGAGTCA
AGTGATTGCTGAGACGGATCTAGGCTATCCAAGGTGAAGCT
>TRINITY_DN109179_c0_g4_i1 len=318 path=[1493:0-119 5337:120-147 1618:148-152 1623:153-181 1652:182-317] [-1, 1493, 5337, 1618, 1623, 1652, -2]
GAACGCTACCAAATCTTGTGTAAGGCTTATTTGCTCAACTTTCTGCTCACAATCTACATC
ATTTTGATCTGGCTGCTCCTGCCGTTCCCGCAGCTCCCTTAGCTGCTCAGCAAACTGTAG
GTTGTTGGTATCGCAAACGTAAACCGCTCCGGTAGAAGTTTCGTTCAGTTCTAGAAGATC
CAACGATTTCTTAGACGCTTCGGATAATTCATTATCATTGTTAATTGAGCTAAATTCATC
CTCTCGGTAGTGTCGACTACTTTCAACAGAAGAGTCAAGTGATTGCTGAGACGGATCTAG
GCTATCCAAGGTGAAGCT
>TRINITY_DN109179_c0_g5_i1 len=317 path=[6631:0-110 6719:111-134 2091:135-316] [-1, 6631, 6719, 2091, -2]
CTCTGGATGTTCACACATTTCTGGAATTGCTTGAGAAGCTCCTGGCACTGCCACAGGTAT
ATTTTCATCCACGTTGTCAATTTTACGTAAAGTGTGATTGTAAAGATCTGATCGTATGGC
AAAGTCTTCCATCGGTGTTGAAAGAGACTCAGACATCGGTGTGCTGGAAGTCTCTGTGCT
AATTGCTTGTACAAGTTGATCTTCACATGGCTCGGCTTTCGGTTGTGACTCATTATGATC
ACCCATAATGGTTGTTTCCGGAGCTAAGGATTCTACTGCGGAAGGCGTACTCAAAATTTC
ATTAGCATCCTTCAATG
>TRINITY_DN109179_c0_g6_i1 len=607 path=[1077:0-31 5472:32-55 1110:56-126 1181:127-224 1279:225-248 1303:249-274 1329:275-311 1366:312-395 3911:396-567 29:568-582 5151:583-602 5171:603-606] [-1, 1077, 5472, 1110, 1181, 1279, 1303, 1329, 1366, 3911, 29, 5151, 5171]
GCCAATTACAGATCAGGCTCTATCCAATGATACCGAAACATACGTTGAAAAGGTATCATC
ATCCTCGGAAACTACCACCAGCTCTGTAGATTCGGTAGTTGATCTCGGAGCTCAAAATCA
CATTAAATTGGAAGAAAATCGGCCGTCCGAAGAGTCTGAACAAACTGATCTTCTGAGCCT
CACCACCAGTCCAGTGCATAATTATTTGCCTGACGTTCTTCTAGGTACCCCCGAAGCGTT
AGACGAATCGGACAATGAACTGCTGAAATCAAGCGATGGTTTACCATCCCAGTCAGGATC
ATCTAGCCCAACGGACACGTCCACTGAAGCTGTAGCGGGATCCGTCGATAGAGTCTCCAG
TCCAGAAGACTTCTATCCTACTCCCAGAGTGAGTTCAAATGATCCAATGGCTCGAGCTCT
CGATGACCAGCCACACCCTACTCCGATAGCAGTCGTAACCCAGCAGATGCGGCAATACTG
TGAAGAGTTGAAAGGCATTCTTTATCCACGTGAGACACCACAACCAACAGCCGAAACATC
TGGGAAACAACCACAACAACCATCAGAGATCCCCGAGGCTCTTCTGCTCTTCCAGGAAGA
GCTGCGT
>TRINITY_DN109179_c0_g6_i2 len=237 path=[1279:0-46 7551:47-109 1366:110-193 1450:194-201 1458:202-236] [1279, 7551, 1366, 1450, 1458, -2]
TATTTGCCTGACGTTCTTCTAGGTACCCCCGAAGCGTTAGACGAATCCGACAATGAACTG
CTGAAATCAAGTGATGGTTTACCATCTCAGTCAGGATCATCTAGCCCAACGGACACGTCC
ACTGAAGCTGTAGCGGGATCCGTCGATAGAGTCTCCAGTCCAGAAGACTTCTATCCTACT
CCCAGAGTGAGTTCGAATGATCAAACTTCAATTCTCGATGACCAGTCACAGCCTACT
>TRINITY_DN109179_c0_g7_i1 len=213 path=[2083:0-30 2091:31-212] [-1, 2083, 2091, -2]
GATCTGACCGTATGGCAAAGTCTTCCATCGGTGTTGAAAGAGACTCAGACATCGGTGTGC
TGGAAGTCTCTGTGCTAATTGCTTGTACAAGTTGATCTTCACATGGCTCGGCTTTCGGTT
GTGACTCATTATGATCACCCATAATGGTTGTTTCCGGAGCTAAGGATTCTACTGCGGAAG
GCGTACTCAAAATTTCATTAGCATCCTTCAATG
>TRINITY_DN109187_c1_g1_i1 len=457 path=[2127:0-179 2284:180-211 2316:212-219 2324:220-220 5638:221-244 2349:245-321 2426:322-342 2447:343-380 2485:381-391 2496:392-422 2527:423-432 2537:433-456] [-1, 2127, 2284, 2316, 2324, 5638, 2349, 2426, 2447, 2485, 2496, 2527, 2537]
TGTGTGTGGGACAGCCGTGAGCTACACGGGAGACGGGATTGTGTGTGAATTAACGGAGGG
CCCCGAAGAAGAAAAGTGGAATATATCTAGTCCGGAAAACAAACCGTGACAGCGCCGTGG
AAAGGAGGAAAATCGATTTTAGCGGTTTGTTCCGCGTGTTTTTGGCGTGTGTGAAAAATT
TTAATTTTAGATCAAGGGTAGGACGGCCCTCCCCATCGGTGGTACTAGTGCGCGATTCAA
TCGGAAGACTGGGAGGGAGGTCCGCGCGATGGGTAATTTTCTAAACTTTTGACAGCAACA
GCAGCAGCAGCAGTACGCATATTTGCGGACAAAACTCACACACAGTTGAGCGGAGCCCAG
TTGTGAAGTCCGAGGAAGGTGTCGTCTGCGCAAAGTGTGATGGAAGAAGTGAAAATCACC
TCCGTCGTTGGAAAATGATAAGGACCTCTGGGGAACA
>TRINITY_DN109187_c1_g1_i2 len=280 path=[5283:0-40 782:41-72 814:73-182 924:183-198 940:199-199 941:200-220 962:221-224 966:225-255 997:256-258 4379:259-279] [-1, 5283, 782, 814, 924, 940, 941, 962, 966, 997, 4379, -2]
TCTCAAAAAGCAGAACCTTCCGGATGGGATTCGGCGGAGTCGGTGGTAATTCGTCGCCGC
TTCCGGAAAATGCAGCAGCATAACAGCACTAGCGGGGAACGTCAGCAGCAGCAACAGCAA
CGTGAAGGTCGTGTACGTCGTGACGTTGCACGACAGACAAGGTGAGCTTGTCGCCTGTCC
AAGCCCAGCAACTGTGTCCCAACTCGGCGACGACGGCGGTGTCCGTTCATCAGTAGGTAC
GCACACCATCCCGTACCGTCTGCTGTGTCTGCCAGTCCGT
>TRINITY_DN109187_c1_g2_i1 len=201 path=[569:0-33 580:34-36 583:37-60 607:61-108 655:109-200] [-1, 569, 580, 583, 607, 655, -2]
AGTTACGAAGAAGATTGTTGTCGTGGTTCACGAAACAAAGAGGGAAGAAGATTGAAGAAG
TATCAACCCAGTATCAACAAGCGGCCTAGGAACGGCAGTTAATCGGGAACGATCGTCACA
ACCACCATCGACATGAATGCTGATCGGTAAGTTTTCCATTTATTTGATTTTCTGAAATTG
GTGTTGAATCATTTCACGTCG
>TRINITY_DN109187_c1_g3_i1 len=432 path=[1000:0-70 4255:71-90 4275:91-94 1072:95-102 3460:103-141 1119:142-155 5639:156-179 1157:180-185 410:186-208 433:209-243 468:244-267 492:268-271 496:272-344 569:345-355 580:356-358 4637:359-398 3339:399-431] [-1, 1000, 4255, 4275, 1072, 3460, 1119, 5639, 1157, 410, 433, 468, 492, 496, 569, 580, 4637, 3339, -2]
GTACGCACACCATCCCGTACCGTTTGTCTGCCAGTCCGTTGTTGGTGTTGTCGTCGTCGT
TGTTGTTGCTGTAGCGGTGGACACCTTGCCCTAGCTCAAACACTGTCGGGAGTCATCGTA
TCGCGTCAGTATTGGCATCGCATCTTGGGTTTCCGAATCCCCAATAGCAAGTGTACCTAG
AGAGAGAGAGAGAGGGTGGGTGTGTGTGTGTAACTAGTGTGTGAAACCTATCTCTATTGT
TCTCTACAAATAGTGCTTGTGGTGGTGCAAACGAGAAAAATCAGATCGAGAAGAACGCCA
CATCGGTGAGCGAGTGAGTAAGAGTTACGAAGAAGATTGTTGTCGTGGTTCACGAAACAG
AGAGGGAAGAAGATTCAAGAAGTGTGTTACCCAGTATCAACAAGTGGCTTAGGAACGGCA
GTTAATCGGGAA
>TRINITY_DN109187_c1_g3_i2 len=397 path=[374:0-58 410:59-81 433:82-116 468:117-140 492:141-144 496:145-217 569:218-228 580:229-231 583:232-255 3323:256-271 3339:272-304 655:305-396] [-1, 374, 410, 433, 468, 492, 496, 569, 580, 583, 3323, 3339, 655, -2]
CGAATGCCCAACAGTTCAAAGTTCGTTTACACGACGATAGCAAGTGTACCTAGAGAGAGA
GAGAGAGGGTGGGTGTGTGTGTGTAACTAGTGTGTGAAACCTATCTCTATTGTTCTCTAC
AAATAGTGCTTGTGGTGGTGCAAACGAGAAAAATCAGATCGAGAAGAACGCCACATCGGT
GAGCGAGTGAGTAAGAGTTACGAAGAAGATTGTTGTCGTGGTTCACGAAACAAAGAGGGA
AGAAGATTGAAGAAGTGTGTTACCCAGTATCAACAAGTGGCTTAGGAACGGCAGTTAATC
GGGAACGATCGTCACAACCACCATCGACATGAATGCTGATCGGTAAGTTTTCCATTTATT
TGATTTTCTGAAATTGGTGTTGAATCATTTCACGTCG
>TRINITY_DN109187_c1_g4_i1 len=296 path=[2675:0-48 2701:49-63 2716:64-136 2789:137-140 3267:141-164 3291:165-177 3304:178-196 2846:197-210 4191:211-250 2898:251-295] [-1, 2675, 2701, 2716, 2789, 3267, 3291, 3304, 2846, 4191, 2898, -2]
CGCAAATTTTATCTCTTCAACCAACAGCAGCAGCAGTGAGGAAAGAAAACGGTGAATGAA
AAGAAGTGAAGTAGATGAAATCATCCCAAAAAAACGAAGAAAATTGGGAACGTTCTTGAG
TCTACTACAGTCGAGATCCGTTGCGAAGAAAAAGTAAAAAAGAACGACTACACGAATCAG
AAGAGATCGTGACGTGCAAAACCATTGACCAGCAACACCGCGGATCAGTTTCTTATCAAT
TACGTCAACGTTTCGTGTTCCTACCGTACAGTTTATGTTAGTGAAGTGCAAGTGTG
>TRINITY_DN109187_c1_g4_i2 len=251 path=[2675:0-48 2701:49-63 3846:64-136 2789:137-140 2793:141-150 2803:151-152 5493:153-164 3291:165-177 3304:178-196 2846:197-210 4191:211-250] [-1, 2675, 2701, 3846, 2789, 2793, 2803, 5493, 3291, 3304, 2846, 4191]
CGCAAATTTTATCTCTTCAACCAACAGCAGCAGCAGTGAGGAAAGAAAACGGTGAATGAA
AAGATGTGAAGTAGATGAAATCACCCCAAAAAACCGAAGAAAATTGGGAAAGTCCTTGAG
TCTACTACAGTCGAGATCCGTCGCGAAGAAAAAGTAAAAAAGAACGACTACACGAATCAG
AAGAGATCGTGACGTGCAAAACCATTGACCAGCAACACCGCGGATCAGTTTCTTATCAAT
TACGTCAACGT
>TRINITY_DN109187_c1_g5_i1 len=263 path=[2127:0-179 2284:180-211 2316:212-219 3919:220-262] [-1, 2127, 2284, 2316, 3919, -2]
TGTGTGTGGGACAGCCGTGAGCTACACGGGAGACGGGATTGTGTGTGAATTAACGGAGGG
CCCCGAAGAAGAAAAGTGGAATATATCTAGTCCGGAAAACAAACCGTGACAGCGCCGTGG
AAAGGAGGAAAATCGATTTTAGCGGTTTGTTCCGCGTGTTTTTGGCGTGTGTGAAAAATT
TTAATTTTAGATCAAGGGTAGGACGGCCCTCCCCATCGGTACTAGTGCGCGATTCAATCA
GAAGACTGGGAGGGAGGTCCGCG
>TRINITY_DN109125_c0_g1_i1 len=248 path=[1035:0-35 1048:36-62 752:63-68 758:69-85 14:86-96 25:97-130 59:131-197 126:198-247] [-1, 1035, 1048, 752, 758, 14, 25, 59, 126]
TAGGGCGCAAATTTTTCGAGCAGACGAGCTGAAGTTCACCGTGCGGCAATTTTCATTCAC
TTGCCTGCATATTCATATTCAGCTGCTCGATACTCGTTTGTCAACTGAATGAAAGTCAAT
GAATATTTGTAAACATCTTACAAAGTGTAAATTGCTGATAAAATATCAACGTTTTGATTA
CATTTAACGGTGCTTTACACAGATCTTTTCCGATTAGATTGTTGTGGAGTGTTTTTGGAA
GGAATCGT
>TRINITY_DN109125_c1_g1_i1 len=218 path=[227:0-63 268:64-109 314:110-217] [-1, 227, 268, 314, -2]
TTAATTTGGTAAATTCTGGGAATTCCAATCACAACTGAAACTGACTTGTCACACACACGA
CTAGTATAGGGAGAACACTATGTGCCAATCGTAAAAGCGTGCAAATAACTGAATAAACAA
AAATCAACGAAGCGTGTGTTAGTCAACGGGCTGTTTATCATTTAAGTTTTATCTGTTATC
AATTGGATTTTAGTTTCGAATTCTTAAGAAAAAAAAAA
>TRINITY_DN109119_c1_g1_i1 len=207 path=[539:0-111 392:112-117 539:118-206] [-1, 539, 392, 539, -2]
ACATCTCCAAGTTATTCCCCAACTACTCACCCAGCTCGCCGCACTACTCTCCAACCTCAC
CGTCCTACTCTCCATCGTCTCCCAAATATTCCCCAACATCTCCAAGTTATTCCCCAACTA
CTCACCCAGCTCGCCGCACTACTCTCCAACCTCACCGTCCTACTCTCCATCGTCTCCCAA
ATATTCCCCAACATCTCCAAGTTATTC
>TRINITY_DN109116_c0_g1_i1 len=304 path=[1721:0-43 174:44-64 195:65-88 1607:89-112 820:113-115 823:116-127 2260:128-151 859:152-154 2259:155-178 886:179-190 1470:191-204 1484:205-228 1508:229-247 955:248-286 2124:287-303] [-1, 1721, 174, 195, 1607, 820, 823, 2260, 859, 2259, 886, 1470, 1484, 1508, 955, 2124, -2]
GTGACGGTTTTGTGTTCTAAACGTTCGACGGGTTCTTCTTCCCAGACTTCCTTGGGGACC
AGTCGAGTCTCGTTGACCCATTCTTCCTGCTCCAGTTCCTGGGTTGGTTCTGGCTCGGCC
GACAGATCTAGGGTGCAGATGCCGGCTTTGATAAGCTTGTCGGCCTGTTGGTTCAGGTTC
AGGATGTCTCCTGAGTAGGCGTTCAATTCGCCCTGAAGATCCCGGTGGCGTTGCAGTAAG
GCCTGGGCGGAGGGTTCGTCGACTCCGAAGTCATCAGAAGCGACCAGCGCCATCTTTTCG
TTGA
>TRINITY_DN109116_c0_g1_i2 len=460 path=[1:0-96 75:97-164 143:165-186 165:187-195 174:196-216 195:217-240 219:241-243 1583:244-267 823:268-279 2260:280-303 859:304-306 2259:307-330 886:331-342 898:343-399 955:400-438 994:439-459] [-1, 1, 75, 143, 165, 174, 195, 219, 1583, 823, 2260, 859, 2259, 886, 898, 955, 994, -2]
GTACGAATCCTTCGGATCCGTCGAGCTTGCGTACGTTCCACCAATCCGGGTTGGTCTTGT
TCTGCAGGATCATGATTTCGTTTTTGGCCATCTTCATACCTTGACCTTCGAAGGGATACA
GCGCCCGGACGTGGGGCAGCAATTTGTTCTCTGTGACGGTTTTGTGTTCTAGGCGTTCGA
CGGGTTCTTCTTCCCAGACTTCCTTGGGGACCAGTCGAGTCTCGTTGACCCATTCTTCCT
GTTCTAGTTCCTGGGTTGGTTCTGGCTCGGCCGACAGATCTAGGGTGCAGATGCCGGCTT
TGATAAGCTTGTCGGCCTGTTGGTTCAGGTTCAGGATGTCTCCGGAATAGGCGTTTAATT
CGCCCTGGAGATCCCGATGGCGTTGCAGTAAGGCCTGGGCGGAGGGTTCGTCGACTCCGA
AGTCATCAGAAGCGACCAGTGCCATCTTTTCGTTGAGCCA
>TRINITY_DN109164_c0_g1_i1 len=402 path=[380:0-124 482:125-142 500:143-232 590:233-256 614:257-261 619:262-325 2569:326-355 713:356-401] [-1, 380, 482, 500, 590, 614, 619, 2569, 713, -2]
TGCTTCGCTCTCCGTATCGGCAGCACCATTGCTCAACGTGAAGGATGGCTTGCTGAACAC
ATGCTGATCCTGGGCATCACCGACCCGAACGGCGTGAAGAAGTACATTGCTGCCGCTTTC
CCGTCAGCTTGTGGCAAAACCAACCTGGCCATGATGAACCCAACTCTGCCCGGCTACAAG
ATGGAATGCGTTGGCGACGACATTGCCTGGATGAAGTTCGACTCGAAAGGTCAACTACGT
GCCATCAATCCGGAAAATGGCTTTTTCGGAGTCGCCCCGGGTACCTCGTCGGAAACCAAC
CCGAACGCCATGAAGACCGTCTACAAAAACACCATTTTCACCAACGTCGCCGCCACTTCC
GATGGCGGAGTATTCTGGGAAGGCATGGAGAATGAAATTGAC
>TRINITY_DN109164_c0_g1_i2 len=1110 path=[1588:0-200 1766:201-338 1904:339-787 3402:788-811 2377:812-850 500:851-940 590:941-964 614:965-969 619:970-1033 2569:1034-1063 713:1064-1109] [-1, 1588, 1766, 1904, 3402, 2377, 500, 590, 614, 619, 2569, 713, -2]
GTTCGTGGAGTCCCCATTGTCAACGGGGATGTCGCTCAACTGTCGACCAAGGTGCGCACC
TTCCTGGAGGAGTCCGTTGCCATGTGCCGCCCCGATCGGATCCACATCGTCGACGGAAGC
GAGCAGGAAAGTGCCATCCTGATCAAGGCCCTCCAAGCTCAGGGCACTGTCCATCCGTTG
CCCAAGTACGACAACTGCTGGCTGGCTCGCACCAATCCAGCGGACGTAGCCCGTGTTGAG
TCCAAGACGTTTATCTGCACCCAGCGACGGGAGCAGACCATCCCAACACCCAAGGAAGGT
GTCAAGGGAACGCTCGGAAACTGGATTTCGCCGGAAGACTACGAAGCTGCGATCCGATCG
CGCTTCCCCGGATGTATGAAGGGACGCACCATGTACGTGGTTCCGTTCTCCATGGGACCG
ATCGCTTCTCCACTGGCCAAGGTCGGCATCGAAATCACCGATTCGGCCTATGTCGTCTGC
TCAATGCGTATCATGACTCGCATGGGACTGGAAGTGCTGGATAAACTCGCGGATAATTCG
GATTTCATCAAATGCCTGCACTTTGTGGGTACTCCAGCCAACGGAAAGATCGCCATGTCC
TCCTGGCCTTGCGATCCGGAACGTACCATCATCCTGCACAAACCGGCCAACAACGAGATC
GTTTCCTACGGATCCGGCTACGGTGGCAACTCGCTCCTTGGCAAGAAATGCTTCGCTCTC
CGTATCGGTAGCACCATTGCTCAACGTGAAGGGTGGCTCGCTGAACACATGCTGATTCTT
GGCATCACTGACCCTAATGGAGTTAAGAAGTACATTGCTGCCGCTTTTCCGTCAGCTTGT
GGCAAAACCAACCTGGCCATGATGAACCCAACTCTGCCCGGCTACAAGATGGAATGCGTT
GGCGACGACATTGCCTGGATGAAGTTCGACTCGAAAGGTCAACTACGTGCCATCAATCCG
GAAAATGGCTTTTTCGGAGTCGCCCCGGGTACCTCGTCGGAAACCAACCCGAACGCCATG
AAGACCGTCTACAAAAACACCATTTTCACCAACGTCGCCGCCACTTCCGATGGCGGAGTA
TTCTGGGAAGGCATGGAGAATGAAATTGAC
>TRINITY_DN109164_c1_g1_i1 len=265 path=[1:0-42 21:43-49 28:50-53 32:54-80 799:81-113 92:114-134 1197:135-158 137:159-170 1134:171-209 188:210-264] [-1, 1, 21, 28, 32, 799, 92, 1197, 137, 1134, 188, -2]
CGCTGGCCACATGCCCAAGATCTTCCACGTCAACTGGTTCCGCAAGGACGCCAACGGCAA
GTTCCTGTGGCCAGGATTCGGAGAAAACTGTCGCGTCATGGACTGGATTCTGCAGCGAGT
GGACGACCACGACTGTTACCGGGAAACTGCGGTCGGTCGCATCCCCGCTCCAGGCACGCT
AAACCTGGAAGGACTCAGGAGCCCAGTGAATGAGAAGGAACTGTTCTCGATACCGAAGCA
GTTCTGGCTGAAGGAAGTGGAGGAG
>TRINITY_DN109167_c0_g1_i1 len=526 path=[1:0-130 109:131-131 1898:132-151 1918:152-155 134:156-158 137:159-171 150:172-182 161:183-185 164:186-242 2382:243-266 245:267-277 256:278-375 2381:376-399 378:400-525] [-1, 1, 109, 1898, 1918, 134, 137, 150, 161, 164, 2382, 245, 256, 2381, 378, -2]
GCTGCCGAACAGCCAGCCAATCGTTGAACTGGAATGCTCCACCGCCTTCAAAGCGCTGAC
TGAGAAGGAAAAATTGTACGCGCATTACTTCAGCCAGGCATCTTGGGCGGGAGGTTTGAT
TGCGTTGGTCCAATCGAGTCCGGAATCGCCGTTGATTTTCTCGCTGTTGCATCGCATCTT
TCACGCGGAGACCGTTGAGGAGCTGAAGAAGAGCGCCTTGGAGACAGGCGTTAGCGAAGA
TGAGTTCACGGCTTTTCTGGTGTACGCTTGCGGGTTTTTGGCCAATGCCGGCAACTACAA
GGGCATGGGGGACAGCAAGATTGTTCCCAATTTGGAGGAGGATAAGTTCGAGCTGGTTGT
GAAAAGCTCCAAAGCATTTAAGGCCGATGAAGCCACGGTTGGAGGCCTGTGGAAGAAGAC
CCAGAAATCGATCTTCCTGCTAACGGAGCGGACGAAAACGCTGGGATTGTGTGACCAGGG
AATTACGACGTACTTTTCGTCGAATGTGACCCGGGAGGACACGGAG
>TRINITY_DN109167_c0_g2_i1 len=310 path=[1007:0-137 2383:138-161 1146:162-309] [-1, 1007, 2383, 1146, -2]
GGTCGCCGAATTCCTCCGGGAGGCCAATAAGCACTCGGCAAACGACAACCAGAAGCAGAT
GATCGAGAGCTACGTCCAGAGTTTCACCGAGGGCAGTTTGGATGCGCACAAAACCGGATC
CCGTTTCTGGATCAAGGATAAGGGTCCGGTGATTGAAACCTACATTGGATTCATCGAAAC
CTACCGTGATCCGGTGGGTCAGCGGGGTGAATTCGAGGGTTTTGTCGCCATGGTCAATAA
GGAGATGTCGGCCAAGTTCGGAACACTGGTTAGCAACGCGGAGAACTTTATCAAATTTCT
GCCCTGGGGT
>TRINITY_DN109192_c0_g1_i1 len=497 path=[1235:0-123 1336:124-141 1354:142-152 1365:153-165 1378:166-409 4961:410-433 1646:434-496] [-1, 1235, 1336, 1354, 1365, 1378, 4961, 1646, -2]
ATTTAAGAACTACCGACAGAAAAGTGCATTTTTCGGAGAAAAGTTCTCAAAAACGATTTA
GTCTGTTATGTTTTAGTATTTTGTTTCTAGGTTTTTAACGAACGAGAACATTTAGCACAA
ACATTTTACGATGTAACAAACATATGATTGTTGTGATAGTTTTCAATCTTTACGCGCAAT
TATTTATTTATTTACTGTTAGAAGGAATAGTTTCGGAGCTTTACTACTCTATTTCTTTTT
CGCGAGAACGCATTTTACACAATTGACAAAGGAACCAAAAACTATTGTATCGTTTGCTTT
TAAGTCGTATATTAACTGTTGTTTTTAGTTTTATCAAAGAGCTATACTACTGTCAATGTA
GGTGAATGTTAGACTGCTGAGGAATCTTTAACCCAAACTCCTTCGAGAGAGATTTTACGT
TGTTGTAGACTTTGGTTTTACACATGCTACCAGACGGCTTCCAGAAAGCTGGAAGTTGGC
TGTTTCCACATCCATCG
>TRINITY_DN109192_c0_g2_i1 len=873 path=[3751:0-212 2510:213-267 2565:268-286 2584:287-289 2587:290-323 2621:324-328 2626:329-335 2633:336-365 2663:366-556 3281:557-578 3303:579-588 3313:589-596 2893:597-612 2909:613-782 3079:783-834 3131:835-872] [-1, 3751, 2510, 2565, 2584, 2587, 2621, 2626, 2633, 2663, 3281, 3303, 3313, 2893, 2909, 3079, 3131]
CCATGCTTGCTTCATTTTCAACTATGCGAAAGGAATTCCAAACAGAGTTTTGTTCACAAA
ATACACAACAAGGATAAGCGACTGTCACCTAGTATTGACTAGCGCAACTAAATTCTTGTT
CAAATTTAGGTAACCATGCGAATGTTTAGGTATGCTTGATCCTACCGTTTTTTTTTCACC
TTGTTCTTATACATAATCGCTATCATAAATACGTTTTAAATTAATATGGCTTCGAATGAG
GAGAGCATTTGAATCCGACCATAGGGTAGCCATTCCAGATGCCTCAGTAGTCCTGCTTCG
ACAGTGGGAACGTCCACCCTAGGTGGTCTCTCAAAACCTAAAGATTAAACTTTCGTGCGG
AATCCTTCCAAATGCAGGAGCTCAGTATCCTAAGGAAACCTAATTGGATTTGCCCCAAAA
CTGGCGGGCCCAAAAAGAGAGAGGTACATGTGTAGGAATACTGTGACCGCTCCGTCATTT
CCGTTAAGATAACGCCCCTTGGGAGCTCTTGCACGGTGGAGTGATTCTGGCAACACTGTC
GCTTTAATGTTTTTTTTTCGATTTTTGATAACTTCCTCTTCGCTCTATGTTTTCTTCTCG
CTCAATAGAGGTTGATTGTACAGACTAAATATAAATAAATACAAAGTTGTGTGTATAAAT
AGATTATCGTTCCATACATGTATATGTTTGTGTACAAATAGAAGGAATAACACTTTGCTT
CGAATAGAAAATCTAATACAGCTGAAAAGCAGCCACTTAAAACAATACTCGAATGTAATA
CACGATAAGAAATGAATGTAAACCAATGATGATAGCGATCCAGGTAATTCAATCTAGCCT
GACTATGGACGATCAAAAAGCTGCGCCTATGAG
>TRINITY_DN109192_c0_g3_i1 len=403 path=[381:0-101 460:102-127 4960:128-151 510:152-194 553:195-201 4958:202-225 584:226-230 589:231-283 642:284-302 4957:303-326 685:327-349 708:350-402] [-1, 381, 460, 4960, 510, 553, 4958, 584, 589, 642, 4957, 685, 708, -2]
TGTCGGTAGTTCTTAAATTAAACTTGCGGATTCGGTTCCAATCATACTGTGATTTTGTGC
CTTCTGAGTTCAAGATGGATTTGTGGTTTTGCTTCCATGAAATGCGTTCAATCCTATTCG
ATTGAGTTTTGTTCAAAAAATAATTCAGCGTGTAGTGTTTTGTTGTGGTTCTTGTTTGTA
TGTGTGAGTGGTTGCTATTGTTCGTCTCCACGTACTTAGTTCCAGACGCGCAGGAACGAA
TCCCAGGAACCGGTCGCAACGGCCATTCCGTTCTCGGTGACTCCCAAGCACGATACGCGA
TTGTCATGACCTGCCAGGATACCTGCCCGTTCCGCCTTCATCGTATCCCACACGTTGCAG
TTGAAGTCATCGTAGCCGGCCAGCAGTAGCCGACCGGATTTGG
>TRINITY_DN109177_c0_g1_i1 len=752 path=[1:0-97 76:98-140 119:141-154 133:155-340 319:341-386 365:387-592 571:593-649 628:650-686 665:687-710 689:711-720 699:721-730 709:731-744 723:745-751] [-1, 1, 76, 119, 133, 319, 365, 571, 628, 665, 689, 699, 709, 723, -2]
GATGTAAAGAAATTTATATCAAAAAAATAGATGAGTTTGGTGATGGCTCTGATTGAATGC
TGTCCAAGTGCTTGACACATGCTAATCGTACGTTTTAATTTATGTTGTAAAACTAAAATT
AAAAAGTGGTGTACAGGTGAGTATAATGATATTCTTAGCCGACCTTAGAGTGAAGGCAAA
TCCTTCATAGTTATAAAGGGAAATAATTTCCCGCTTTAAGAGGACAATAAATATCTTCGG
GATAGGTAGTAGTTAAGGTGATGGCTTAACTAGCCTAAAACTCTCGTAGTCGAATCTGAA
AGGTTGATCGACCACATTGGGTCTGAAAAAACCCCAATGCAAGTTAGTACAGCAGTGAGG
AATCTTGGTCAATGGCCTAACGGCTGAACTGGCAACTTGGAGAAGTGGCAAGTCTTATTT
TGATTATATCATAGAATATAATCTATAAGATTGTATTAAAATTGAATAAAGCTTTGTTTA
TATATTGATAATGACAGTATATATATCGTGTCTTGACTAATTACGTGCCAGCAGTCGCGG
TAATACGTAAGAGACTAGTGTTATTCATCTTAATTAGGTTTAAAGGGTACCTAAACGGTC
AGTATAGCTTGTAAAAATGTTAGTATACGACTAGAGTTTTATATGTAAGAAGGCAGTACT
TGAGGAGGAGAGATAAAATTTCGTGATACCAAAGGGACTCTGTAAAGGCGAAGGCAGCCT
TTTATGTAAAAACTGACGTTGAGGGACGGAGG
>TRINITY_DN109177_c0_g1_i2 len=1557 path=[1:0-97 76:98-140 119:141-154 133:155-340 319:341-386 365:387-592 2423:593-1106 2937:1107-1107 2938:1108-1125 2956:1126-1181 3012:1182-1209 3040:1210-1246 5489:1247-1270 3101:1271-1556] [-1, 1, 76, 119, 133, 319, 365, 2423, 2937, 2938, 2956, 3012, 3040, 5489, 3101, -2]
GATGTAAAGAAATTTATATCAAAAAAATAGATGAGTTTGGTGATGGCTCTGATTGAATGC
TGTCCAAGTGCTTGACACATGCTAATCGTACGTTTTAATTTATGTTGTAAAACTAAAATT
AAAAAGTGGTGTACAGGTGAGTATAATGATATTCTTAGCCGACCTTAGAGTGAAGGCAAA
TCCTTCATAGTTATAAAGGGAAATAATTTCCCGCTTTAAGAGGACAATAAATATCTTCGG
GATAGGTAGTAGTTAAGGTGATGGCTTAACTAGCCTAAAACTCTCGTAGTCGAATCTGAA
AGGTTGATCGACCACATTGGGTCTGAAAAAACCCCAATGCAAGTTAGTACAGCAGTGAGG
AATCTTGGTCAATGGCCTAACGGCTGAACTGGCAACTTGGAGAAGTGGCAAGTCTTATTT
TGATTATATCATAGAATATAATCTATAAGATTGTATTAAAATTGAATAAAGCTTTGTTTA
TATATTGATAATGACAGTATATATATCGTGTCTTGACTAATTACGTGCCAGCAGTCGCGG
TAATACGTAAGAGACTAGTGTTATTCATCTTAATTAGGTTTAAAGGGTACCTAGACGGTC
AATATAGCTTCTAGAATGTTAGTACTTGACTAGAGTTTTATGTAAGAGGGCAGTACTTGA
GGAGGAGAGATGAAATTCTATGATACCAAAGGGACTCGGTAAAGGCGAAGGCAGCCCTCT
ATGTAAAAACTGACGTTGAAGGACGAAGGCACAGAGCACAAACAGGATTAGATACCCAAG
TAGTCTTTGCAGTAAATGATGAATGCCATAGGTCAGATTAAGATTTAATAACTTAGTTTG
TCAGTAAAGAAGAACTAATTATTAAACAATATTTGGTCTATAAATGAAAGTGTAAGCATT
TCACCTCAAGAGTAATGTGGCAACGCAGGAACTGAAATCACTAGACCGTTTCTGACACCA
GTAGTGAAGTATGTTGTTTAATTCGATGATCCACGAAAAACCTTACCACAATTTGTATAA
TTATTACAGGAGTTGCACGGCTGTTTTCAGTTAATGTTGTGAAACTGTGGTTTCCATGAA
ATTAACGCAATCCCTGGCTTTATTTTTTCGTTTTACGATAAAGCATTTGATCCTGGAATT
TGGAAAGAAAAAGGGGACAAAGACAAGTCATCATGGCCTTGATATTGTGGGCTATAGACG
TGCCACATATTCCTAAACAAAGAGATGCAAAAATGTGAATTTAAGCTAATCTCAAAAAAT
AGGATATAAATTTTAAGGATTATAGTCTGAAACTCGACTATATGAATAAGTAATTACTAG
TAATCGTGAATCACCATGTCACGGTGAATTTACCTTGGATTGGTACTAACCACTCGTCAC
ATGCTGAAAAGAGCATGCGCAATAAGTTTGCTTTCTCAGTAATTAGTAAAAAAAACACGT
AGGTTTTATACTTTTATTGGGAATCTTCGTATGCGTGGCTCTAATTAGTGTTAAGTCGAA
ATACGGTTCGTGTAGTGGAAGTTGCACGGGATTAATTAATATTAACGATAATTTAAT
>TRINITY_DN109108_c0_g1_i1 len=359 path=[1719:0-54 50:55-79 1799:80-103 99:104-111 107:112-123 119:124-124 1800:125-148 144:149-224 220:225-247 243:248-248 244:249-295 291:296-307 303:308-317 312:318-319 314:320-322 317:323-358] [-1, 1719, 50, 1799, 99, 107, 119, 1800, 144, 220, 243, 244, 291, 303, 312, 314, 317, -2]
GGGCTGGGTGCGAATGTGTTGGTTCAACCGGAGTCGAAGATGAGACGGCCCTCCTCGACG
CCGGTGACGATCGAAGCGAAGTTGTCATCGAGCAGGATCATGTCGGCGGCCTGCTTGGAC
ACATCGGATCCGGCGATACCCATAGCGACACCAATATCGGCCTTCTTCAGGGCAGGTGAA
TCGTTGACACCATCACCAGTGACAGCCACGATGGCTCCCATACGCTGGCAACCTTCCACA
ATGATCAGCTTCTGCTGGGGCGAGGTACGGGCAAACACAATCTCCGTGTGGTAGCGCAGG
ATTTCGTCGATCTGATCGGTGGAAAGGTCGCGCAGTTCCGAACCGTGCACAACGGCGGC
>TRINITY_DN109108_c0_g1_i2 len=291 path=[1637:0-23 119:24-24 1800:25-48 144:49-124 220:125-147 243:148-148 244:149-195 291:196-207 303:208-217 2:218-238 23:239-265 50:266-290] [-1, 1637, 119, 1800, 144, 220, 243, 244, 291, 303, 2, 23, 50]
CGTCGGCGGCCTGCTTGGACACATCGGATCCGGCGATACCCATAGCGACACCAATATCGG
CCTTCTTCAGGGCAGGTGAATCGTTGACACCATCACCAGTGACAGCCACGATGGCTCCCA
TACGCTGGCAACCTTCCACAATGATCAGCTTCTGCTGGGGCGAGGTACGGGCAAACACAA
TCTCCGTGTGGTAGCGCAGGATTTCGTCGATCTGATCGTGTACGCGATCGACTTCTTCAG
GTTGTCGAAGATGAGACGGCCCTCCTCGACGCCGGTGACGATCGAAGCGAA
>TRINITY_DN109145_c1_g1_i1 len=216 path=[966:0-123 582:124-215] [-1, 966, 582]
GGAAGTTTGAATCCGGTGCGATTCTATTCTCGCTCGGTACCAATATCCGCAGCGATTTAC
TGGGTGATGAGAGAATAATCGAAATCCTCAACGCTATGGGCCAATTCCCAGAATATCAAT
TTCTCTGGAAGTTTGAATCCGATTCCATGCCAATTGAAGTGCCAAAGAACGTGTATATAA
GAAAGTGGATGCCTCAGAATGATTTGCTTGCCCACC
>TRINITY_DN109145_c1_g2_i1 len=297 path=[275:0-58 311:59-85 338:86-100 353:101-142 395:143-157 1150:158-184 1177:185-191 1184:192-213 1206:214-216 1209:217-237 1230:238-240 493:241-250 503:251-296] [-1, 275, 311, 338, 353, 395, 1150, 1177, 1184, 1206, 1209, 1230, 493, 503, -2]
CCTCAGAATGATTTGCTTGCCCATCCCAATATCAAACTTTTCATCACACACAGTGGCCTT
CTGAGTACCCAGGAAGCTGTTTGGCACGGAGTGCCGATCATCGGCTTCCCGGTATTCGCA
GACCAATTCCAAAACATAAATTATTGCATCGCGCAAGGTGCGGGAAAGAGGCTGTCCATT
AAAGACGTGAAGAGTAGCGAACTTGCCGGCGCTATTAAGGAAGTGATGACAAACGAAAGC
TATCGCGAGAACATGTCTCTCCTATCGAAGGTCTTCCGAGATCAGAAAGAGTCACCG
>TRINITY_DN109145_c1_g2_i2 len=297 path=[275:0-58 311:59-85 338:86-100 353:101-142 395:143-157 410:158-231 484:232-235 488:236-240 493:241-250 503:251-296] [-1, 275, 311, 338, 353, 395, 410, 484, 488, 493, 503, -2]
CCTCAGAATGATTTGCTTGCCCATCCCAATATCAAACTTTTCATCACACACAGTGGCCTT
CTGAGTACCCAGGAAGCTGTTTGGCACGGAGTGCCGATCATCGGCTTCCCGGTATTCGCA
GACCAATTCCAAAACATAAATTATTGCATCGCGCAAGGCGCGGGAAAGAGGCTGTCTATT
AAAGATGTGAAGAGTGGTGAACTTGGCGCCGCTATTAGGGAAGTGATGACAAACGAAAGC
TATCGCGAGAACATGTCTCTCCTATCGAAGGTCTTCCGAGATCAGAAAGAGTCACCG
>TRINITY_DN109145_c1_g2_i3 len=282 path=[275:0-58 1645:59-82 1260:83-85 338:86-100 1293:101-142 395:143-157 1150:158-184 1177:185-191 1184:192-213 1206:214-216 1708:217-231 484:232-235 488:236-240 493:241-250 1771:251-281] [-1, 275, 1645, 1260, 338, 1293, 395, 1150, 1177, 1184, 1206, 1708, 484, 488, 493, 1771, -2]
CCTCAGAATGATTTGCTTGCCCATCCCAATATCAAACTTTTCATCACACACAGTGGCCTC
CTCAGTACCCAGGAAGCTGTTTGGCACGGAGTGCCGATCATTGGCTTCCCAGTATTCGCT
GACCAATTCCAAAACATAAATTATTGCATCGCGCAAGGTGCGGGAAAGAGGCTGTCCATT
AAAGACGTGAAGAGTAGCGAACTTGCCGGCGCTATTAGGGAAGTGATGACAAACGAAAGC
TATCGCGAGAATATGTCTCTCCCCTCGAAGGTCTTCCGAGAT
>TRINITY_DN109145_c1_g2_i4 len=297 path=[275:0-58 1645:59-82 1260:83-85 338:86-100 353:101-142 395:143-157 1150:158-184 1428:185-235 488:236-240 493:241-250 503:251-296] [-1, 275, 1645, 1260, 338, 353, 395, 1150, 1428, 488, 493, 503, -2]
CCTCAGAATGATTTGCTTGCCCATCCCAATATCAAACTTTTCATCACACACAGTGGCCTC
CTCAGTACCCAGGAAGCTGTTTGGCACGGAGTGCCGATCATCGGCTTCCCGGTATTCGCA
GACCAATTCCAAAACATAAATTATTGCATCGCGCAAGGTGCGGGAAAGAGGCTGTCCATT
AAAGATGTGAAGAGTGGCGAACTTGCCGGCGCCATTAGGGAAGTGATGACAAACGAAAGC
TATCGCGAGAACATGTCTCTCCTATCGAAGGTCTTCCGAGATCAGAAAGAGTCACCG
>TRINITY_DN109173_c0_g1_i1 len=274 path=[1669:0-46 614:47-65 633:66-273] [-1, 1669, 614, 633, -2]
ACGGCCAAGAGTGGCAAGTACGTCCCTCCGAGTATGCGTGACAGTCAGAAGCCGGGCATG
GGTGGAAATCCGAGGGGACGTGACGACACCACCGCTATCCGCATTTCCAACCTGTCGGAG
GCGATGACGGAAGCCGATCTGGAAGAGCTGGTCAAGAAGATTGGTCCGCACAGCAAAATG
TTTTTGGCCCGCGATAAGAATACCGGCCTGTGCAAAGGATTCGCCTACGTTCACTTCAAA
TCCCGCCGCGACGCCGCCACTGCTATTGAGCTAC
>TRINITY_DN109173_c0_g2_i1 len=408 path=[1007:0-63 497:64-75 509:76-117 551:118-120 554:121-126 560:127-144 578:145-150 584:151-180 614:181-199 633:200-407] [-1, 1007, 497, 509, 551, 554, 560, 578, 584, 614, 633, -2]
CGCTGAAGAACATTGCTAAGTGTCGTATCTGCGAGGGCGAGCATTGGTCGGTGCATTGTC
CGTACAAGGGAACGAATTTTGAGGCTGGCAAGGCCAAACCCGCAGTGCCAGTGCCACAAG
AAATGGCGCCGACGACGGCCAAGAGTGGCAAGTACGTTCCTCCGAGTATGCGTGACAGTC
AGAAGCCGGGCATGGGTGGAAATCCGAGGGGACGTGACGACACCACCGCTATCCGCATTT
CCAACCTGTCGGAGGCGATGACGGAAGCCGATCTGGAAGAGCTGGTCAAGAAGATTGGTC
CGCACAGCAAAATGTTTTTGGCCCGCGATAAGAATACCGGCCTGTGCAAAGGATTCGCCT
ACGTTCACTTCAAATCCCGCCGCGACGCCGCCACTGCTATTGAGCTAC
>TRINITY_DN109173_c0_g2_i2 len=235 path=[421:0-98 497:99-110 905:111-152 551:153-155 977:156-161 983:162-179 1001:180-185 584:186-215 614:216-234] [-1, 421, 497, 905, 551, 977, 983, 1001, 584, 614, -2]
GGAAGAGGAGCAGAAATCGGACAACGCCCTGGACTCGCTGAAAAACATTGCCAAGTGTCG
TATCTGCGAGGGCGAACATTGGTCGGTGCATTGTCCGTACAAGGGAACGAACTTCGAGGC
TGGCAAGGCTAAACCCGCAGTGCCAGTGCCACAAGAGATGGCTCCGACGACGGCCAAGAG
TGGCAAGTACGTTCCTCCGAGTATGCGTGACAGTCAGAAGCCGGGCATGGGTGGA
>TRINITY_DN109169_c0_g1_i1 len=415 path=[1139:0-45 763:46-60 778:61-63 781:64-99 414:100-103 1909:104-127 442:128-137 1017:138-198 513:199-224 539:225-299 1185:300-374 1260:375-389 1275:390-395 1281:396-414] [-1, 1139, 763, 778, 781, 414, 1909, 442, 1017, 513, 539, 1185, 1260, 1275, 1281, -2]
TGGGGATTTTTATACTGATTTCAGCTTTTTTAAGTACCAAAAACAATGATCTCAATAATC
TGTTGGGACACAAATTCTGAATAGCACTTGTTGAGTAATTTGCCAAAGTGGCTAAAAACG
AATCGTTCCGATCACCTAGATTCCAATCGGACTTCATCATGAAGTGGGCGCGAGAAGGTC
TATAATTTGTTATTTCCTACTAGATAGATAATTTTTACAGTTGTCACGGTGTGGGGGTGA
ATAGTGAATAGGAAATTTGAGAGATTTTTATGTGTGATTAACATCTAGCACTTTAGTGGT
AAGGTTACTCAGTAGTATAGAATAATATTCTAAAAAATTGATGCGACTGGGTAAAAATGG
GCAGGGTAGAACAGTAGATAAGTCTTAATTTTTCTGTATTTTTCTGGTTGACGTG
>TRINITY_DN109169_c0_g1_i2 len=237 path=[325:0-51 354:52-63 366:64-96 399:97-100 403:101-111 414:112-115 1909:116-139 442:140-149 452:150-206 509:207-210 513:211-236] [-1, 325, 354, 366, 399, 403, 414, 1909, 442, 452, 509, 513, -2]
GTGCTCTTCCGATCTGTTTTTTTATACTGATGTCTGCTTTTTTAAGTACCAAGAACAATG
ATCTTAATAATCTGTTGGGACACAAATTTTGAATAGCACTTGTTGAGTAATTTGCCAAAG
TGGCTAAAAACGAATCGTTCCGATCACCTAAATTCCAATCGGGCTTCATCATAAAGTAGG
CGCGAGAGGGTCTATAATTTGTTATTTCCTACTAGATAGATAATTTTTACAGTTGTC
>TRINITY_DN109169_c0_g1_i3 len=427 path=[325:0-51 757:52-57 763:58-72 969:73-96 399:97-100 403:101-111 414:112-115 1909:116-139 442:140-149 452:150-206 1567:207-236 539:237-311 1185:312-386 1260:387-401 1275:402-407 1281:408-426] [-1, 325, 757, 763, 969, 399, 403, 414, 1909, 442, 452, 1567, 539, 1185, 1260, 1275, 1281, -2]
GTGCTCTTCCGATCTGTTTTTTTATACTGATGTCTGCTTTTTTAAGTACCAAAAACAATG
ATCTCAATAATCTATTGGGACACAAATTTTGAATAGCACTTGTTGAGTAATTTGCCAAAG
TGGCTAAAAACGAATCGTTCCGATCACCTAAATTCCAATCGGGCTTCATCATAAAGTAGG
CGCGAGAGGGTCTATAATTTGTTATTTGCTACTTGATAGATAATTTTTACAGTTGTCACG
GTGTGGGGGTGAATAGTGAATAGGAAATTTGAGAGATTTTTATGTGTGATTAACATCTAG
CACTTTAGTGGTAAGGTTACTCAGTAGTATAGAATAATATTCTAAAAAATTGATGCGACT
GGGTAAAAATGGGCAGGGTAGAACAGTAGATAAGTCTTAATTTTTCTGTATTTTTCTGGT
TGACGTG
>TRINITY_DN109169_c0_g1_i4 len=213 path=[539:0-97 614:98-124 1518:125-154 1673:155-187 1275:188-193 1281:194-212] [539, 614, 1518, 1673, 1275, 1281, -2]
GATAGATAATTTTTACAGTTGTCACGGTGTGGGGGTGAATAGTGAATAGGAAATTTGAGA
GATTTTTATGTGTGATTAACATCTAGCACTTTAGTGGTGAGGTTACTCAGTAGTGTAGGA
TAATATTCTAAAAAATTGATACGACTGGGTAAAAATGGGCAGGGGAGAACAGTAGATAAG
TCTTAATTTTTCTGTATTTTTCTGGTTGACGTG
>TRINITY_DN109175_c0_g1_i1 len=307 path=[1211:0-110 1299:111-118 1307:119-134 1323:135-142 1331:143-213 1402:214-306] [-1, 1211, 1299, 1307, 1323, 1331, 1402, -2]
GGTTCTTCCCTTCGTACGTTCATCTGAGAAAACAGGTTGACGGTGGCGAACTGGGTGAGA
TCAAAGAGGTCAACGTGTCGTTCGGGTTCTACCTATCTGATGTGGATCGGCTGCGAATGA
AACAACTTGGCGGTGGAACGGTGCTCGATTTGGGAGTTTATACTATTCAGGTGTGCTTGT
GGGCCTTTCGCGATGCTCCGAACAAGATCGTGGCCAAAGGTCAACTGAACGAGGAAGGCG
TCGATATGGAGGTTGAGGCAGAGCTGCACTTCCCGAACGGTGGAATTGGGAAGATAAAAA
CTAGTGC
>TRINITY_DN109175_c0_g2_i1 len=401 path=[464:0-70 1687:71-217 1834:218-262 704:263-304 746:305-305 1898:306-329 1922:330-330 1923:331-355 1880:356-359 1884:360-373 746:374-374 1898:375-398 1922:399-399 2958:400-400] [-1, 464, 1687, 1834, 704, 746, 1898, 1922, 1923, 1880, 1884, 746, 1898, 1922, 2958, -2]
GATGCGGTTATAAAGGGAACGAAGGGAAGCATTACGTTGCACGACTTCTGGTGTCCGGTT
TCCCTGACGGACGTCGACGGTTCGGTCAAGCAGTATCCGCTCCCAAAAGCGCCACGCACC
TTCATCTTCCAGAACAGTTGCGGACTGCGGTACGAGGTCGAGGAGGTACGCCGCTGTATC
GGCGCCGGCCGGTTACAATCGGAATCGGTGCCACATAGCGAGAGTCTACTGATAGCGCAC
ATTCAAGACGAGATAAGAAAGCAGATTGGCGTACACTTTCCCGAGGACGACAGATTCAAA
GCTTAGAGAGAGTTCATATTACAGTGACGGCGATGCACTTCGGTGATTGATGAGGACGAC
AGATTCAAAGCTTAGAGAGAGTTCATATTACAGTGACGGCT
>TRINITY_DN109175_c0_g2_i2 len=401 path=[464:0-70 512:71-172 2868:173-217 1834:218-262 704:263-304 746:305-305 1898:306-329 1922:330-330 1923:331-355 1880:356-359 1884:360-373 746:374-374 1898:375-398 1922:399-399 2958:400-400] [-1, 464, 512, 2868, 1834, 704, 746, 1898, 1922, 1923, 1880, 1884, 746, 1898, 1922, 2958, -2]
GATGCGGTTATAAAGGGAACGAAGGGAAGCATTACGTTGCACGACTTCTGGTGTCCGGTT
TCCCTGACGGATGTCGACGGTTCGGTCAAGCAATACCCGCTTCCGAAAGCGCCACGCACC
TTTATCTTCCAGAACAGTTGTGGACTGCGGTACGAGGTGGAGGAAGTCCGCCGTTGTATC
GGCGCCGGCCGGTTGCAATCGGAATCGGTGCCACATAGCGAGAGTCTACTGATAGCGCAC
ATTCAAGACGAGATAAGAAAGCAGATTGGCGTACACTTTCCCGAGGACGACAGATTCAAA
GCTTAGAGAGAGTTCATATTACAGTGACGGCGATGCACTTCGGTGATTGATGAGGACGAC
AGATTCAAAGCTTAGAGAGAGTTCATATTACAGTGACGGCT
>TRINITY_DN109175_c0_g2_i3 len=486 path=[464:0-70 512:71-172 614:173-209 651:210-217 659:218-233 675:234-262 704:263-304 746:305-305 747:306-307 749:308-485] [-1, 464, 512, 614, 651, 659, 675, 704, 746, 747, 749, -2]
GATGCGGTTATAAAGGGAACGAAGGGAAGCATTACGTTGCACGACTTCTGGTGTCCGGTT
TCCCTGACGGATGTCGACGGTTCGGTCAAGCAATACCCGCTTCCGAAAGCGCCACGCACC
TTTATCTTCCAGAACAGTTGTGGACTGCGGTACGAGGTGGAGGAAGTCCGCCGCTGCATC
GGCGCCGGCCGATTGCAATCGGAATCGGTATCACATAGTGAGAGTCTGCTGATAGCGCAT
ATTCAAGACGAGATAAGAAAGCAGATTGGCGTACACTTTCCCGAGGACGACAGATTCAAA
GCTTAGGGTGAGTTCTAATTTGTTTTTCCGTGAAAGGGCAGTTCCAGTGACGGTGTTGCA
CTTCGGTGATTGATGAGGTAAATGATTATGGGTTCGATAAGATAGGTTTAATTTGAGAGA
AAACACAATTTATATACTATATTTATTTTTGGAAATAATGTGAGGTGTTTTAGAAATGTA
GGCGGA
>TRINITY_DN109175_c0_g2_i4 len=501 path=[464:0-70 1687:71-217 1834:218-262 704:263-304 746:305-305 1898:306-329 1922:330-330 1923:331-355 1947:356-399 3938:400-423 2015:424-460 2052:461-500] [-1, 464, 1687, 1834, 704, 746, 1898, 1922, 1923, 1947, 3938, 2015, 2052, -2]
GATGCGGTTATAAAGGGAACGAAGGGAAGCATTACGTTGCACGACTTCTGGTGTCCGGTT
TCCCTGACGGACGTCGACGGTTCGGTCAAGCAGTATCCGCTCCCAAAAGCGCCACGCACC
TTCATCTTCCAGAACAGTTGCGGACTGCGGTACGAGGTCGAGGAGGTACGCCGCTGTATC
GGCGCCGGCCGGTTACAATCGGAATCGGTGCCACATAGCGAGAGTCTACTGATAGCGCAC
ATTCAAGACGAGATAAGAAAGCAGATTGGCGTACACTTTCCCGAGGACGACAGATTCAAA
GCTTAGAGAGAGTTCATATTACAGTGACGGCGATGCACTTCGGTGATTGATGAGGAAAAT
GATTATGGGTTTGATAAGATAGGTTTATTTTGAGAGGAAACACAATTTATATAGCATATT
TATTTTTGGAAATTATGTGAGAGGTGTGAGGAAATGTAGGTGGTAATAAAGAATATAATT
TTATATGTTTACAAAAAAAAA
>TRINITY_DN109137_c0_g1_i1 len=426 path=[799:0-72 2677:73-96 873:97-124 2679:125-148 925:149-172 949:173-185 962:186-193 970:194-196 973:197-209 986:210-217 994:218-219 996:220-285 2113:286-301 401:302-352 2369:353-376 1507:377-378 1509:379-390 490:391-402 502:403-405 1961:406-425] [-1, 799, 2677, 873, 2679, 925, 949, 962, 970, 973, 986, 994, 996, 2113, 401, 2369, 1507, 1509, 490, 502, 1961, -2]
TCCCATACTGCTCCAGGATTCGGCACATGGTGGCCGCTCCCATATCGCTTTCCTTCACGA
TCACCAGCTGGTTGACGATCTCCGGGAAGAACATGAACATTCCGTGCGCCGCCAGGTACG
TGCCGAATTGCAGAATACAAACGATCACCGTCTTCCGAAGATGGCGCGCCATGAACAGCG
GTGCGGTTTGGTTCCACACTAGCCTCATGAGGGCTAGACAACCCTTGGTATTGCGCAACA
GGGCTCTCTTTTCACGTTCCAGACGATCTTCCTCGTCTTCCTGGATTGATTCAATTTGGA
GGGGTGCTGTGTTTCGGCAGCAAGCGTTGAATCGGTAAACCCATTGAATGGCGCCGATCG
CCTGCTTTGTGTCACCCTGGCTGAAGGTAAACTTGGGACTTTCCGGAAATCGGAGCAAGA
TCAAGG
>TRINITY_DN109137_c0_g2_i1 len=216 path=[1908:0-75 996:76-141 1062:142-157 1078:158-162 1083:163-202 1123:203-215] [-1, 1908, 996, 1062, 1078, 1083, 1123]
TCACCGTCTTTCGTAGATGGGGCGCCATAAACAGCGGTGCGGTCTGATTCCAGACTAGCC
TCATGAGGGCTAGACAACCCTTGGTATTGCGCAACAGGGCTCTCTTTTCACGTTCCAGAC
GATCTTCCTCGTCTTCCTGGATGGAGTCGATTTGAAGGGGTGCAGTCTTGCGACAGCAAG
CGTTGAATCGGTGAACCCATTGAATGGCGTCGATCG
>TRINITY_DN109158_c1_g1_i1 len=302 path=[1281:0-43 1302:44-44 1303:45-63 1322:64-249 868:250-264 31:265-265 32:266-266 33:267-267 34:268-268 35:269-285 52:286-286 53:287-288 2448:289-301] [-1, 1281, 1302, 1303, 1322, 868, 31, 32, 33, 34, 35, 52, 53, 2448, -2]
AAAACAAAAATTAAATATACATCTTGATTTTAGTCTGTGTATATGACTTCATACAGCGCA
TTTAGTTCACCACTGCGCACTTTGTTTGCATAAGTGCGATAACCTGAATTAAGTACGCGA
TTGCAACAAATCACGTTGGTGTATTCAGCGCACTATTTCTTCAAACTACGTTGAATAAGT
GCTCTGAAGGTATCGAGTTGATTTGGTGCAATCGCGCACTTTTATTTGCGTTTTCGCACT
CGTGAAAACTAGTGCGATAGTCCAGTGGTGAACTAAATGCGCTATATTACTATGACAAAA
AA
>TRINITY_DN109199_c0_g1_i1 len=317 path=[404:0-156 2449:157-180 562:181-191 573:192-209 591:210-213 595:214-243 625:244-249 631:250-273 655:274-285 667:286-286 1383:287-301 1398:302-316] [-1, 404, 2449, 562, 573, 591, 595, 625, 631, 655, 667, 1383, 1398, -2]
ATGGGAATGGTCTACAAATTTGAAATTGATAAAATATTTGGAAAAATCAAAACATTGGCA
ATGTACAAAGTCCTGAATTTTACAAGAAATAAAATGAAAATGAAAAAAAAACAAATTTTA
AAACCACAGACGACCGATGACGACAGGGGATGATCGAGGATTGACGTGACTTGTCTTAGA
CGAAAATAACTTTACAAAAAGAACAGAAAAACATCCAAACCAATAGACGATACTAAAGAG
ACACTGAATAAAAACAAAAATGTGTCAGTGTGTTAGTGGAAGAATGATAACACGTGGATT
TTTCGGTGTATGCGAGT
>TRINITY_DN109199_c0_g2_i1 len=293 path=[1077:0-59 2451:60-83 1138:84-139 2450:140-163 1218:164-292] [-1, 1077, 2451, 1138, 2450, 1218, -2]
AATTCAAAGATGAATTCTAAAAAAATACGATACTTATCTTTTGAAATCCTGGAATGCTTT
CAAGAGGCATTCCAGAAAAAATCCCCGAAGGAATTGCTGAAGGAATCCTTGTGGAGAGGT
TTCTGAAGATATCTCGGTAAAGGAATTTCTGAAAAAATCTTGGTAAAGGAATTTCTGGAT
GAACTTTAACTCCCAGGTTTACCCGCGTCCATCTAGAATGGACCTCTAATTAGAATCGTC
GGCTTGCCGGATATGTCTGCTTGATTTGGGAGGCCTCCTCTTGTTTCTCTAGT
>TRINITY_DN109199_c0_g3_i1 len=226 path=[1781:0-152 1630:153-225] [-1, 1781, 1630, -2]
GGGGGTACTAAGGAAACAATAATAATCAACAGTGAATACAGGCACGCAGTTGGAACGGGT
CCAACTCAATCCAATGTGATTGGCTAAACTAATACGAAACTAAAGTCTACATAACAGGTA
GATAGGTGGCGTGTAATGTTAAAGTGATGGTGGTTCATTGTCATCTCAAGCCATTCATAC
CCCTCTACACTGAAGCAAAAAATGGCTCACTCGCGTTCGATTGACT
>TRINITY_DN109143_c0_g1_i1 len=421 path=[279:0-74 331:75-80 337:81-87 344:88-98 355:99-104 361:105-117 374:118-178 435:179-366 623:367-396 2789:397-420] [-1, 279, 331, 337, 344, 355, 361, 374, 435, 623, 2789, -2]
GTACGCGGGAGATTTCCTTCTTTTTGAAGGCCGTCCCGAAGGGAAACTTGGTGTTGGCAA
AGTATTTGGACGAGATTGGAAGCTTCCGAAAGGAAGTGGCGCTTTGCGAGAAGGTCATTC
CGGAGATGGAACGAATGCTCGTCGGGAGACAGGTGGTGCCAAAGTATCTTCTAACCAAAG
AAGACCGGCTGATTGTGATGGAGAATGTTAAGGCCAGAGGGTTCGATATTTTGAAGGGGA
ACAGAGGTCTGATGGAATACGCCCAGTTGGAGAAAGTGTTGGAGACCTTGGCGTACTTCC
ACGCGGGGACTATACTGCTCGAGCAAAAAGAAGATCAATGTTTGACGGAAATGTTTCCTG
ACGTGTTGAACGAGAACGCCTGGACCGGAGTACAAGGCAGTATACGAACAAGGGACGTTG
A
>TRINITY_DN109139_c0_g1_i1 len=588 path=[844:0-110 932:111-128 950:129-172 994:173-272 1094:273-333 1155:334-416 1238:417-418 1240:419-442 1264:443-587] [-1, 844, 932, 950, 994, 1094, 1155, 1238, 1240, 1264, -2]
CCATTCGAGGCAGAAGTGCGGTTGTAGTAGTGAACGCCGATAAAAGTTCACTACTACAAT
CACACTTCTTGCTCGGATGACAGCTGGAATGAAAACAAGCAGCATAAAATCTATGCCTAA
CATTCGTCTAACAGCCCATACTAAAACATGTCTAACGTTAGTCTAATGTTAGACTAACAA
ACATGTTTCGAATTTGCAACATGTCTAACAAAAGTGTGTCATATCTGTCTAATTTTAGAC
TAACATTAGGCAAAAGTGAGACAAAAAGTTAGCCTAACATGCTGGCCAGTTAGTCTCACA
TTAGGCTAATGTTAGGCTAACCCTCCGTACTGGGATACCAAAGATCTTGTATGTATGTTT
ATTGTGGAATTAATGTTTATCGCTTGACGACGGAACACTTGAGTTTTTCTCCCGCGGTAA
TTTTCCGAGTTTCCCAATAGTATTTTTGCGTTCCCACGCATTATCCGCTGCTTACCAGTC
TATCAGATTTGCCGGCAACTTGTATTCTTCCGAAGTAGCCGTTTTAATATTAAAGTCAAC
ATATCAAATAAGTTTTGTCGAACAAATTTTGTCAAAAAATGAATGCTA
>TRINITY_DN109139_c0_g1_i2 len=376 path=[844:0-110 932:111-128 950:129-172 994:173-272 1094:273-333 1969:334-375] [-1, 844, 932, 950, 994, 1094, 1969, -2]
CCATTCGAGGCAGAAGTGCGGTTGTAGTAGTGAACGCCGATAAAAGTTCACTACTACAAT
CACACTTCTTGCTCGGATGACAGCTGGAATGAAAACAAGCAGCATAAAATCTATGCCTAA
CATTCGTCTAACAGCCCATACTAAAACATGTCTAACGTTAGTCTAATGTTAGACTAACAA
ACATGTTTCGAATTTGCAACATGTCTAACAAAAGTGTGTCATATCTGTCTAATTTTAGAC
TAACATTAGGCAAAAGTGAGACAAAAAGTTAGCCTAACATGCTGGCCAGTTAGTCTCACA
TTAGGCTAATGTTAGGCTAACCCTCCGTACTGGGGGCTCATTATCGCCTTGTTAGAGTTG
CATTTCGATAGGTAGT
>TRINITY_DN109181_c0_g1_i1 len=306 path=[754:0-82 814:83-83 815:84-103 1993:104-127 859:128-263 995:264-305] [754, 814, 815, 1993, 859, 995, -2]
AAAAAAAACTTAAGAAGTGATAAAGTGAAGAAGACAAGCGATTTAAAACGTTTAAAAACA
TTAGAAGTGATAAGGGGTCGAGCAAAGTGATAAACTTTATCAAATCCAATAGGATATTCT
CAGTGAAATCACCTGCAGCAGTGATTACCATGCGAGCATCAGTGAACGAGCATCAAAACC
GCAACATCATTCACGTCGTCGTCGCCTCCTCAGTTCATAAGCCCACGAAGAACATTCGAA
AGTTTAAGCCCAAGTCCAAGTCGTCGGCGTCGATTTCGAACAATTTTATGTGTCCCATCG
GGAATA
>TRINITY_DN109181_c0_g2_i1 len=203 path=[1:0-57 36:58-60 39:61-80 59:81-84 63:85-103 82:104-104 83:105-126 105:127-127 106:128-163 142:164-167 146:168-173 152:174-191 170:192-194 173:195-202] [-1, 1, 36, 39, 59, 63, 82, 83, 105, 106, 142, 146, 152, 170, 173, -2]
GTTATCTTCAAGTTTATCAAAACGCATAATTCCCAAGGTGGAAATCGGTAATCCAAGCGC
ACCAAATCGGAAGATTTCCGTGAAAGTATTCGATCTACCGTGAGATCAAAGTAGGCACAA
ATTGTCCTATCCTTCCCCGGGAAGTTGAGATACCTGTATCAGGCAACTAACTGTTCGATC
ATCAAAGTAAGCATGGAAGAAAA
>TRINITY_DN109136_c0_g1_i1 len=540 path=[1772:0-46 1245:47-55 1254:56-83 1282:84-107 335:108-108 336:109-221 449:222-278 1771:279-302 530:303-413 1773:414-437 665:438-539] [1772, 1245, 1254, 1282, 335, 336, 449, 1771, 530, 1773, 665, -2]
GTTTCGGTGCCGTTCCTTGAACTTCTCCGCCGCCGAGCGTTGATCTTCCTCGGTCAGCTC
ACTAACCTTGATTTTCGGAATCTGTGACTGCATCTTTTCCCGGTCCGCTTGGATGCGCGC
CACGACATCCTCCTCGCTGTCCGACGCCTCCGAGTCCGACTTCAGTAGCTTCTTCGGCTT
GCTCGGTTTCTCCGGTTCGACTTCGTGACACACCGTCTGCCTTAGCAGTACGTTGTTTAG
CTTCTGTTCCTTCTTGTAGTTCTTCTTATACTTCGCCGACGGATCCATCGAATGGTCGTC
TCCTCCTTCGTCTTCCTCCTGCGCCCGTGCCTTTTTCTTCTTTTTCTTATTCTTCTTCTT
GATGACTACCGAGTTGTGATCCAGTTTGCGAATCTTCTCGCTCAGCACATCCAGCTCGTC
CTCGATGCTTGGACCCGGTTCCGGTTCGTGCCCGTCTTCCTCCGGCAGCGTGTCAAACAG
TCCCATCGACTCGCTCAGCTCGTCCACCAGGTCGCTCTCCATTCGCTTCTCCGCCTTGGC
>TRINITY_DN109129_c0_g1_i1 len=207 path=[449:0-166 18:167-171 23:172-172 24:173-173 25:174-180 32:181-186 285:187-205 304:206-206] [-1, 449, 18, 23, 24, 25, 32, 285, 304, -2]
GGATCTGTCAAGGTGGTAATGCTACGATAGGCGGGGATACCTTCGAGGTGGTGGAGGAAT
TCGTCTTCCTCGGATCCCTACTGACGGCTGATAACAACGAGAACTGTGAAATTCGAAGGC
GCATCATTAGCGGAAGTCGGGCCAACTACGGGCTCCAGAAGAAGCTGCGGTCTAAAAAGA
TTCACCCCCGTACCAAATGCACCATGA
>TRINITY_DN109129_c0_g2_i1 len=222 path=[449:0-166 18:167-171 23:172-172 24:173-173 25:174-180 32:181-186 38:187-190 42:191-191 43:192-194 46:195-195 1537:196-221] [-1, 449, 18, 23, 24, 25, 32, 38, 42, 43, 46, 1537, -2]
GGATCTGTCAAGGTGGTAATGCTACGATAGGCGGGGATACCTTCGAGGTGGTGGAGGAAT
TCGTCTTCCTCGGATCCCTACTGACGGCTGATAACAACGAGAACTGTGAAATTCGAAGGC
GCATCATTAGCGGAAGTCGGGCCAACTACGGGCTCCAGAAGAAGCTGCGGTCTAAAAAGA
TTCACCCACGCACCAAATTCACCATGTACAAAACGCTAATAA
>TRINITY_DN109176_c0_g1_i1 len=227 path=[1643:0-94 1715:95-118 1439:119-125 1446:126-226] [-1, 1643, 1715, 1439, 1446, -2]
TCGAACGCCAAAAAGTCCAAAGCTCCGGCACCGGCTCCACCGCCGCGGGGCGTGTCGCTG
CTGGGATCTAAACAGCGGGAAGAGGCGGCGACGATTATGGCGACGGAACCGAAGATTGTC
CCGACACCGTCGCCGAGGGCACCCAACCGGGGTACCACGGTACCGATCGGTGACGGAGCG
GAAACGATCATCTCCAGTACGGATTCCAACCCGAGCGAAACGGACGC
>TRINITY_DN109176_c0_g2_i1 len=567 path=[2081:0-76 2135:77-160 496:161-173 1981:174-207 2015:208-273 1057:274-297 1081:298-348 1132:349-363 1147:364-396 1180:397-425 764:426-442 1791:443-494 833:495-513 852:514-566] [-1, 2081, 2135, 496, 1981, 2015, 1057, 1081, 1132, 1147, 1180, 764, 1791, 833, 852, -2]
TGGAGGAATCGGCGAATTTCGGCGGAGCTGGGAGCGTGTAGGTCCACTGTTCTTCCTCTT
CCGCGGGGCTGGGCGATTGCACCGTATCGCGGTTGTCCGGAATGCGCATCTCCTGGCCGG
ACTCGATGTTGTAGATCCTGATGTCCTCGTCGGAACTGTGGCCGCCGTTGGACAATCGCC
GGTCGACCGGTTCTTCGCTGGAGGCTCGGTCGGTGGTAGGGGTGGGCGGTACGATGTGAA
CCTTAGATATAATCGGGGTGGATGGTTTGGAGTGACCACCGTTCGCGACGACTTGGGAAG
GTTCGTTTATGATCGTTATGGATACGGATGAGGCTCCGCTGGATAGTTTACGCTCGACTT
CGGGGGATAGAGAGGACGGTGGATCGGTTGAGGTAAGAGAAGTATGATCGACGTTCAGCA
TGACCTTGGACACGTTGGGGGATTGATGGGGTGGGTTGGGAGTGGAGGTTGACTCGACGG
AAACCTGCGGTTGGTGCGTGCTGTTGACGGCATTCAGCTTGTTGACAGTTTCTTGATTCT
TCTGTATCTCGGCGTCCGTTTCGCTAA
>TRINITY_DN109176_c0_g2_i2 len=319 path=[609:0-33 620:34-177 764:178-194 781:195-200 2965:201-224 811:225-246 833:247-265 852:266-318] [-1, 609, 620, 764, 781, 2965, 811, 833, 852, -2]
ATCGGGGTGGATGGTTTGGAGTGGCCACCGTTCGGGACGACGACTGGGGAAGGTTCGTTG
ACGATCGTTATGGACACGGATGAGGCTCCGCTTGATGGTTTACGTTCGACTTCGGGGGAT
AGGGAGGACGGTGGATCGGTTGAGGTCAGAGAAGAATGATCGACGTTCAGCATGACCTTG
GACACGTTGGGGGATGGATGGATTGGGGTGGAAGAGGGGGTTTGCTCGACGGAAACCTGC
GGTTGGTGCGTGCTGTTGACGGCATTCAGCTTGTTGACAGTTTCTTGATTCTTCTGTATC
TCGGCGTCCGTTTCGCTAA
>TRINITY_DN109176_c0_g2_i3 len=472 path=[453:0-58 489:59-65 496:66-78 509:79-151 582:152-178 1057:179-202 1081:203-253 1132:254-268 1147:269-301 1180:302-330 764:331-347 1791:348-399 833:400-418 852:419-471] [-1, 453, 489, 496, 509, 582, 1057, 1081, 1132, 1147, 1180, 764, 1791, 833, 852, -2]
TCCGGAATGCGCATCTCCTTGCCGGACTCGATGTTGTAGATCTTGATGTCCTCGTCGGAA
CTGTGGCCGCCGTTGGACAGTCGCCGGTCGACGGGTTCTTCGCTGGAAGCTCGATCAGCG
GTCGGGGTAGGCGGTACGATGTGCACCTTGGATATGATCGGGGTGGATGGTTTGGAGTGA
CCACCGTTCGCGACGACTTGGGAAGGTTCGTTTATGATCGTTATGGATACGGATGAGGCT
CCGCTGGATAGTTTACGCTCGACTTCGGGGGATAGAGAGGACGGTGGATCGGTTGAGGTA
AGAGAAGTATGATCGACGTTCAGCATGACCTTGGACACGTTGGGGGATTGATGGGGTGGG
TTGGGAGTGGAGGTTGACTCGACGGAAACCTGCGGTTGGTGCGTGCTGTTGACGGCATTC
AGCTTGTTGACAGTTTCTTGATTCTTCTGTATCTCGGCGTCCGTTTCGCTAA
>TRINITY_DN109133_c0_g1_i1 len=245 path=[637:0-88 2851:89-112 727:113-162 777:163-179 794:180-217 2849:218-241 856:242-244] [-1, 637, 2851, 727, 777, 794, 2849, 856, -2]
GGAAACTGGGTGTCGAACGAAAGTGTTTACGAAGATTAGTAATTCGCCATCGACGCAGGG
ACGACGCGAGCAAAGGAAACGGTTTTTGCTTCCCGAGACGAGAATTGCTCCTTGTTGCTA
ACGAATATTGTTGCTGGCGAAGGGACGAAGACGACCCAACATGGCGCAGAACATCAATCC
CGAACGGGCCGCTGCGTCCAATCTGTCGAAGCAGAGTGGCGAAAATCTGATCAATAATAA
CAACC
>TRINITY_DN109133_c0_g2_i1 len=341 path=[319:0-132 429:133-213 2850:214-237 534:238-240 2848:241-264 561:265-281 578:282-288 585:289-305 602:306-312 609:313-340] [-1, 319, 429, 2850, 534, 2848, 561, 578, 585, 602, 609, -2]
AGAGGCTTAAGACGGGAACGGCGGCGACGAGAGGACTGGAATGAACGCGATACTGATGAT
GATGATGATGATGTTCGAGCGTGAGAGCGAGCGAGAGAGCGAAAGATTCACACACACATA
CAAAATAAGGTAAAATTTAACAAAAAATGAGAAAAAAATTGCGAAGGTGAACGGACACCA
CAATCTGAACAAGAGTAGACAAAGAAAGCAATTTGGGACGAACCGGAAAGAGTAGGAATG
CGGACGCAGAGAAAGTTTCTTCATTTTTTCGCTAGTAATTGACCGGAGACGACCCCGCCC
ATGGCAGATGAAGGACTCGGGGAGGTATCTATGTAGTTGCT
>TRINITY_DN109196_c0_g1_i1 len=331 path=[698:0-49 725:50-60 736:61-77 753:78-78 754:79-85 761:86-101 777:102-147 218:148-148 2097:149-172 243:173-196 267:197-197 268:198-224 295:225-306 122:307-330] [-1, 698, 725, 736, 753, 754, 761, 777, 218, 2097, 243, 267, 268, 295, 122, -2]
CCGAAAAAAAAGCAAGGGCAACTATTCCCGAAGGTGTCCACTGGTCGTCCAAGGTTAACA
TGGATTAAGAAAGCTATCGCTGCCACCAAAAATAAGATTTGGGTGAATTATATGCGCTCA
ATGAGAAAAATGGCAAAGAAACGCGAAATTAGCGACTTAACGGCATGGCATATCGAAAAG
GAAAATTACGGTGGCCTTTATGATCCTTCGACCATAGAAAAAAAACTTACATTATTACCA
ATGGCATCCAGGAGCTACGAGTAGCGCCATATAAGAAAGTCTTGAATTTGCCCGAACGCA
ACCTCCGTTTTTTTTCGATTTCCGAAAAACT
>TRINITY_DN109196_c0_g1_i2 len=338 path=[725:0-33 736:34-50 1775:51-74 777:75-120 218:121-121 2097:122-145 243:146-169 267:170-170 268:171-197 952:198-302 146:303-304 148:305-337] [-1, 725, 736, 1775, 777, 218, 2097, 243, 267, 268, 952, 146, 148, -2]
CCGAAGGTGTCCACTGGTCGTCCAAGGTTAACATGGATTAAGAAAGCTATCTCTGCCACC
AAAAATAAGATTTGGGTGAATTATATGCGCTCAATGAGAAAAATGGCAAAGAAACGCGAA
ATTAGCGACTTAACGGCATGGCATATCGAAAAGGAAAATTACGGTGGCCTTTATGATCCT
TCGACCATAGAAAAAAAAACTTACATTATTGCCAGGGCATCCAGGAGCTACGAATAGCGC
CATAAAGGAAAGTCTTGAATTTGCTCGAACGCAACATCTCTTTTTTTCGATTTCCGAAAA
ACTATCGATCCGTACCAAATTCCAGAATCAATAGTTAT
>TRINITY_DN109111_c0_g1_i1 len=203 path=[846:0-44 868:45-45 3413:46-69 893:70-86 910:87-127 2774:128-137 2784:138-202] [-1, 846, 868, 3413, 893, 910, 2774, 2784, -2]
TTTCTCCAATCTTATGACGGCTTCGTCTACTTTTGCCATCGCAATGCAAGTCAACTCATC
GAACACTTTCATCAGTCGATGATATTTTGGAGTTTTATAGTACATCCAAATCGATGGGCG
GAAGTCCAGCTGATATACAAGTTCAAATAACTCCCTGGTGAGCTGGAAATTACCGAAACC
AATTGAGAAAACAGTGGAGAATA
>TRINITY_DN109111_c0_g1_i2 len=655 path=[512:0-93 4027:94-117 607:118-140 4030:141-164 654:165-294 784:295-312 802:313-356 846:357-378 868:379-379 869:380-391 881:392-403 893:404-420 910:421-461 2774:462-471 2897:472-484 2910:485-485 975:486-522 2245:523-570 1463:571-576 1469:577-603 1496:604-654] [-1, 512, 4027, 607, 4030, 654, 784, 802, 846, 868, 869, 881, 893, 910, 2774, 2897, 2910, 975, 2245, 1463, 1469, 1496, -2]
AGACGATGTCCTTTCCGGTAGCTCGAAAATTTCCTCCCACAGGTGGAAACATTCTAATGC
CTTCCTTGATGCAGGCCCGCAGATAAGGAAGATTATGCATGCTGTCCGGAGTCAAAGGAG
AATCCTTCTTCGGTAGGATGCATCGTAATTCCTCGCGTAGTTTCGTTTGTTTTTCCGGAT
GTTTGGCTAAGCAGAATAAAATTCCGACTATGGCAGAAGTCGTCGTGTCAACTCCGGCGA
GAACCATATCGAAAGACATAACAATTGCGACGTCTCGATCAATCTTCAACAGTTTTTCCA
ACACGCTTTGTGTGTCGGTTGAAGTTGACGGATTTTTCTCCAATCTTATGACGGCTTCGT
CTACTTTTGCCATCGCAATGGAAGTCAACTCATCGAACACTTTCATCAGTCGATGATATT
TTGGAGTTTTATAGTACATCCAAATCGATGGGCGGAAGTCCAGCTGATATACGAGTTCAA
ATAACTCCCTTGTGAGCTGAACAATTCTACGGGCTTCTTCGGACTCTTGCTCTTCAAGAA
CTCCCAACCGCGAATCTACAGATAGCACACCAGTTGATTCCAGAGCCCATCGATTCAACC
ACTGATTGAAATTAGCTGGTAGTTCATTCTTCTCGTCTCGGATCTTGAGCATTAT
>TRINITY_DN109111_c0_g2_i1 len=303 path=[1547:0-45 4028:46-69 1594:70-90 1615:91-169 4029:170-193 1718:194-197 1722:198-198 1723:199-221 1746:222-302] [-1, 1547, 4028, 1594, 1615, 4029, 1718, 1722, 1723, 1746, -2]
CCAACGCCCTTGAATACTTCCGGACGAACCTCCTTCCGATAGTGTACGAAAGTATCCATA
CCTCGTCTGGTCGGCCATTGACCCTCCGTTCGAAAAACCTTTTCGAAGTCATCCGGCAAG
AAGGTCATTACGACGTCCTTGCGGCCGAGAATTCCGGGGAACCGTATCAGATCGCCAAAG
TCTTCCTGAAGAAGACGATACATATCCGTGACGCTGACGTCATGGTATCGCCCTCCCGGT
ACGAAGTTCTTTATCGACTGAAGGAATTTCATCCTGGGAATGTTTTCGTACGGTAGGGCA
TTG
>TRINITY_DN109150_c0_g1_i1 len=541 path=[821:0-120 1649:121-150 425:151-153 428:154-212 487:213-219 1136:220-228 1145:229-270 551:271-281 562:282-325 606:326-457 2020:458-481 762:482-540] [-1, 821, 1649, 425, 428, 487, 1136, 1145, 551, 562, 606, 2020, 762, -2]
GGATCTTTTCCTCTGCCGGACGAAAACAGGTCGAAGCAGGCTGTTCAAGCTCAATGACGA
AATTTCATCGAAGTTTTTAGTTCAAATTTCATACACACCAATTGTGATATCGACACCGAT
TGTTTGCGAATCCACTAGAATTATGTGTAAAGTTCGTTTTTTTTCTATGGTAGACCATAG
GTGCTCTACTGCGAATCAGCTAATGTTCCTCTTGAGAAGCAAAAACATTTAAAATCACAT
TGTTAAAAAAAGTTTATCCTACGTTACTCCCAAAGATCAACAAACAGTTCTCGAGTACCA
GGCACAGTTGTAGGCGACAATTAGTCTAGTTATTCAATAAGAGGCGCAGTAGGCTGAGCG
AAACTAACAAACAAAAAAATCGTGCGCCGCAAAACAGCATTGTTATCAAATTTTAACCGA
AACCGAAATGTCAATGGGAAACCAAGTTCCCGTGAAAAACGCCGTACTGAATTACCAACT
AATAGGACACTTTAAGTTTTAAGAAAGGCCGCACTGGGCTAGATTTTTTTTTTCCTTTAG
G
>TRINITY_DN109185_c0_g1_i1 len=458 path=[1:0-147 126:148-221 200:222-234 213:235-312 291:313-346 325:347-385 364:386-457] [-1, 1, 126, 200, 213, 291, 325, 364, -2]
CAAGTCTGCGCCGCTTCCACGTCAAAAATAGTATCCAATTATTAGTGGGGTTTCTCCCTG
CGGGTACTTATCCGCTCACGTCACACCGCACTCTCTGGCTCCCTGATCACTGTGTGCACT
TCTTTCCCCCAAGGCTATCTTCCCCTGCACTGCACTCTTCGAGCCACACAAAATCCTCCC
AGCTCACTGCGATCTTTACCTGGCTCGCTCACAGCACAGCAGCGCAGCACACACAATAAT
TTCCGTCGTCAACACATCCAGCTGGAACTCGGCTCGCACTTTTTTGACAGGCCCGCAATC
TCCTTCGAACAACAATCCTTCACCTTCCCCCCGAAAGTAGCAGAAAACAAAAAAATGCGC
ACGGGTTCGTTCGATCGAACTCCGGTTTCCCTCGAATCCGGATTGACCACTATCGCCTCC
TGATCCCGTCTTCCGACCCACCGACCGACCGACCGATG
>TRINITY_DN109115_c0_g1_i1 len=201 path=[404:0-166 548:167-167 549:168-200] [-1, 404, 548, 549, -2]
CGAGGAGAGCGGAGGCGGAGGAGGAGGAGGAGGTGGAGGTGGAGGAGGAGGGGGTGGAGG
TGGAGGAAGCGCTGGAGGCTCCGGGCCGTGCGGAGGGGACGCGGCGGGGACGGCCGCGCT
GAGAGCGGGGGATGAGGAAGAGGAGGAGGAGGAGGAAGAAGAGGAGGACGTGGAAGAAGA
GGAGGAAGTAGAGGAAGAAGA
>TRINITY_DN109115_c0_g2_i1 len=658 path=[807:0-55 2864:56-79 864:80-168 953:169-238 2865:239-262 1047:263-273 1058:274-281 1066:282-294 1079:295-295 1080:296-297 1082:298-305 1090:306-311 1096:312-385 1170:386-389 1174:390-463 1248:464-468 2863:469-492 1277:493-509 1294:510-543 1328:544-600 1328:601-657] [-1, 807, 2864, 864, 953, 2865, 1047, 1058, 1066, 1079, 1080, 1082, 1090, 1096, 1170, 1174, 1248, 2863, 1277, 1294, 1328, 1328, -2]
ACCTCCCCTTCCCTCGGCTCCTCCTCCGGCGGCGGCGGCGATTTGGATCGGCTGTTGTAG
GCCTCCTCACGGAACTCATAGTAGGCACGGCCGTGCTCATCCTTCTCGTCCCGCTGCCGC
TTCACCCCGCGCCGCTCCGCCTCCGAGCCGGCAGCTTTGGCCTCATCTGCCGCCGGCGCC
GCCTCCTCCTCTTCCTCCTCCTCCTCCTTCTGGTCGGTATCGGCGGCTGCGGCGGCCTCG
TCCCCGCTTGGCCCCTCCTCGGGCTCCGCGGCTCGCTGCGCTCCGTTCACCCCCCCGCCC
ACCTCGGGGCCTTCGGCCTGCGGCTGCTCCGGGACCGCCGCCTCCTCCTCCACCTCCTCC
TCATCCTTCACCGGCGGCTGCGCGGCCTTGCCGGGCTCCGCAGGGCCTTCCTCTCCTCCT
TCCTCCTCCTCCTCCTCCTCCTCTTCGGCCGTTCCCGGGGCCGCCTCCGTTTCTCCGGCC
GCTTCCTGCGGGTCTTCCTCAGCCAAGAGCGCTTCCTCGTCCTCCTCTTCTTCCTCCTCT
TCCTTCTCTTCTTCCTCCTCATCTTCCTCCTCACCTCTCTCCTCTTCTTCCTCCTCTTCC
TTCTCTTCTTCCTCCTCATCTTCCTCCTCACCTCTCTCCTCTTCTTCCTCCTCTTCCT
>TRINITY_DN109115_c0_g2_i2 len=216 path=[2410:0-67 1294:68-101 1328:102-158 1328:159-215] [-1, 2410, 1294, 1328, 1328, -2]
GCGATGGAGAGCTGGAGGAGGCACGGGGCACCGCCGCGCTGGGGGGCGGGTCTTCCTCAG
CCAAGAGCGCTTCCTCGTCCTCCTCTTCTTCCTCCTCTTCCTTCTCTTCTTCCTCCTCAT
CTTCCTCCTCACCTCTCTCCTCTTCTTCCTCCTCTTCCTTCTCTTCTTCCTCCTCATCTT
CCTCCTCACCTCTCTCCTCTTCTTCCTCCTCTTCCT
>TRINITY_DN109115_c0_g3_i1 len=282 path=[2124:0-183 709:184-281] [-1, 2124, 709, -2]
TCAACATGGCGGAGGTGCAAGGGCGCCCCGTGGCCGTGGATTGGGCTGTGGCCAAGGATA
AATACCAGGCGTTGCAGCGTGCTGGAAGTGAGGCGGAGGGAACAGGAAATGAGGAGGAGA
AGGAGGAAGAGAGCACTGGGGGGGTGACGGGCGGTGAGGAAGAGGAGGAGGAAGAAGAGG
AGGAAGGAGGCAAAGCAGCCAGCGACGACAGCGGTGTGGAGGAGGAGAGCTCGGATGGGG
AGGAAGAGGAAGAGGAAGACAAAGAGGAAGAGGAAGAGGAGG
>TRINITY_DN109115_c0_g4_i1 len=262 path=[583:0-99 582:100-100 660:101-149 548:150-150 549:151-183 582:184-184 583:185-261] [-1, 583, 582, 660, 548, 549, 582, 583, -2]
AGGAGGAAGTAGAGGAAGAAGAAGAGGAGGAAGAGGAGGAGAAGGAAGTGGAGAAAGAGG
AAGAAGAGGAGGATGTGGAGGAGGAAGTAGAGGAAGAAGAAAAGGAGGAAGAGGCGGAGA
AGGAAGTGGAGGAGGAGGAAGAAGAGGAGGACGTGGAAGAAGAGGAGGAAGTAGAGGAAG
AAGAAGAGGAGGAAGAGGAGGAGAAGGAAGTGGAGAAAGAGGAAGAAGAGGAGGATGTGG
AGGAGGAAGTAGAGGAAGAAGA
>TRINITY_DN109186_c0_g1_i1 len=261 path=[971:0-176 375:177-192 1843:193-216 415:217-236 1771:237-260] [-1, 971, 375, 1843, 415, 1771, -2]
GTCTTGACATTTTGGAGGTATTCAGAGAGCTCCTCAGAGAAATTAGGCATCTTAAAACTC
TTAGGGAAAGTTCCCTTGACCGGAATTCTGTGAAAAACCTCTGAGGAATCTCATAAGAAA
TCTCTGGAAGAACCCTAGAAAAAACCCGTAGTGGAATAACAGGAGGAATTTCTCGAAGAT
TCTCAGTAGGCACCACCAGAGAACTTTTAAGTGAAATTCCAGAAGGATCCCTTGAAGGTA
TCCGGGGAGGATTTCCATCTT
>TRINITY_DN109186_c0_g2_i1 len=206 path=[435:0-24 636:25-132 744:133-205] [435, 636, 744, -2]
AATTCCAGAAGGATCCCTTGAAGATCCATCGGAGAATCCATGGAGAATCCATTGAGAAAT
CCCTTTGATGCGTCAGAAGATTAATTATTGGAGAAGTTCCAGCTAGCATTTCTGGAGGAA
CTCTTGGAGAAATTCCTTAAAATTGAACTGGGACTTTTTTTAAATCCCAGAAAAAAACCT
TACCGAAATCAATGAAGAAATCATTA
>TRINITY_DN109183_c2_g1_i1 len=278 path=[1:0-129 108:130-208 187:209-209 188:210-213 192:214-229 208:230-231 1641:232-277] [-1, 1, 108, 187, 188, 192, 208, 1641, -2]
CCAGATTTGAATAAGTTGACTCATCCGGATCACCGTGACAGGTTCCGCGGGGCCTCATTG
TGGACAGTTCTGGTTTTCAACCCAAACATGCCATGTGACATATCAATCTTCATGATTTCG
AATGACTGAGTCAGAAACGATACCCTGAAGTTTGTATCAACTAATATGGCCACTTCGGAA
CAGCTAGCATAGGTTCCACGGGGGTGACATCGGGGACATTTCTGGTTTGCAAACAAAGCA
TACCGTGCGACGTTTCAAACTTCATGATTTCAAGAGAA
>TRINITY_DN109183_c2_g1_i2 len=306 path=[1:0-129 108:130-208 187:209-209 811:210-233 212:234-237 216:238-240 219:241-241 220:242-242 221:243-246 225:247-247 226:248-259 238:260-305] [-1, 1, 108, 187, 811, 212, 216, 219, 220, 221, 225, 226, 238, -2]
CCAGATTTGAATAAGTTGACTCATCCGGATCACCGTGACAGGTTCCGCGGGGCCTCATTG
TGGACAGTTCTGGTTTTCAACCCAAACATGCCATGTGACATATCAATCTTCATGATTTCG
AATGACTGAGTCAGAAACGATACCCTGAAGTTTGTATCAACTAATATGGCCACTTCGGAA
CAGCTAGCATAGGTTCCACGGGGGTGACATTGGGGACATTTCTGGTTTGCAACCAAAACA
TGCCGTGCGACGTATCAAACTTTTATGGATTTTGAGAGAATGGGGCAGAAAAAATTGACT
GACATG
>TRINITY_DN109168_c0_g1_i1 len=201 path=[1023:0-55 5291:56-79 18:80-126 65:127-140 79:141-150 89:151-156 6432:157-180 119:181-184 3869:185-200] [-1, 1023, 5291, 18, 65, 79, 89, 6432, 119, 3869, -2]
CGTGGATTACGACTAGTCTTTTTAAGGATTAAGGGTCTTTCGTTAAGTACTCGGGTGTTT
TCACAGAAGTTGACATCTTTTTTGATGAAGTTTAGAGCAGATAACGATGGAAAAGTCAGG
CAAGCGTTCGTCGGAACGCGAACGCTTGAATTTCACCGCCTACTTCGCTATGTCTTTTCT
CGTTGGCGTTTCCATGGTAAA
>TRINITY_DN109168_c0_g2_i1 len=338 path=[1395:0-124 1497:125-146 1519:147-337] [-1, 1395, 1497, 1519, -2]
GTTATTCGCTTTGCTTTAGAACTGCTGTTTGCTGCGCACCTACCATTTGCGTCGGTCTGT
CTGTTTGCGAACTGTCGCGTTGTTTTTCTTCTTTGCTTATGTAAATGCTCGGTGTGTGTG
TGTCTACTTCACTATCGTTAGCGTTAGATTTTTCACAAGTTTGCGGTCAACATTGTTACT
CTGTTTACTATGTTAAAGAATAATAATTCACAAGACTAAGACTGGCTGTTGTTCTTTGCA
TTGTGGATGCAACTGGTTTTTCTTCTGTTTGCTTAGCGTTAGTTTAAAATTAAGGTGAAG
ATTTCTTTTTTCCAGTTTACACAAGGTGATTTGCTGGG
>TRINITY_DN109168_c0_g3_i1 len=340 path=[1395:0-124 4965:125-148 1519:149-339] [-1, 1395, 4965, 1519, -2]
GTTATTCGCTTTGCTTTAGAACTGCTGTTTGCTGCGCACCTACCATTTGCGTCGGTCTGT
CTGTTTGCGAACTGTCGCGTTGTTTTTCTTCTTTGCTTATGTAAATGCTCGGTGTGTGTG
TGTCTTTACTTCACTATCGTTAGCGTTAGATTTTTCACAAGTTTGCGGTCAACATTGTTA
CTCTGTTTACTATGTTAAAGAATAATAATTCACAAGACTAAGACTGGCTGTTGTTCTTTG
CATTGTGGATGCAACTGGTTTTTCTTCTGTTTGCTTAGCGTTAGTTTAAAATTAAGGTGA
AGATTTCTTTTTTCCAGTTTACACAAGGTGATTTGCTGGG
>TRINITY_DN109168_c0_g4_i1 len=328 path=[2679:0-98 2755:99-99 2756:100-122 2779:123-123 2780:124-157 6435:158-181 2838:182-237 2894:238-258 2915:259-280 6433:281-304 2961:305-327] [-1, 2679, 2755, 2756, 2779, 2780, 6435, 2838, 2894, 2915, 6433, 2961, -2]
ACTACTTGCCTGTGCTAGCAGCGCGGTGCAAAATGTTATGCTTAAGTTCTGCAAACTAGC
ATTGCGTTCTCTGGCGGCGGTGCGATGAAGTAGCAAAGAATCAACTGATTCTTCAAAATC
AATAATAAAGCGTGAACTGGGAATGCACTTATGCGCGCCTTTCAATAGTCTAGCTAGAGT
GTCACATCAAAAAATCCATCCGCCATTTTGTTTTTTTTCTCGGCCATTCTAATCTAATAA
GGGATAAAAGCTATACCAACACCAACTTAGGGACTAAAATCGTGCGACTTAAGTACACGC
ACACGCAGCCTGTGACTACTAACTTAAG
>TRINITY_DN109168_c0_g5_i1 len=312 path=[1:0-38 17:39-39 1079:40-57 1097:58-169 149:170-206 3488:207-253 3535:254-271 253:272-288 5468:289-311] [-1, 1, 17, 1079, 1097, 149, 3488, 3535, 253, 5468, -2]
CGTTAAGTACTCGGGCATTTTCACAGAAGTTGACATCTTTCTTGATGAAGTTTAGAGCCG
GTTACGATGGAAAAGTCGGCAAGCGTTCGTCGAAACACGAACGCTTGGATTCCACCGCCT
ACTTTGCTCTGTCTTTTCTCGTTGACCTTTCCATGGTAAAAAAAGTTTAAGTATACAAAC
AAACGCTTGTGGTGTTCGTGTTATTATCGGTGTGATTGACGAAAAGTTACACATACATTC
AAGGATGTGTGTGTATGAGTGTGCGGTGGTGCGCGTGTGCTTGTCTGTGTTACTCTTACC
AACAAAAAGCAA
>TRINITY_DN109168_c0_g5_i2 len=261 path=[3332:0-65 79:66-75 89:76-81 6432:82-105 119:106-109 123:110-135 149:136-172 186:173-205 6434:206-229 243:230-239 253:240-256 270:257-260] [3332, 79, 89, 6432, 119, 123, 149, 186, 6434, 243, 253, 270, -2]
TCTTTCTTGATGAAGTTTAGAGCAGGTAACGATGGAAAAGTCGGGCAAGCGTTCGTCGGA
ACGCGAACGCTTGAATTTCACCGCCTACTTCGCTATGTCTTTTCTCGTTGACGTTTCCAT
GGTAAAAAAAGTTTAAGTATACAAACAAACGCTTGTGGTGTTCGTGTTATTATAGGTGTG
ATTGACGAAGATTTACACATACATCCAGGGATGTGTCTGTGTATGAGTGTGCGGTGGTGC
GCGTGTGCTTGTCTGTGCTAC
>TRINITY_DN109107_c1_g1_i1 len=213 path=[1014:0-155 332:156-158 335:159-169 346:170-176 353:177-181 358:182-191 794:192-212] [-1, 1014, 332, 335, 346, 353, 358, 794, -2]
GGGGGAAGCTGGGGTGCATTTGGGGCTGTGAGAGGAGATGTGGGGATGTTGAGGTGAATT
TGGGGGATTTGGGGGTAAATGTTGAGGATTTGAAGTAGAACTGAGGTGGATTTGTGGGAA
ACTGAAGAAGATTTGGGGGTTTTGAGGGAAATATGGGGTATTTGAGGTAAAACTGAGGGA
AATTTGGGGAAATCTGAGGTGGATTTGGGAGTG
>TRINITY_DN109107_c1_g2_i1 len=202 path=[516:0-129 317:130-132 848:133-165 353:166-170 358:171-180 794:181-201] [-1, 516, 317, 848, 353, 358, 794, -2]
TGAAATTGGGGGGGGGAGATGGGAGAAATGTGGGGAACTGAGGTAAATATTGGGTATTTT
GGGGTAATTATTCGGGAATTGAGGAAAAGCTGAGGGGAATGAGGGGAAAACTGAGGTAAA
TGTGGGGGTTTTGTGAGAAATACGGGGTATTTGAGGTAAAACTGAGGGAAATTTGGGGAA
ATCTGAGGTGGATTTGGGAGTG
>TRINITY_DN109172_c0_g1_i1 len=459 path=[63:0-43 84:44-78 873:79-102 143:103-129 170:130-155 196:156-201 2217:202-225 266:226-227 1235:228-239 1247:240-255 296:256-263 304:264-338 379:339-376 1849:377-458] [-1, 63, 84, 873, 143, 170, 196, 2217, 266, 1235, 1247, 296, 304, 379, 1849, -2]
TTTCCCATAAAACTAAGATTGATCCAGCTGGGTTACCAGATAACATCTTCATTCATCACC
TACAGGGATGGGAACAACCTCGAACATGAAATTACTTCCATTTGCAGAAAACTTATTTAG
AAGTTCAATAGCAAACCATAAATTGATTTTTCCAAGAGAGTTTCAACGATGGTATCACAT
TTTTCGAAATTACACCTCTCGACGTTCCACTTTCCGGAATGGGTTATTCCGAAAAATTGG
GTTCTGGGAAATGGTGTTCAGAGAAACAGAACTCCGGGAAATGTAACACCACCATTTGAA
CAAATAAAATTTGACATTTGCCACATCTTATCTAGCTTCTGAAGTAAGTTATCAGTAAAA
GTAAGCAATTAAAAAAAAATTAATCGACTTATCTCTCATACCCTGTATGTTTGTGGAAAA
CATAAATGCATTGTTTATGCAAGAAATTTGGGACAGTTG
>TRINITY_DN109113_c0_g1_i1 len=282 path=[58:0-58 94:59-62 98:63-68 104:69-85 121:86-87 439:88-281] [58, 94, 98, 104, 121, 439, -2]
GCCGAGAAGGATGAGTTCGAGCACAAAAGGGAGGAACTGAGTCGAGTTTGCAGTCCGATC
ATGACTCGGTTGCATCAGGGTGGAGCCGATGCGGGAGCTGGAGCTTCTAGCTGTGGTCAA
CAGGCAGGAGGATTCGGGGGTCGTTCAGGACCTACGGTGGAGGAAATGGACTGAAGTTAA
TAGACAAGACTGAATGCGAGCTCGAGTGAATGATGTTGAATGCAATGTAAACATGTACAT
AGTGTACATATATATAGAATGAGATTGAACATTAATTTATTT
>TRINITY_DN109113_c0_g2_i1 len=242 path=[1:0-76 55:77-79 827:80-125 104:126-142 121:143-144 123:145-175 154:176-187 166:188-241] [-1, 1, 55, 827, 104, 121, 123, 154, 166, -2]
AGCACCGTGAAGGACAAATGCGACGATACGCTCCGATGGCTGGACGGAAACACGATGGCC
GAGAAGGATGAGTTCGAGCATCAGATGCAAGAGCTGAGTCGAATTTGCAGTCCGATCATG
ACTCGGTTGCATCAGGGTGGAGCCGGTGCGGGAGCTGGAGCTTCAAGCTGTGGCCAACAG
GCAGGAGGATTCGGCGGTCGAACGGGACCCACCGTCGAGGAAGTCGATTAAAGTGGATTG
AG
>TRINITY_DN109113_c0_g3_i1 len=217 path=[1:0-76 958:77-115 94:116-119 98:120-125 104:126-142 997:143-172 1027:173-216] [-1, 1, 958, 94, 98, 104, 997, 1027, -2]
AGCACCGTGAAGGACAAATGCGACGATACGCTCCGATGGCTGGACGGAAACACGATGGCC
GAGAAGGATGAGTTCGAACACAAGATGCAGGAGCTGAGTCGAGTTTGCAGTCCGATCATG
ACTCGGTTGCATCAGGGTGGAGCAGGTGCGGGAGCTGGTGCGACTAGCTGTGGTCAACAA
GCTGGAGGATTCGGTAGTCGTTCAGGACCTACGGTGG
>TRINITY_DN109113_c1_g1_i1 len=287 path=[423:0-74 475:75-248 649:249-260 1431:261-286] [-1, 423, 475, 649, 1431, -2]
GGCCATCGTGTTTCCGTCCAGCCACCGGAGCGTTTCGTCGCATTTGTCCTTCACGGTGTT
CTTGTCCGACTCGCTTAGTTTGTCTCCGGCCGATTCGAGGGATTGCTTCAGCTGGAAACA
GTAGCCTTCCAGCTGGTTCCGGGCAGAAATACGTTCCCGTTGCTTCTCGTCTTCTTCGCG
ATACTTTTCCGCCTCGTTTACCATCCGGTCAATATCAGCCTGGCTAAGTCGGCCCTTGTC
GTTCTTGATTGTGATGTTCTTCTCGTTTCCACTGCTTTTGTCCTTGG
>TRINITY_DN109113_c1_g1_i2 len=445 path=[423:0-74 475:75-248 1323:249-260 1335:261-302 703:303-336 1567:337-360 761:361-444] [-1, 423, 475, 1323, 1335, 703, 1567, 761, -2]
GGCCATCGTGTTTCCGTCCAGCCACCGGAGCGTTTCGTCGCATTTGTCCTTCACGGTGTT
CTTGTCCGACTCGCTTAGTTTGTCTCCGGCCGATTCGAGGGATTGCTTCAGCTGGAAACA
GTAGCCTTCCAGCTGGTTCCGGGCAGAAATACGTTCCCGTTGCTTCTCGTCTTCTTCGCG
ATACTTTTCCGCCTCGTTTACCATCCGGTCAATATCAGCCTGGCTAAGTCGGCCCTTGTC
GTTCTTGATCGTGATGTTCTTCTCCTTGCCGGTGCTCTTTTCCTTGGCCGATACGTTCAG
GATACCGTTGGCGTCCATATCGAATGTGACCTCAATCTGGGGAACACCTCTGGGAGCTGG
TGGAATGCCAGATAGATCGAACTGTCCCAGACGATTGTTGTCTCTGGTCATGGCACGTTC
TCCTTCGAACACCTGAATCGATACT
>TRINITY_DN109156_c0_g1_i1 len=202 path=[57:0-55 90:56-58 2142:59-82 117:83-93 128:94-97 132:98-117 152:118-120 155:121-164 199:165-201] [57, 90, 2142, 117, 128, 132, 152, 155, 199, -2]
ATTAAACGTTGCGGTTACAATTATTCAAACATTGATCAACTTCAATGTTTATGAAGGCAA
TTAGTTGAACAAAATATGTAAGCAATGTTTAAGCAGCATATGTACGGTAATGTATTCGAC
TTAGGAATTGAATATTTATATTCTGCTTTAAATCTGCCGATTCATGTAATTCGGATTGAA
GCAGAGCGGATGCAGGCGAGTG
>TRINITY_DN109132_c1_g1_i1 len=418 path=[1517:0-135 6007:136-159 1654:160-189 6008:190-213 1708:214-230 1725:231-258 6005:259-282 1777:283-417] [-1, 1517, 6007, 1654, 6008, 1708, 1725, 6005, 1777, -2]
CGCCGGATACCCTATCGTCGGATGCTGTGGACTCGATGGCCGGCAGTATGAGCGCAGACT
CACGAATACCTGTGATATTGAATAGTAAAAGCAGCGAAAGTCTCAATCCAAGTGCCAGTC
AGTCGAGTGAATTTTCGTCGTCGGGGATGACCGGAACTCTGCCCGGAGGAGTAGCAACAG
AATCAAAACCAACCACCACAGCTGTAATGAGTAAACCAAAAAGTCTTACGAATCTACCGA
TGCCACCGGGGGTGAACGTGGCCGAACTAGAAAGTGCTCAAACACCAAGTCCCCCGCGAC
AAATCAGCCCAGTGGCCGGTGCTCAAATGAAGGTGATGCCCATTCCCACCCTCACCACAA
CGGGAGCAATCACAACATCATCATCAAGTCTCAACAACAGCAACAACAATAGTCACCA
>TRINITY_DN109132_c1_g2_i1 len=231 path=[5421:0-43 1725:44-71 6005:72-95 1777:96-230] [-1, 5421, 1725, 6005, 1777, -2]
ACCAACCACCACAGCTGTAACGAGTAAACCAAAAAGTCTTACGAATCTACCGATGCCACC
GGGGGTGAACGTGGCCGAACTAGAAAGTGCTCAAACACCAAGTCCCCCGCGACAAATCAG
CCCAGTGGCCGGTGCTCAAATGAAGGTGATGCCCATTCCCACCCTCACCACAACGGGAGC
AATCACAACATCATCATCAAGTCTCAACAACAGCAACAACAATAGTCACCA
>TRINITY_DN109132_c1_g3_i1 len=373 path=[2683:0-48 6009:49-72 2733:73-193 6003:194-217 2878:218-274 6006:275-298 2959:299-372] [-1, 2683, 6009, 2733, 6003, 2878, 6006, 2959, -2]
GGCTTGTGTCGACCATTTGGACTCGGACTGTTCCGCAGGTCTCGGCTGGGACCCTTCCTG
GAGCTGGGCGAGGGAGTACGTCGATACCGGTTGCCGCGGGGCGTAGGACTGTCATTGATC
ATGACCGGACTGGCATGCTGGAGTTGCTGAGATGGCGCCGGTTGCAGCTGCTGTGGCCTT
TTGGAACCGACCGGGGGTGTGTGAGGTGACGATACGGATTGGTACAGCTTCCGAGACGAA
GGTGGCCCTCGCGGACTCCGACCACGCGATGAATCTGGGTACGGACTGTTGAGTGATCGG
CTGGATGGCCGGATCGGGGGTGTAGCTGGCGAGAGTGGCGTTAGGCTTTCCTCATTCCGT
ACCGGTGTGTAGG
>TRINITY_DN109132_c1_g4_i1 len=551 path=[529:0-215 5181:216-226 5192:227-239 746:240-263 770:264-287 794:288-377 6002:378-401 908:402-550] [-1, 529, 5181, 5192, 746, 770, 794, 6002, 908, -2]
ATCATTGGACATGCTATTTTCGTTTATCAGCGTTGCGCTTCCCGCTCCTTGTTCGTCCTT
CTTGTCCTGCAGGATCTCCTGCAGCTTCTTCATCCGTTTGTGCTTGTCCTTGATCAGTTC
GGCAAAGAAGCTGGTGTCGGTGATTTTTTCCTTGATATCGATCTTTTTCGATGTAATATC
GCGGGGCGAACGTGATCGGCTGGGGCTCCTCGAATATCGCCGATTGCTCGTCGAAGGTCG
TCGTGGACTACGGGTGCGGTGCCTAGAACGAGCACGACTCCTACTTCGATCCGGCGAAGG
GCTATAGTAATTCTTGCGAGATCGTGACTTTGAAGGTGTGGGTGAACGCCTTCGCCGATG
GCTAGATACTGGACTGGGACTCCTTGAAAACCTCCTCGGAGGTGGAGGATCACCCCTTCG
GTCATGCAGGTCCCATTCCGGTTCCCGAGGCCTGTACCGCTTATCCTTCCGGTAGTAGTC
CTTCTCCGGGGGTGATCGATCCCTCCGTCGTTTCGATGGCGGCGGTGTATAAGGCTTGTG
TCGACCATTTG
>TRINITY_DN109132_c1_g5_i1 len=253 path=[1287:0-23 1288:24-27 1292:28-45 1310:46-63 1328:64-69 1334:70-114 6004:115-138 1403:139-252] [-1, 1287, 1288, 1292, 1310, 1328, 1334, 6004, 1403, -2]
GGCGTGAGTGCCTCCGGTTCAATATCCGGGGTCGGCCTTTGGGTTTCTTACTGGAACTAC
TGGATTTGCTGCTGTATTTACCGCTGCTAGAAGACTTCTTCGTGGGTGTCCCCGTGAGGG
ACGGTGGTGAACCGATGTCATCGTCGCCACTCAGATCCTCAGACCCAGGTACCATAGGTG
GCAACGGTAAACTGAGCAAACCCTTCTTGGCTGATGACGAAGGCGCCGAGGAAGGTTGTT
TGTGTTCGTTACT
>TRINITY_DN109132_c1_g6_i1 len=204 path=[3845:0-111 4343:112-203] [-1, 3845, 4343, -2]
TCCAAGCCAACCAGGAACCCGCCCAGCTGGAAATGATTTCCCGGTTATGCGGCACACCGA
CGCCGGCCGTTTGGCCAAACGTTATCAAGCTGCCGCTGTTCCACACGCTGAAGGCCAAGA
AGCAGTACCGACGGAAGATCCGCGAGGACTTTGTCTTCTTGCCCGCGTCGTGCTTGGAAC
TGTTGGACAAAATGCTGGAGCTGG
>TRINITY_DN109132_c1_g7_i1 len=211 path=[2307:0-156 6001:157-180 2465:181-210] [-1, 2307, 6001, 2465, -2]
ATCGAGCTAATCCAAAGTCGGCCAGTTTTACTTCGCCCTTGTTGTTCATCAAAATGTTGG
AACACTTGATATCCCGATGGAGGAAGTTCTTCTTGTGGCAGTAGTTCAGTCCGTCGAGCA
GCTGCCGCATGATGCCGGCATTGTTTTGCTCGTTAAAGTCCACCATGCCGGACTCGAGCA
GTCCCATCAGATCGTGATCCATGTATTCGAA
>TRINITY_DN109132_c1_g8_i1 len=254 path=[3614:0-53 3645:54-56 3648:57-77 3669:78-80 3672:81-106 3698:107-215 3807:216-239 3831:240-253] [-1, 3614, 3645, 3648, 3669, 3672, 3698, 3807, 3831, -2]
GTTCAACTGACGGAGGATTTTGATTTCGCGCACAGCCGTAATCGGGAACCCTTCCTTTTC
ATGCTCCAAGCGAACCTTCTTCAGGGCCACCAGTTCATTGGTTTCCTGATCTCGAGCTTT
GTACACCTGTCCGTACGTTCCCTCGCCGATTTGTTCGATCATATCGAACACATCGACGCA
CCGTTCGCCCCAGTCCTTCCCACCGGACGCCGACATAGGCCCGAGCATATTGCGTGAGTG
CCTCCGGTTCAATA
>TRINITY_DN109191_c0_g1_i1 len=222 path=[394:0-30 402:31-69 3873:70-93 465:94-170 542:171-208 3694:209-221] [-1, 394, 402, 3873, 465, 542, 3694, -2]
GAAATAAATCGATATAATTTTGTTGTACAGATTTTTCTTTGTGAAATATAATATTTATAA
AATTTGTTGTTGTCTACAATAACTGAATTAAAGGTCGACAAGCAGGGCTACAGTTTCACC
TAAAAGCATAAGGAAGGTTATGATATGAGGACTAGTTCCTTCGAGTCTTCTAGTTAGGAG
GATTGTTAGTTTAGTTTCATAAATTGATCAACGATAGAAATT
>TRINITY_DN109191_c0_g2_i1 len=243 path=[2019:0-128 677:129-151 2829:152-205 750:206-209 754:210-242] [-1, 2019, 677, 2829, 750, 754, -2]
AGGGTTGTTAGTTCAGTTTCATAAATTGATTGAAGTTAGAAATTGAGAAGTGTGACTTTA
GTAGCTGCTTTCGTCTCATTCCATAGACTACACCACTTGGGCCTCCGAAAAGAAGACCAT
TTTCATAAGACGGATTAAAATTGTGCTTATTTATCTTATTTTTTTTCATACATAAGAACC
GGATTGCTGTGATCTCAACCCGGTCTACTTCTTCTTCGTTTTCCATAACTGTCACAGTAG
GCG
>TRINITY_DN109191_c0_g3_i1 len=379 path=[3605:0-39 542:40-77 580:78-174 677:175-197 700:198-247 750:248-251 2685:252-323 1107:324-330 3175:331-354 1790:355-378] [-1, 3605, 542, 580, 677, 700, 750, 2685, 1107, 3175, 1790, -2]
AAACCACGTGGTCATTTGGACTAGTTCCTTCGAGTCTTCTAGTTAGGAGGATTGTTAGTT
TAGTTTCATAAATTGATCGAAGATAGAAATTGAGAAGTGTGACTTAGTGACTGCCTTCGC
TTCATTCCATAGACTACACCATTTGGGCCTCTGAAAAGAAGACCATTTTCATAAGACGGA
TTAAAATTGTGCTTATTTTTCTTATTTTTTTGCATAAGAACCGGGTTGCTGTGATCTCAA
CCCGGTCTACTTTCTTCTTCGTTTTTATAACTCTCACAGTAGGCGCACTGGAATTCGTTT
TGTTTTTTTTTGTTTCGTTCATCTTAAACCCCAGAATTTTGTTACCCTTCTCGATCGTTT
CGCCAATGTTTTCAAACCC
>TRINITY_DN109191_c0_g3_i2 len=202 path=[2019:0-128 677:129-151 700:152-201] [-1, 2019, 677, 700]
AGGGTTGTTAGTTCAGTTTCATAAATTGATTGAAGTTAGAAATTGAGAAGTGTGACTTTA
GTAGCTGCTTTCGTCTCATTCCATAGACTACACCACTTGGGCCTCCGAAAAGAAGACCAT
TTTCATAAGACGGATTAAAATTGTGCTTATTTTTCTTATTTTTTTGCATAAGAACCGGGT
TGCTGTGATCTCAACCCGGTCT
>TRINITY_DN109191_c0_g4_i1 len=311 path=[939:0-107 2357:108-271 402:272-310] [-1, 939, 2357, 402, -2]
TTCTATTGCCGGAAAATGTGAAGGAGCGCTAGTAATAATTTCCAGAAAAAAGGCCGATCG
TTGGAATTTTTAGAAGGAATACCTGTTTTTTAGAACATTTTCGAAAAACCAATCAAAGAA
TACTTCGACAAATTGCTAAAGGAAACCTCAACTGAATATTTGATAATTTCTCTAGGAGTT
GCTTCTGGCATACTTGGCTGAACCAAAATAATATTACTAGATTATGGCAAAACTATCATT
AGAAATAAGTCGATATAATTTTGTTGTACAGATTTTTCTTTGTGAAATATAATATTTATA
AAATTTGTTGT
>TRINITY_DN109191_c0_g5_i1 len=222 path=[1107:0-29 1114:30-42 1127:43-88 3055:89-112 1197:113-156 1241:157-180 1265:181-205 1290:206-221] [-1, 1107, 1114, 1127, 3055, 1197, 1241, 1265, 1290, -2]
GTTTTTTTTTGTTTCGTTCATCTTAAACCCTAGAATTTTGTTATCCTTCTCGATCGTTTC
GCCAATGCTTTCAAACCCCGTTGGTTTTGATCTTCACGACGCAAGTTCGCTTCTTCAATT
TTCGCTGCTTCCGGATGGCTTTGAGTAGTCAATTTTAGCTTGAAACTTTTCTTAGCTATT
ACATTTGAATGCGCGTGCTTGGTGTTGGCTGTGTGTGTGTGC
>TRINITY_DN109157_c0_g1_i1 len=372 path=[350:0-320 648:321-349 677:350-371] [-1, 350, 648, 677, -2]
CCGGTGTAGTGGAGGTAGTTCATGTCCAGATCGGCGATCAGCTTGTCGTGGCTGATGGCG
GCCTTCTGGAGCAGTTCGTTGGCTTGTGGGGAGAGGTTGAAGGTCAGTTTCTGAGGGACG
GGGGCTTCCCGTACGGAACCTCCCTGGTCCCCTTTGGCGATGTGGTTGATGATGAAGTCG
GTTAGGACTGCGATGGGTTGGCCTTCGGCAGGGGAATGCTCGTAGGTGAGTCCGTTGACG
CCGTTGGGACCGACCACCAGCTGAAGGGTTTTGTCGTACCAACGATTACCGGAGTTGACC
TTTGATCCACCTCCGTGGATAAGCATGTGGCAGGCATCTATGGCGTCATCCCCTGAAGGA
TTCCCGATCGAG
>TRINITY_DN109138_c0_g1_i1 len=531 path=[1018:0-44 1040:45-45 1041:46-58 1054:59-59 1055:60-79 522:80-122 565:123-146 589:147-204 647:205-216 659:217-228 671:229-240 683:241-303 1955:304-327 770:328-334 777:335-362 1451:363-410 1239:411-530] [-1, 1018, 1040, 1041, 1054, 1055, 522, 565, 589, 647, 659, 671, 683, 1955, 770, 777, 1451, 1239, -2]
TTTGAAGAAATCCAGAAAAAAACGGGAAATCTTTTGAAAAAAAAAACTGATAAATTTAAG
GAAGAACTCCTAGAAAATCGCGAGAACAATTCTGTGAGAAACTGTGAAACATTTAAAGAA
GGAATTGCGGTAGGAGGAATCTCGGAAGGAATTCTAGGAAGAATCTTGGATGGAATTCCG
AGAAAATTTCGGAGCGAATTTTGGATAGCTATTCAAGCAAATTCCTAAACATATCTCTGC
AGGAATTCCTTATCCCCCAAAAAGAGATCTCGGGATCACAGATCCGTTTTTCTTTCGAAA
TTGAACATATTTCATCGATACGTTTAGTTTTCCGTGGAATTTTCATCGGACTCCCAGCAT
TACTACATTTTTCATAGAATACTTTATGATCTCACCTCGTTTGATTCGCGGTTTTTTTCA
CTTGAATTGGCCCGATTCTACGAGTGAAGTGAGATGACACAGATTGACTTCGTGTATCAA
TGTGAGAAGTAGTGTAACTCAATGGGAACTCTCATGTTGTTAGGTAGACAT
>TRINITY_DN109131_c0_g1_i1 len=286 path=[1:0-96 1489:97-120 99:121-126 105:127-129 789:130-197 160:198-200 941:201-216 957:217-224 187:225-234 197:235-240 203:241-244 207:245-264 227:265-285] [-1, 1, 1489, 99, 105, 789, 160, 941, 957, 187, 197, 203, 207, 227, -2]
CCCTGCGCGCTCTGGCCCGTTCGTCGATGAAGATTGGCCGCATCGAGGACGTTACCCCGA
TCCCATCGGATTCCACCCGCCGGAAGGGAGGTCGCCGCGGTCGTCGTCTGTAGGGCGCTT
CTTCCTGTGGCCGTTACGTTTTTTTGTGGAGTTTCGCATTACAAATGGCTACCGCCAACT
GCTGCTGCCGCTGCAGGATAAAAATTCCAACTGTGCGAAAAAGTGCGGAGATCGTTCGTA
TTACATGAATAAATTCGGATAATATGAAAAAAAAAACTGGAAAAAA
>TRINITY_DN109131_c0_g2_i1 len=276 path=[1:0-96 1489:97-120 99:121-126 105:127-129 108:130-132 111:133-135 1228:136-168 143:169-169 144:170-184 159:185-185 160:186-188 163:189-198 173:199-211 992:212-222 1003:223-238 523:239-247 532:248-254 227:255-275] [-1, 1, 1489, 99, 105, 108, 111, 1228, 143, 144, 159, 160, 163, 173, 992, 1003, 523, 532, 227, -2]
CCCTGCGCGCTCTGGCCCGTTCGTCGATGAAGATTGGCCGCATCGAGGACGTTACCCCGA
TCCCATCGGATTCCACCCGCCGGAAGGGAGGTCGCCGCGGTCGTCGTCTGTAGGGCGCTT
CTTCCTGTGGGCGATTCGTTTTTTTGTGGAGTTTCGCTACCTTCAACTGCTGCTGCCGCT
GCAGGATAAGAATTCCAACTGTGCGAAAAAGTACGCAGATCGTTCGTATTACACATGAAT
AAATTCGGATAATATGAAAAAAAAAACTGGAAAAAA
>TRINITY_DN109131_c0_g3_i1 len=201 path=[1489:0-46 99:47-52 105:53-55 108:56-58 539:59-113 163:114-123 173:124-136 186:137-137 187:138-147 197:148-153 203:154-157 517:158-163 523:164-172 532:173-179 227:180-200] [-1, 1489, 99, 105, 108, 539, 163, 173, 186, 187, 197, 203, 517, 523, 532, 227, -2]
ACCCGCCGGAAGGGAGGTCGCCGCGGTCGTCGTCTGTAGGGCGCTTCTTCCTGTGGGCGT
TTCGTTTGTTGTGGAGTTTCGCTACCGTCATCTGCTGCTGCCGCTGCAGGATAAGAATTC
CAACTGTGCGAAAAAGTGCGGAGATCGTTCGTATTACACATGAATAAATTCGGATAATAT
GAAAAAAAAAACTGGAAAAAA
>TRINITY_DN109131_c0_g4_i1 len=270 path=[1:0-96 1489:97-120 99:121-126 105:127-129 108:130-132 111:133-135 114:136-164 143:165-165 144:166-180 159:181-181 160:182-184 163:185-194 173:195-207 186:208-208 187:209-218 197:219-224 203:225-228 207:229-248 227:249-269] [-1, 1, 1489, 99, 105, 108, 111, 114, 143, 144, 159, 160, 163, 173, 186, 187, 197, 203, 207, 227, -2]
CCCTGCGCGCTCTGGCCCGTTCGTCGATGAAGATTGGCCGCATCGAGGACGTTACCCCGA
TCCCATCGGATTCCACCCGCCGGAAGGGAGGTCGCCGCGGTCGTCGTCTGTAGGGCGCTT
CTTCCTGTGGGCGATTGTTTTTTGGAGTTTCGCTACCTTCAACTGCTGCTGCCGCTGCAG
GATAAGAATTCCAACTGTGCGAAAAAGTGCGGAGATCGTTCGTATTACATGAATAAATTC
GGATAATATGAAAAAAAAAACTGGAAAAAA
>TRINITY_DN109148_c0_g1_i1 len=405 path=[2233:0-81 506:82-82 507:83-184 609:185-334 2726:335-358 783:359-380 805:381-392 817:393-404] [-1, 2233, 506, 507, 609, 2726, 783, 805, 817, -2]
GGAAAATTAAAGGAAGAATTCTTAGGGGTTTGCCTAAACAAGATCTTGGATGAATTCCTA
AAAAAATACATGAAGAAACTCCTTAAAAAGTTTCTGGGGGAATTCCAGAAGAAATGTTCG
AGGAGTTTTCGGAAGAAGTTCGGAAAAAACCTGTAAAAATTATTGAAAGCATTCCTAGAA
GAATTCCCAAACGAATACTCGGAGGAATTACTGGAAAAATTGATAAAGAAATTGCCATGG
CAATGACGTGCGATGCACAAATCTCTCATTTGGTGGAGAATGTGCCACTTGAGACATAAT
TCTTATATGTACCGGATAGAAGCCATGGTAGAATTTCACGAGATATTCTTGGAAAATTTC
TGGAAAAAATCTTGGAGTTAACCTTGAAAGAGTTTCTACAGAAAA
>TRINITY_DN109195_c0_g1_i1 len=489 path=[1:0-53 32:54-72 1436:73-96 75:97-216 195:217-238 996:239-239 997:240-283 262:284-313 1435:314-337 316:338-338 317:339-355 334:356-362 341:363-379 358:380-393 372:394-460 1189:461-488] [-1, 1, 32, 1436, 75, 195, 996, 997, 262, 1435, 316, 317, 334, 341, 358, 372, 1189, -2]
GGCAGGGTCATGATGGCAAACGCGAACCAGTCCAGGTAGTGCGACGAGAACTGCTTGTTG
AACTGGGCCTCGGCCACGATGGCACCCTCACCGGGTTCGGAACTGACGGCGAACTGCAGC
TCGGTCACTTCCTCCGCTGGCTGGTAGTTGACCTCGGCGGCGGTGAAGTTGAAGTAGCCG
TAGGCCTTCGGCCGCACCACGGCAATGTGGGTGACGTTGGTCTGCGGGGCAATGCGATCA
ATAGTGGCCGACAGCTGACCTCCGACGACGGTGAAAGCCTCTGGATGGAAACCATTGTCG
ACGAGCTGTACGTTGACGGCCGCTCCGGATCCAACGTTGTAGAGGGTATACTTTACGACA
ATGTCCCGATTCTCGACTAGGTACTTATTCAGAATCTGCTTGGACACCAACAATCGAGCG
GAGTTGTCTTCGTTGGCCACACTCAGCTGGCTCAGGGCAAATAGACCCAAAACGGCGGCG
TACACGAAG
>TRINITY_DN109122_c1_g1_i1 len=255 path=[13:0-75 3252:76-110 101:111-125 116:126-155 3730:156-161 1367:162-162 1368:163-167 1373:168-168 1374:169-186 1392:187-191 182:192-203 194:204-254] [-1, 13, 3252, 101, 116, 3730, 1367, 1368, 1373, 1374, 1392, 182, 194]
AAATTTTGCCTGCTAATATCTCAAGATGTGTTTGTTTCACCTGCAAAATTTCAATTGAAT
CGGTGAAGTACCTTTTGTTGTAGCAATGAAACAGTAGAACGCGAGCAATTGAATTTTGTA
CAGCCCCTGGTTTAGCTTGTCAGCGCTGTAACTTTTGAATTTGGCAAAGGAAATGGCTGA
AATTTTGAACACAAACCTCTCAATCTACTTTATTTGCAAAGGAAAAATGTCAAAAAAAAT
CGATGCACTATCAAC
>TRINITY_DN109122_c1_g1_i2 len=358 path=[13:0-75 3252:76-110 101:111-125 116:126-155 3730:156-161 1367:162-162 1368:163-167 1373:168-168 1374:169-186 1392:187-191 182:192-203 1807:204-239 3763:240-268 3792:269-314 1525:315-315 1526:316-320 1531:321-330 322:331-341 333:342-343 335:344-346 338:347-357] [-1, 13, 3252, 101, 116, 3730, 1367, 1368, 1373, 1374, 1392, 182, 1807, 3763, 3792, 1525, 1526, 1531, 322, 333, 335, 338]
AAATTTTGCCTGCTAATATCTCAAGATGTGTTTGTTTCACCTGCAAAATTTCAATTGAAT
CGGTGAAGTACCTTTTGTTGTAGCAATGAAACAGTAGAACGCGAGCAATTGAATTTTGTA
CAGCCCCTGGTTTAGCTTGTCAGCGCTGTAACTTTTGAATTTGGCAAAGGAAATGGCTGA
AATTTTGAACACAAACCTCTCAATATACATCCCTTGCATAGGCAAAATTTCAAAAAAATC
TATGCACTATCAGCAATTTAATAGTCGAAACATATATTGGGACGGACCGTGTTTTTAGCC
CCTCAGACAGCAATTAGTCAGCACCCTTTATTGTTTCGATTGTACTATTGAAAGTACT
>TRINITY_DN109122_c1_g2_i1 len=206 path=[2092:0-37 1846:38-38 1847:39-48 245:49-49 246:50-50 247:51-52 249:53-53 250:54-54 251:55-64 261:65-65 262:66-66 263:67-72 269:73-125 322:126-136 333:137-138 335:139-141 338:142-152 3311:153-160 3319:161-175 1130:176-176 1131:177-177 1132:178-178 1133:179-194 1149:195-197 1152:198-205] [-1, 2092, 1846, 1847, 245, 246, 247, 249, 250, 251, 261, 262, 263, 269, 322, 333, 335, 338, 3311, 3319, 1130, 1131, 1132, 1133, 1149, 1152, -2]
TATATTCGTTGCATGGGCAAAATTTCAAAAAAATCGATGCACTATCAACAATTTTATAGT
CGAAACATGTATTGGAACTGACCGTGATTTAAGCCCCTCAGAGAGCAATTAGTCAGCACC
CTTTATTGTTTCGATTGTACTATTGAAAGTACTATACCAATAATCATCAAATTTTGCAGG
CATAATATACACATAATCAACTATCT
>TRINITY_DN109122_c1_g1_i3 len=239 path=[2405:0-151 1373:152-152 1374:153-170 1392:171-175 182:176-187 194:188-238] [-1, 2405, 1373, 1374, 1392, 182, 194]
GGCCTAATAACGTCTTTGGATCACCTACAAAATTTCGTGTAAAACGGTGCAGTACTTTTT
GTTGTAACAATGAAGGAGTAGAATGTGCGCCATCAAATTTTGTACAGCCCCTGGTTTTAC
TTGTCAGCACTGTAACTTTTGAATTTGGCAAAGGAAATGGCTGAAATTTTGAACACAAAC
CTCTCAATCTACTTTATTTGCAAAGGAAAAATGTCAAAAAAAATCGATGCACTATCAAC
>TRINITY_DN109161_c0_g1_i1 len=233 path=[1:0-136 115:137-178 157:179-214 193:215-232] [-1, 1, 115, 157, 193, -2]
AACAGGGGGTCGGACTTTTCATCCACAACATCGGAGAATTCGTTTGCCGCGAAGTAACGG
AAGCCCTTGATCATCACCTCTTTGATGAGCTCCGGATCACGGATCATCAGCTGGGGTGTC
CGAACGCTGAAGTAGCCCACGACGGGCTCGGATTTGAAGTCATTGTAAATTTTCTGATGG
TCGTAGTAAATCTGTCGTTTTTGTGTCAGAATATTTGGGAGATTTCCAAACAG
>TRINITY_DN109161_c0_g2_i1 len=214 path=[1:0-136 115:137-178 810:179-213] [-1, 1, 115, 810, -2]
AACAGGGGGTCGGACTTTTCATCCACAACATCGGAGAATTCGTTTGCCGCGAAGTAACGG
AAGCCCTTGATCATCACCTCTTTGATGAGCTCCGGATCACGGATCATCAGCTGGGGTGTC
CGAACGCTGAAGTAGCCCACGACGGGCTCGGATTTGAAGTCATTGTAAATTTTCTGATGA
TCGTAGTAAACCTGTCGTTTTTGTGTCAGAATAT
>TRINITY_DN109104_c0_g1_i1 len=215 path=[415:0-26 419:27-39 432:40-47 440:48-50 443:51-60 453:61-63 456:64-84 477:85-101 494:102-139 532:140-184 577:185-190 583:191-200 1503:201-214] [-1, 415, 419, 432, 440, 443, 453, 456, 477, 494, 532, 577, 583, 1503]
TTTTTTTTTCCAGGGCATCTAAACATTATATATTTCACCACTTTACATTTAAGTATGTAG
GTTTATCGATGTGGGGATACCTAGGTGATCCATCTAGATATTTATATAATACATAATATG
ATTTTACTTTCTTATCGACAATATTGTACATAATCCAAGAGACGAATGAATTGTGTACAA
ATAAAATAAAATTTTTGTTCAAAAGCAAGTGTATA
>TRINITY_DN109104_c0_g2_i1 len=230 path=[208:0-28 214:29-41 227:42-57 243:58-66 252:67-74 260:75-125 311:126-131 317:132-149 335:150-229] [-1, 208, 214, 227, 243, 252, 260, 311, 317, 335, -2]
TGGCGGCTTCGTTCTCTACACATTCTCAACAGAATAAACGAAAGTTTAGAGAAAATATAT
TCTACCAATTCACAACTATTAGCATAATTTTCCTTCGCAATGTGACATTTTTGAAAGAGG
AAACAATACTTTAGGGTTGAATATTTTTTTGTTTCCAACTTACCTTGCGGATATAGCGGA
TGTTCTCGGTATCAACAAGCGCAGATAGCGGAATGTGTGTTCAAACTTTT
>TRINITY_DN109127_c0_g1_i1 len=233 path=[211:0-62 251:63-98 287:99-124 313:125-136 4441:137-160 349:161-232] [-1, 211, 251, 287, 313, 4441, 349, -2]
GTACATTCCAACAGTTTAGATCACATCGGTATGTTGCGGTCAAAGTAGTTTTGTGAATTG
TCGCATTTGTAAGGATCACCGGAATGCCCAGAAGCTTATCCCAGACCAACGTCGAGGCAC
ATCATCACCACAAAACCAGCTATCGTTCCCCAGGTGGCAATCAGTCCGTTTCCGCTTGCA
TGCGCCTCCGGCAGAATATCATCCGCCACGATGTAGATCATGGCCCCGGCAGC
>TRINITY_DN109127_c0_g2_i1 len=263 path=[1937:0-184 2099:185-262] [-1, 1937, 2099, -2]
GAGCCAGCAAGGACCAGAAACTGGCCGCAATCATAACGCCGGCGGCGAATCCCAGCGAGA
TGTCCAACGATTTGCGCTGATTGCCCCGCAGGAAGATCACCATTCCGGATCCGAGCGCCG
TGAGGCCCCATGTCAGCAGGGTGCCCAGCAGGGCTTGCGTCACCGAACCGTAACCCTGGA
TCATGGTGGGTGCGGTGGAGGTGATGAATTGCTTTGTTTTCTAGTGCGTGAAATCGGAAG
AGTAAGCAAACGTCATATAATCG
>TRINITY_DN109127_c0_g3_i1 len=302 path=[748:0-51 2465:52-94 2508:95-301] [-1, 748, 2465, 2508, -2]
CGCAAGCGCAGGAAGGGATCGGTTAAGGAGCAAGCCACATATACAAACACCAGTCAGAGC
CAGATCGATGCGCAGCTGTCCCAGTGGAAACGAATCATGCTGCTGGTGGTGGCCATCACC
GTGCACAACATCCCCGAGGGATTGGCCGTCGGAGTGAGTTTTGGTGCTATCGGAACAACG
GAGTCGGCCACCTTCGAGGCGGCACGAAATCTGGCCATCGGCATTGGTATCCAGAACTTC
CCCGAGGGTTTGGCGGTGAGTCTACCGTTGCACGCTGCAGGATTCAGCTTAGGGAAGAGC
TT
>TRINITY_DN109127_c0_g4_i1 len=296 path=[1389:0-174 4442:175-198 1565:199-217 1584:218-260 3959:261-295] [-1, 1389, 4442, 1565, 1584, 3959, -2]
CATCGTTGGCACTGGACGAGACACAGGGAAAAGAGCCGATCCCGATCCGGAGAAGGAGTA
TGGTTGTGTAGGGAAAATCTGTTCTCTTGGTGGAAAAAACAATGGAGACTTTCCCGGCCG
TGTAGAACGTTTTCATTGATCCACTACTGGCTACCAGAAGGCGAGAGGACTACTACGAAA
CGCTTGGTTACGATACAGAAGATTTCCAAAGTCAGCTCTCTGAGACCGATTATATGACGT
TTGCTTACCCTTCCGATCTCAAGCACTAGAAAACAAATCAATTCATCACCTCCACC
>TRINITY_DN109127_c0_g5_i1 len=274 path=[3489:0-66 2508:67-273] [-1, 3489, 2508, -2]
AACAAGCCACGTATACGAACACCAGTCAGAGTCAGATCGACGCACAGCTGTCCCAGTGGA
AACGAATCATGCTGCTGGTGGTGGCCATCACCGTGCACAACATCCCCGAGGGATTGGCCG
TCGGAGTGAGTTTTGGTGCTATCGGAACAACGGAGTCGGCCACCTTCGAGGCGGCACGAA
ATCTGGCCATCGGCATTGGTATCCAGAACTTCCCCGAGGGTTTGGCGGTGAGTCTACCGT
TGCACGCTGCAGGATTCAGCTTAGGGAAGAGCTT
>TRINITY_DN109127_c0_g6_i1 len=379 path=[421:0-98 497:99-103 502:104-115 514:116-122 521:123-178 577:179-235 634:236-349 748:350-378] [-1, 421, 497, 502, 514, 521, 577, 634, 748]
GAACTGGCGGAGAGCTCCAACATGTACGGAAGCAAAGGAGAGTTTGCATTCATTCCGGTA
GCGGTGGGATTCCTGCTGGGAGCGATCTTCGTGTACGGAACGGATAAGGTGATATCGTTT
TTGGGAATCAATAGTCCAACCATGATGATTGCGTTGACGCATGCCAACAAGGATAAGGCC
GATATTGCGATCGACGATCAAGTGTCCTCGTTGGAGCATGGACGCAGTTCGTACGCGGGA
GTTCCACCGAATCCCCAGGATAACTCGCTGGCTATTGGGATGGAAAGCTTCGCGGACTGT
TTGAACGCACAGCATGGAAACGTTTCGCGCAAGCGCAGGAAGGGATCGGTTAAGGAGCAA
GCCACATATACAAACACCA
>TRINITY_DN109127_c0_g6_i2 len=400 path=[2965:0-25 2968:26-81 3200:82-114 3057:115-123 502:124-135 3344:136-198 577:199-255 634:256-369 748:370-398 777:399-399] [-1, 2965, 2968, 3200, 3057, 502, 3344, 577, 634, 748, 777, -2]
CCTTGCTGGCTCCGGCCATCGAACTGGCGGAAAGTTCCAACATGTACGGAAGCAAAGGGG
AGTTTGCATTCATTCCGGTGGCGGTGGGATTTCTGCTGGGGGCGATCTTCGTGTACGGAA
CGGATAAGGTGATATCATTTTTGGGAATCAATAGCCCTACCATGATGATTGCGTTAACGC
ATGCCAACAAGGATAAGGCCGATATTGCGATCGACGATCAAGTGTCCTCGTTGGAGCATG
GACGCAGTTCGTACGCGGGAGTTCCACCGAATCCCCAGGATAACTCGCTGGCTATTGGGA
TGGAAAGCTTCGCGGACTGTTTGAACGCACAGCATGGAAACGTTTCGCGCAAGCGCAGGA
AGGGATCGGTTAAGGAGCAAGCCACATATACAAACACCAC
>TRINITY_DN109127_c0_g7_i1 len=232 path=[211:0-62 1643:63-65 1646:66-123 313:124-135 4441:136-159 349:160-231] [-1, 211, 1643, 1646, 313, 4441, 349, -2]
GTACATTCCAACAGTTTAGATCACATCGGTATGTTGCGGTCAAAGTAGTTTTGTGAATTG
TCGTATGTGTAAGGAGCACCAAATGCCCCTAAGCTTATCCAAGACCAACGTCGAGGCACA
TCATCACCACAAAACCAGCTATCGTTCCCCAGGTGGCAATCAGTCCGTTTCCGCTTGCAT
GCGCCTCCGGCAGAATATCATCCGCCACGATGTAGATCATGGCCCCGGCAGC
>TRINITY_DN109112_c0_g1_i1 len=218 path=[836:0-56 1493:57-80 894:81-140 954:141-217] [-1, 836, 1493, 894, 954, -2]
CCTGATTGTTTCCATCGGTTCTCTCTGTACTTTTGCTGGTTTTTCTGTCCGGATTAATGA
AACTGCTACGCTTATCATCTTTCGGTTCTGCATTGAGGGGATCTTGGACCCCAACCTGCT
TCAAGGACCCGAAAGAGATAGACCCGGCATAGTTATCGTTAACGAGTGGACCAATTGTGT
TATTCTATCATCATACATATTGTGGACTATTTTCGTTG
>TRINITY_DN109112_c0_g2_i1 len=284 path=[262:0-62 302:63-91 331:92-100 340:101-101 341:102-108 348:109-112 352:113-124 364:125-136 376:137-143 383:144-165 405:166-167 407:168-256 496:257-283] [-1, 262, 302, 331, 340, 341, 348, 352, 364, 376, 383, 405, 407, 496, -2]
GAAACAATCAGGGAAAGCTAATAGTTGTTTGAATTTGAATCTGATGGAACTGATGAGCAG
ACATTAGGAACCAATAATAAAAGGGACGGAGGTCCCAACACAGAAGAAAGATGCAAATCG
GTAGCATGAATGCTGTGAATAGTTTGTAAGACACAATAACAGTGCGTTACTTTTTTATAC
TGAGTGAGAGCGATCGAGAAAGAGAGAGAGAGTGTTTGTATTCGTCGTATACCATAAGAG
AGAAAAAGAAAGGAACTGTTGATTTAGGCTGTTAAGGAACAACT
>TRINITY_DN109149_c0_g1_i1 len=212 path=[743:0-47 2:48-60 15:61-61 16:62-67 22:68-74 29:75-75 511:76-98 534:99-112 66:113-113 548:114-137 91:138-151 105:152-159 113:160-211] [-1, 743, 2, 15, 16, 22, 29, 511, 534, 66, 548, 91, 105, 113, -2]
CTATTTTCTCGGTTTGCTTTGTTTCGCCCAGTTCGCCACGAAAAATTCACCACCAATAAC
TAAAGTTAGAAACTTTGAACGCTTTTGCCAAAAAAACTGGCCTCAGTAGGCTGTAATCAC
TTGTTTCACTCCTCACTTTCACAAACTAACAACTTCTTTAACCTTCAAACTCCTCAAGCG
TACAGGTAAAATGCGACCTTCCGTCACAAAAA
>TRINITY_DN109149_c0_g2_i1 len=211 path=[743:0-47 2:48-60 15:61-61 16:62-67 22:68-74 29:75-75 30:76-82 937:83-106 61:107-111 66:112-112 67:113-126 81:127-136 91:137-150 105:151-158 113:159-210] [-1, 743, 2, 15, 16, 22, 29, 30, 937, 61, 66, 67, 81, 91, 105, 113, -2]
CTATTTTCTCGGTTTGCTTTGTTTCGCCCAGTTCGCCACGAAAAATTCACCACCAATAAC
TAAAGTTAGAAACTTTAAACGCTTTTGCCAAAAAACTGGCCTCAGTAGGCTGTGATCACT
TGTTTCACTCCTCACTTTCACAAACTAACAACTTCTTTAACCTTCAAACTCCTCAAGCGT
ACAGGTAAAATGCGACCTTCCGTCACAAAAA
>TRINITY_DN109184_c0_g1_i1 len=232 path=[1865:0-71 1914:72-98 1941:99-105 4625:106-129 1972:130-147 1990:148-151 5542:152-175 2018:176-183 2026:184-188 2031:189-207 2050:208-212 2055:213-213 4413:214-231] [-1, 1865, 1914, 1941, 4625, 1972, 1990, 5542, 2018, 2026, 2031, 2050, 2055, 4413, -2]
CCCGGAGAGATCCAAAGTGCTCAGCTTCGGCAGATACACGAACGTGCTGTCGTAGAGTTG
CGGAATTTTGCAGTCTCTTAGTTCTAGTGTCATAAGCGATGGAATTCTCAGGAGCGGTTG
GTTCTGCAGTGTCATGAAGTTGTTGTGGGACAGATTGAGTTCGATGAGGTTTTCGTTGTT
TTCGAATAAGTCTTCGTGTAGCTGCTCTAACCGACAAGCTGAAAAGAGCAGA
>TRINITY_DN109184_c0_g1_i2 len=373 path=[2018:0-30 2026:31-35 4389:36-59 2055:60-60 2056:61-68 2064:69-82 2683:83-92 2693:93-125 5539:126-149 2750:150-186 2787:187-356 5175:357-372] [-1, 2018, 2026, 4389, 2055, 2056, 2064, 2683, 2693, 5539, 2750, 2787, 5175, -2]
ATTGAGTTCGATGAGGTTTTCGTTGTTTTCGAATAAATCTTCGTGTAGCTGCTCTAACCG
ATTGTGGGACAGATCCAGGATCTGCAGTTTCTTCAAACTCGCAAACGCATATAGCGAAAT
AGTTTGTATTGAGTTCTCGGATAGGAATAACTTTATCAGATGCTTATATTCCTGGAAGTC
ATTATTCTCGATCGTCGATATTCTGTTGATACTCAAATCCAATATTTCCACACCAGTCGG
TACGTCAGTGTATGCGTTGATTAGTTGCTCATGGCTGCAATCTGCTCTTTTCAGCTTGTC
GATCATATCACAGGTGCACATCGAGGGACATACTCCCGACTGGCGATCACGTTCACGATG
ATCACTTTCGGCT
>TRINITY_DN109184_c0_g2_i1 len=1008 path=[5523:0-38 4104:39-102 5103:103-126 3486:127-216 3576:217-225 4571:226-240 5:241-273 38:274-306 5540:307-330 95:331-367 5544:368-391 156:392-428 193:429-496 261:497-510 275:511-539 304:540-541 5541:542-565 330:566-584 349:585-585 5543:586-609 374:610-759 524:760-822 587:823-869 634:870-1007] [-1, 5523, 4104, 5103, 3486, 3576, 4571, 5, 38, 5540, 95, 5544, 156, 193, 261, 275, 304, 5541, 330, 349, 5543, 374, 524, 587, 634, -2]
ATGGCGGAGGTGGAGACTCTCGTGCACCCGTACTTGCATCTAAAACTATTGGTGGCATGT
ACAATCTTCCGATTGGATCGTGTACCTCGTAGCCGCTGTTCCACACGGACTGTGTGGAAG
ACTGTCGACTACCATTGTCATGGCCTCCATTCAGCATGGGTTCTTCTTCTTGATTCATGC
GCCGTGGCTGGGGAACCGGCGTAGATGCTTGCCAGGTAAAACTGTTGGTAGATAACGCGG
CCGGACTCGTCGGAACGGGAAGATTGACTCGATCGCGGATGGGAGTCGGCGGTATGTGGC
GATTGTGGAGATTGCCAATCTGGGAGTTGTTCCTAAGGTATAGAGGCTGGCGTTTGGAGA
ATAGGTTCACCAAAAATTGTCGAGTGTTTTCATGATTGCCGTAGATTTCGGATTGATCTT
GAGACGGCAGACAGCCGATGGTTTGTCGATTGGCACGTCGAAGTGTGGGTGATTCATTGA
GGCGTGTATGTCTCAATCGATTCTGTTCACGAAATTCCCTTCGCATCTCCCGAGTCGAAG
TGTGTCCGCTTTCCTCGTTGGATTTCCCTAGTCCCTTGCGACATGTCTGCACTGCCCACA
CTACAGTATAGGTCAAGAAAGAGCCAAACAAGGTCCCGATGAATATGCCCACCAGCATGG
TAATGACCGCCATATTCATGGCCGATGTGCGATTCGACTCAGATCCCGCCTTATCCTTGT
GGGCCTCTACGCACTGGAAGTACAGCTCACTGAAGCGCTTCTGACACTCGACAAAGTTTT
CACACGTCCTTCGGCTTTCTGTGTCCTGTTTGTCGTTGTAAGCGCAGGACTTGTCCCTAA
GCTGATTCAGATAGACTTCGGTGGTTGACGCGCCCCACACCTGGTCGATCGGCACTTCCG
GCCGGTTTTGGTTTTCCAGGAGAGGGTCCAGTTCCATTTTCTCGAATTTCGGTTTCGTTT
GGTACGGGTTGATAAAGCAACTCTCGATCCGTATCGAATCGATCAGAT
>TRINITY_DN109184_c0_g2_i2 len=787 path=[3485:0-23 3486:24-113 3576:114-122 4571:123-137 5:138-170 38:171-203 5540:204-227 95:228-264 5544:265-288 156:289-325 3195:326-334 5545:335-358 3228:359-407 275:408-436 3829:437-447 3840:448-481 349:482-482 5543:483-506 374:507-656 3422:657-719 587:720-766 3987:767-786] [-1, 3485, 3486, 3576, 4571, 5, 38, 5540, 95, 5544, 156, 3195, 5545, 3228, 275, 3829, 3840, 349, 5543, 374, 3422, 587, 3987, -2]
TACGGACTGTGTGGAAGACTGTCGACTACCATTGTCATGGCCTCCATTCAGCATGGGTTC
TTCTTCTTGATTCATGCGCCGTGGCTGGGGAACCGGCGTAGATGCTTGCCAGGTAAAACT
GTTGGTAGATAACGCGGCCGGACTCGTCGGAACGGGAAGATTGACTCGATCGCGGATGGG
AGTCGGCGGTATGTGGCGATTGTGGAGATTGCCAATCTGGGAGTTGTTCCTAAGGTATAG
AGGCTGGCGTTTGGAGAATAGGTTCACCAAAAATTGTCGAGTGTTTTCATGATTGCCGTA
GATTTCGGATTGATCTTGAGACGGCAAGCAGCCGATGGTTTGCCGGTTGGCACGTCGAAG
TGTTGGTGATTCATTGAGGCGTGTGTGTCTCAATCGATTCTGTTCACGAAATTCCCTTCG
CATCTCCCGAGTCGAAGCGTGTCCGCTTTCCTCGTTGGTTTTCCCTAGTCCCTTGCGACA
TGTCTGCACTGCCCACACTACAGTATAGGTCAAGAAAGAGCCAAACAAGGTCCCGATGAA
TATGCCCACCAGCATGGTAATGACCGCCATATTCATGGCCGATGTGCGATTCGACTCAGA
TCCCGCCTTATCCTTGTGGGCCTCTACGCACTGGAAGTACAGCTCACTGAAGCGCTTTTG
GCACTCGACAAAGTTTTCACACGTTCTTCGGCTTTCCGTGTCCTGTTTGTCGTTGTAAGC
GCAGGACTTGTCCCTAAGCTGATTCAGATAGACTTCGGTGGTTGACGAGCCCCACACTTG
ATCGATT
>TRINITY_DN109141_c0_g1_i1 len=308 path=[1:0-34 13:35-96 75:97-139 118:140-165 144:166-195 174:196-307] [-1, 1, 13, 75, 118, 144, 174, -2]
CGTGCAGAACGTTAATAAGGTGGTCCTTTATAAAAACGAAACATAAACCAAACCCAAAGA
ACACTTGCTAACATTTGGAGTTTGCGAATGACGAGTGATAAGGATAATCTTTGGCATTGT
ACAAGATAACGGTGTGTGGCGGCAGAGGGTGAGCCACGTGCTCGCTACGTTCAGCGGTTG
CCAAAGCCAAAAGGATACGGTGGGCAGGATATACTACTAGAATGCCGAATATCAACCGAT
TATATATAGAAATTATTAGAATGATGCATATTGAAATGCCTAAAAACTGTTGAAAACTAT
CCATTGAT
>TRINITY_DN109118_c0_g1_i1 len=378 path=[356:0-155 489:156-166 500:167-183 517:184-238 1047:239-262 596:263-274 608:275-321 655:322-337 671:338-377] [-1, 356, 489, 500, 517, 1047, 596, 608, 655, 671, -2]
GGGCGAAGATTTCGTCAACAAGAAGTAAAGGGAATCTACGTCAAATGATTAGGTGGCACC
ATAAATTATTGTAGAAAAGTATCTGTTAAGTACAACAACTACAACAGCGCATTTGGCAGG
CTACCTTAAAAAATACCATCATCTTTTGATAAGTCAACTACCGATATTAAGTATATATAA
TGGCCGCCCTAGGGCAGTCTAACGAATCCGTAACTAAAAACACACGATATTGTCCTCTCT
GTGGTAGACAAAAAACAACTTCCAAAGAAGAGTAGATCGTAGTTCCAGAAATTGAAAAAG
AAACCATCTCTAGAATGAAATTCTTGAATAAAGTTTGTGGTGGGCTACTCCCATCAAAGA
ATGTACCCCAGATCGGAA
>TRINITY_DN109118_c0_g1_i2 len=264 path=[959:0-42 489:43-53 500:54-70 517:71-125 1047:126-149 596:150-161 608:162-208 655:209-224 810:225-263] [-1, 959, 489, 500, 517, 1047, 596, 608, 655, 810, -2]
GGCAGGCTACCTTAAAAAACTACCATCATCTTTTGATAAGTCAACTACCGATATTAAGTA
TATATAATGGCCGCCCTAGGGCAGTCTAACGAATCCGTAACTAAAAACACACGATATTGT
CCTCTCTGTGGTAGACAAAAAACAACTTCCAAAGAAGAGTAGATCGTAGTTCCAGAAATT
GAAAAAGAAACCATCTCTAGAATGAAATTCTTGAATAAAGTTTGTATTGGGCTACTCCCA
TCGAAGAATGTACCCAAAAAAAAA
>TRINITY_DN109134_c0_g1_i1 len=222 path=[151:0-58 187:59-79 1001:80-91 1485:92-115 244:116-116 245:117-128 257:129-132 261:133-144 1974:145-148 1978:149-221] [-1, 151, 187, 1001, 1485, 244, 245, 257, 261, 1974, 1978, -2]
ATGGAAAGAAGCAAACCGCCCCGCGATTTCGGTGATTTTTCTAATACAGCTTGAAAAAAA
ACAAACAAAATAACCAAACAAAACTACATCTATCAGTAGCTAGATAGGTTGAATGAATTG
AAATGAAAGAATAACGATCGAATATTTTGTTAGTTAGTAAGACCCCCTCTACCAAGCCAA
AGTTAGGGAAGAAAGTGCGCTTATCCTACACTAAAGGCGGCA
>TRINITY_DN109134_c0_g2_i1 len=373 path=[301:0-119 398:120-139 418:140-143 422:144-201 1533:202-225 504:226-235 514:236-252 531:253-372] [-1, 301, 398, 418, 422, 1533, 504, 514, 531, -2]
GTTTTGGGGGTGAAAAAGTGAATTCTACATCAGCGAAAATGATTGAATATTGTATCGAGT
GTATGAAAATTATGGCTGGGGAAGGAGTTAGGAAAAAGGATGGAAGGAGGATGATCGGTT
TAAGTTGCTTTTTGGGCTTTCACGGTGATCGCAGGTTCGTGTCCTGGTCGTTCGCAATTA
TAATCGCTAAATCTGGACGCTTAGAACTGCCCTTTTTTATATTTTTATATTGTAAAAGTG
GGTTGGTGGTTCTGATGGATAAAGGATGGGTTAGTTTCGCAGGGTTTATTTTTTTTTGGG
CGAGCAGTAAAGCTTTTTCCTAAATCTTACGCATTGGTTGGTTGGTCAGAGCTCTCAATA
CACTTTAAAAAGG
>TRINITY_DN109120_c0_g1_i1 len=473 path=[216:0-55 799:56-84 828:85-101 590:102-102 591:103-108 597:109-133 622:134-134 623:135-142 336:143-153 347:154-180 374:181-192 386:193-203 397:204-204 398:205-214 408:215-216 410:217-227 421:228-237 253:238-241 257:242-242 258:243-294 310:295-320 336:321-331 347:332-358 374:359-370 386:371-381 1071:382-405 421:406-415 253:416-419 257:420-420 258:421-472] [-1, 216, 799, 828, 590, 591, 597, 622, 623, 336, 347, 374, 386, 397, 398, 408, 410, 421, 253, 257, 258, 310, 336, 347, 374, 386, 1071, 421, 253, 257, 258]
CGCCAAATGACGATTTAGGGTGAGTTTCCTGTATACTAGGAAAAGTGGTTGTTAAATGTC
AAACAGTTCTACCACACAGAATCAGTGAACTGGCCTCAAGTCTTTGCCCTTAGTAGATGC
CTTGGGGTCTAAACTTAAGGTTTAGGAGGGAGACGTTCACTTTCTATCGGGCAGTTTTTG
CCAAATGACGATTTAGGGTGGGTTACCCATATACAAGGAAAAGTGGTTGTTAAAAGTCAA
ACAGTTCTACCACACAAATTCAGTGAACAGGCCTCAAGTCTTTGCCCTTAGAAGATGACT
TGGGGTCTAAACTTAAGGTTTAGGAGGGAGACGTTCACTTTCTATCGGGCAGTTTTTGCC
AAATGACGATTTAGGGTGGGTTTCCCATATACAAGGAAAAGTGGTTGTTAAAAGTCAAAC
AGTTCTACCACACAAATTCAGTGAACAGGCCTCAAGTCTTTGCCCTTAGAAGA
>TRINITY_DN109194_c0_g1_i1 len=250 path=[455:0-40 19:41-249] [-1, 455, 19, -2]
CGTTGGTTTAAGGAGAAGCATCCCAACATATAAAGATGGCCATCGCAAGTCAACCGTTGC
GAAGGCAATTTTTGAATTCTAGAATGCTTCTCCTGAAAACTACTTATCAACAAAAAGCGA
AAAAAAACTTGGTTAGACATTTCCATCAATATCTTCCAATAAGTTCTAAACAGCCAAAAC
GTTATTTAAACCGCAACTCAATCAGATTGGGAAATACTGTACGAAGCAAGGATTGAAAAA
AAACACACTG
>TRINITY_DN109194_c0_g2_i1 len=250 path=[1:0-40 19:41-249] [-1, 1, 19, -2]
CGTTGGTTTAAGGAGAAACATCCCAACATATAAAGATGGCCATCGCAAGTCAACCGTTGC
GAAGGCAATTTTTGAATTCTAGAATGCTTCTCCTGAAAACTACTTATCAACAAAAAGCGA
AAAAAAACTTGGTTAGACATTTCCATCAATATCTTCCAATAAGTTCTAAACAGCCAAAAC
GTTATTTAAACCGCAACTCAATCAGATTGGGAAATACTGTACGAAGCAAGGATTGAAAAA
AAACACACTG
>TRINITY_DN109194_c1_g1_i1 len=247 path=[453:0-96 527:97-111 542:112-246] [-1, 453, 527, 542, -2]
ATTGTTTACTTGGATCCAGAAAAACCACAGTAGGCGTCACAAACTGCAGCGTATCAAGCA
GTTGTACAGAGTGCCGCAAGGGCAAACCAAAAAAAAAAGAGCAATGTATTTTGACGGAAC
GTAAAAATGGGAACGAATAGACTAAAAAAACAAACAACCATGGAAGTGAAAGAGCATCCC
TCGGTCGACAGCATGATCAAGGCTGATTGGGGGGGATGACACATCAGAAAGGCTTCCATT
AGCAGCG
>TRINITY_DN109194_c1_g2_i1 len=246 path=[453:0-96 1367:97-110 542:111-245] [-1, 453, 1367, 542, -2]
ATTGTTTACTTGGATCCAGAAAAACCACAGTAGGCGTCACAAACTGCAGCGTATCAAGCA
GTTGTACAGAGTGCCGCAAGGGCAAACCAAAAAAAAAGAGCAATGTATTTTGACGGAACG
TAAAAATGGGAACGAATAGACTAAAAAAACAAACAACCATGGAAGTGAAAGAGCATCCCT
CGGTCGACAGCATGATCAAGGCTGATTGGGGGGGATGACACATCAGAAAGGCTTCCATTA
GCAGCG
>TRINITY_DN109194_c2_g1_i1 len=220 path=[3448:0-217 3643:218-219] [-1, 3448, 3643, -2]
GGAGGAAGGGAATGCGGTCAAAACCAACCTGTGCAAGGCTAAGATTCAATCGAGGACGTG
CTCGTTCTACAGCCAAGTGGAAAGCTGCAAGGAGCGTCCGGAAGTGGTTACCACCGCGAT
CATGGACATAGAAGATCTCGTAAAGGTGGGGACCGAGGTCCAAGCTTGTCCCTTCTTCCT
GTCCAAGGAACTGATCGAGAGCGCCGATATTCTGTTCACG
>TRINITY_DN109194_c2_g2_i1 len=252 path=[593:0-85 4638:86-134 705:135-163 4007:164-251] [-1, 593, 4638, 705, 4007, -2]
GTGACGTCGTTCTTATCGTTTTACGTTGATCAAATTTGTGAGGAGTACTAGATGGATGTG
GAGGAGCTCGAATTTGCGGTCGATCGTTCCCGGTGGTGGATGGTAACTTGGCCAGTTTGG
GATGAGCTGGGCATGGAGTACGTAGTCATGTCGTTGAAATCGATTGAACGGACCTCGGTG
TTCAGTCGGGTGAGGAAGGTTTTTGGTCCGGAGGCATTACCTGGTCCGTGTTGGTCGTAG
TCGGAAATGTTG
>TRINITY_DN109194_c2_g2_i2 len=834 path=[593:0-85 656:86-126 697:127-134 705:135-163 734:164-383 6520:384-407 978:408-586 4095:587-772 6522:773-796 4305:797-833] [-1, 593, 656, 697, 705, 734, 6520, 978, 4095, 6522, 4305, -2]
GTGACGTCGTTCTTATCGTTTTACGTTGATCAAATTTGTGAGGAGTACTAGATGGATGTG
GAGGAGCTCGAATTTGCGGTCGATCGCTCCCGGTGGTGGATGGTAACCTGGACAGTTTGG
GATGAGCTGGGCATGGAGTACGTAGTCATGTCGTTGAAATCGATCGAACGGACCTCGGTG
TTCAGTCGAGTGTGGAAGTTTTTCGGTCTGGAGGCATTGCCTGGTCCGTGTTTCTGGTCG
TAGTCGGAAATGTTGAAGGTGTTGCTGTAGGTCACATGGGTGGAGTTTTCGATGTGGACG
AAGTTATTCTGGATGTCGTCCAGCTTTCGTTTGGTATCCCGGTTGACCGTGAGGGCGCCC
GGGATGGTGCATTCCGGGAGAGACGTGGGTTCCTGCACGAGGGGCACAATGTTACGGGAG
AGCTTCGCCTGAGGGAAAGATTTCTTGGCATTTCGGAAGAACCGAGACAGTTCACCGATG
ATGGGACCGAAGTGTTGGTGTTGACTCGTGTTCACGTGACGCTGTACCCAGGAGGAGAGT
TGGGACTTTTGACGGTGGTTGTGGAACCGATTGTCACACAACAGAATCGCTCCGTAGTCG
TTCTTGTGCCGGATAACTCGTCCGATGGCCTGATTCACTGCTCGGGCTGCTTCCAACGAG
TACCACTCGTCACCGGATATGATTTCGTTCTCCTTGGTTCGAACTTCTTGAAGATACTTC
TTCTTCAGTATCACACGGGCGTCCTTCAGGGGTGGAAACGGCAAACCGGTGATGATTACT
GCCCGACCGTTCATATCCGCGAAATCCAACCCTTCGGACACTTTACCTCGGCAG
>TRINITY_DN109194_c2_g3_i1 len=276 path=[4687:0-275] [-1, 4687, -2]
CTCCCTTCATAAAACTGTAACTGGTGTTCTTCATTTCCTGCATGACCTGCGTGAGCTGCG
AATGGGTTCGCGATGCGTAGATGATTTTCGGCACGCCCCACTTGACCCCCTCGGATCCAC
TGCCATCGTTCAGCTTGTCCAACTGTTCGTCCATTCCCGAGCCCGTTTCATTACCGCCGC
CAACCTTCTTCTTCTGCACCATCTCGAACTCCTTTAGATCGGTAATGTTCGTGCGTATGT
TGGCCTGGACCTGGGCCTTTTTGTGCAGCACCCAGG
>TRINITY_DN109194_c2_g4_i1 len=364 path=[1185:0-34 1197:35-89 1252:90-105 1268:106-236 6001:237-260 5570:261-363] [-1, 1185, 1197, 1252, 1268, 6001, 5570, -2]
AGTAGACTCGAGCAGTTGATATCTGGAAAGATATCACACCTGCCTTTATTTTTCCGATTT
TTCCTTGCATTGCACATACCTGTTTTTTTTTAATTTTTGGAACAAGAAAAACATTCAAAC
ATCAATCAGTTTCCCGCGTCCCGCAACCGCAGTATGTATTTAGTAACATTTGAGTTTATA
TTTTCCTTTTCCATGATTTTTCATGTTTCACGCGGGTGATTGAAATTAAATTTTGACTAG
AGTAAAAAGTGTTTCCCGAAAAAAAGTGACTGTTCGCCACCATGCCGGAGTACAAGATCA
ACGGCATCGCGGTCAACTTCCCATTCGAGCCGTACCAAGTGCAGCGGGACTACATGGCCC
GGGT
>TRINITY_DN109194_c2_g5_i1 len=376 path=[1621:0-315 1914:316-336 1935:337-375] [-1, 1621, 1914, 1935, -2]
CATATCATCGATGGTAGTCAGGTGTGCGTGATGATTGTGGGTCAGGGACCGGACAAGGAG
ATGCTGTATTCCAGCTATAGCAATCGAGACAATCCAAAGTACATTTCCAGCTTAGGACGA
ACGATTCTGTCGTTTTGTCCAATCATTCCTGGGGGATTGCTTGTGTTCTTTCCTTCGTAT
CCGCTACTGAACAAATGTCAGGAAGCGTGGCAGGAAACCGGAATATGGTCACAAATTAGC
CGGACGAAACCAATATTTGTGGAACCTCGGGGAAAGGACCAGTTAATAAACATAATGACT
GAGTACTATCAGAAGATCAACGACCCAGACGGGAAGGGAGCCGTGTTCATGGCCGTCTGC
CGAGGTAAAGTGTCCG
>TRINITY_DN109194_c2_g6_i1 len=602 path=[2327:0-25 2330:26-74 6519:75-98 2403:99-289 6521:290-313 2618:314-464 3645:465-555 3736:556-601] [-1, 2327, 2330, 6519, 2403, 6521, 2618, 3645, 3736, -2]
CTCCCTGCTGGACCCCAAGGCACGCAAGGCCAACAATCCGGAACTGTCCAACACGATTAT
CATCCTGGACGAGGCACATAACCTGGAAAAAGTTTGCGAAGAATCGGTTTCGATACAGAT
CAGGTCAACGGACATTGCCTTGTGTATCGATGACATCACCTCCATCATGAAGGTGATGGA
CCATTCGGTGGCCATTCCGGAGGACGACGAAAAGAAGAAGAAATTTACGATCGATGACTT
GGCGCAGCTGAAGGAGATGTTGTTGAAGCTGAAGAAAACCGTGGATGAAATCCCGGTGAT
GTTCTCCCAGGGAGGCAAAACCTTTCCGGGGACGTATATTTTCGAGATATTCGAAAAAGC
CAATATTGAGGAAGGCAACTACCACATCATCGCCCAACTGCTGAAGAACATCATCCAGTA
CATTGCCCACATCACGGTGAAGAACAACTTTGTGCGCCGCGGCGGCGGTTTGCAGATTCT
GGCGGATGCGCTGTCCATCATATTCGCCGGAAGTGGTCCAGAGTACCGGGCGTCGATCGA
CAAGTGCTACAAGGTACACATCGAGATCGAGAAGCAGAAGAAGGCCCGGGGGAACGTACG
GC
>TRINITY_DN109194_c2_g6_i2 len=580 path=[2327:0-25 2330:26-74 6519:75-98 2403:99-289 6521:290-313 2618:314-464 3645:465-555 6193:556-579] [-1, 2327, 2330, 6519, 2403, 6521, 2618, 3645, 6193, -2]
CTCCCTGCTGGACCCCAAGGCACGCAAGGCCAACAATCCGGAACTGTCCAACACGATTAT
CATCCTGGACGAGGCACATAACCTGGAAAAAGTTTGCGAAGAATCGGTTTCGATACAGAT
CAGGTCAACGGACATTGCCTTGTGTATCGATGACATCACCTCCATCATGAAGGTGATGGA
CCATTCGGTGGCCATTCCGGAGGACGACGAAAAGAAGAAGAAATTTACGATCGATGACTT
GGCGCAGCTGAAGGAGATGTTGTTGAAGCTGAAGAAAACCGTGGATGAAATCCCGGTGAT
GTTCTCCCAGGGAGGCAAAACCTTTCCGGGGACGTATATTTTCGAGATATTCGAAAAAGC
CAATATTGAGGAAGGCAACTACCACATCATCGCCCAACTGCTGAAGAACATCATCCAGTA
CATTGCCCACATCACGGTGAAGAACAACTTTGTGCGCCGCGGCGGCGGTTTGCAGATTCT
GGCGGATGCGCTGTCCATCATATTCGCCGGAAGTGGTCCAGAGTACCGGGCGTCGATCGA
CAAGTGCTACAAGGTAACAACGAATATCACCCAGTTCGCT
>TRINITY_DN109194_c2_g7_i1 len=327 path=[3448:0-217 6073:218-253 2330:254-302 6519:303-326] [-1, 3448, 6073, 2330, 6519, -2]
GGAGGAAGGGAATGCGGTCAAAACCAACCTGTGCAAGGCTAAGATTCAATCGAGGACGTG
CTCGTTCTACAGCCAAGTGGAAAGCTGCAAGGAGCGTCCGGAAGTGGTTACCACCGCGAT
CATGGACATAGAAGATCTCGTAAAGGTGGGGACCGAGGTCCAAGCTTGTCCCTTCTTCCT
GTCCAAGGAACTGATCGAGAGCGCCGATATTCTGTTCATGCCGTACAACTACCTGCTGGA
CCCCAAGGCACGCAAGGCCAACAATCCGGAACTGTCCAACACGATTATCATCCTGGACGA
GGCACATAACCTGGAAAAAGTTTGCGA
>TRINITY_DN109160_c2_g1_i1 len=792 path=[2557:0-117 11:118-182 76:183-215 109:216-257 1545:258-264 1552:265-281 175:282-284 178:285-319 213:320-350 1685:351-374 1709:375-386 1721:387-397 1732:398-485 2873:486-500 394:501-502 1369:503-548 1415:549-578 472:579-697 591:698-791] [-1, 2557, 11, 76, 109, 1545, 1552, 175, 178, 213, 1685, 1709, 1721, 1732, 2873, 394, 1369, 1415, 472, 591, -2]
ACCATATTCAATCGCCTGAACGAAGTCATCCGACATTCCCATAGACACCTGTAGGTCGGC
GGAATCCCGTTCAAAGGTACTGCAAATGTCCCGATGGCACTTCATCAGCTCGATGAAGTC
CGGATTGGGCCCGGTGGAGTAGTCGTGCCCGAAGCGACCGATCGTCATTACACCGTGGCA
CTTAAGGTTGGGGCATTGCTCCGTCACGAAACGGTAGAGGTTCGTGGCTTCGGCTGGCTG
AGTTCCGTTTTTCTCATCCTCTCCGCTGGTGTTGATTTGAATGAGAACATTCAGCTTTTG
GCTCTCCGGCTTCTCGGCCTTAACTTTTTCCCAGGCTTTGTTCAGACCTTCAGCAAGTTT
CGCATTGTGAACTGTCTGAATCATGTACAGATTGGGAAGGTTTACGATCTTATTGATCTT
ATTGCTTTGCAGGTGCCCGATAAAGTGCCACCGGATGTCTTTGCATTGGTCCAAAATGCG
CGGATCGTTCGCCTTCTCGATCAATTCTTGGACGTAGTTTTCACCAAAGTCACGCTGCCC
AATGGAGTATCCATCAAGGATCAGCTCGACCGGTTTGGTTTTGCTTACCGCCACCAGTTG
TGGTTTGGGAGCTATGATTGTCGCGGATCGTTTGGCGAAAGCCTCGTCGATTTTGGCCAG
CGTCTGCCGGATTCCCAATTTTACGTCCACCTCACCCATTACGCGTCGAATCACCGGTTC
TCATTTCGATGAAAATCGGCAACTCGGTTCAACATCGATCGTCATTACACAATTTTACGT
CCACCTCACCCA
>TRINITY_DN109160_c2_g1_i2 len=707 path=[1:0-32 11:33-97 76:98-130 109:131-172 151:173-175 154:176-191 170:192-196 175:197-199 2003:200-220 2147:221-234 213:235-265 244:266-345 324:346-403 382:404-415 394:416-417 1369:418-463 1415:464-493 472:494-612 591:613-706] [-1, 1, 11, 76, 109, 151, 154, 170, 175, 2003, 2147, 213, 244, 324, 382, 394, 1369, 1415, 472, 591, -2]
ATGTCCCGGAGGCACTTCATCAGCTCGATGAAGTCCGGATTGGGCCCGGTGGAGTAGTCG
TGCCCGAAGCGACCGATCGTCATTACACCGTGGCACTTAAGGTTGGGGCATTGCTCCGTC
ACGAAACGGTAGAGGTTCGTGGCTTCGGCTGGCTGAGTTCCGTTTTTCTCATCTTCTCCG
CTGGTGTTGATTTGAATGAGTACATTCAGCTGTTGGCTCTCCGGCTTCTCGGCCTTAACT
TTTTCCCAGGCTTTGTTCAGACCTTCCGCCAGTTTTGCGTTGTGAACTGTCTGAATCATG
TGCAGATTGGGAAGGTTGACGATCTTATTGATCTTATTGCTCTGCAAGTGCCCGATAAAG
TGCCACCGAATGTCTTTGCATTGATCCAAAATACGCGGATCGTTCGCCTTCTCGATCAAT
TCTTGGACGTAGTTTTCACCAAAGTCACGCTGCCCAATGGAGTATCCATCAAGGATCAGC
TCGACCGGTTTGGTTTTGCTTACCGCCACCAGTTGTGGTTTGGGAGCTATGATTGTCGCG
GATCGTTTGGCGAAAGCCTCGTCGATTTTGGCCAGCGTCTGCCGGATTCCCAATTTTACG
TCCACCTCACCCATTACGCGTCGAATCACCGGTTCTCATTTCGATGAAAATCGGCAACTC
GGTTCAACATCGATCGTCATTACACAATTTTACGTCCACCTCACCCA
>TRINITY_DN109160_c2_g2_i1 len=211 path=[591:0-116 591:117-210] [-1, 591, 591, -2]
CAATTTTACGTCCACCTCACCCATTACGCGTCGAATCACCGGTTCTCATTTCGATGAAAA
TCGGCAACTCGGTTCAACATCGATCGTCATTACACAATTTTACGTCCACCTCACCCATTA
CGCGTCGAATCACCGGTTCTCATTTCGATGAAAATCGGCAACTCGGTTCAACATCGATCG
TCATTACACAATTTTACGTCCACCTCACCCA
>TRINITY_DN109174_c0_g1_i1 len=229 path=[659:0-66 703:67-85 1962:86-109 746:110-138 775:139-203 840:204-210 1747:211-228] [-1, 659, 703, 1962, 746, 775, 840, 1747, -2]
AGCCCATGGGGCTCGTCCAGACTTGGAGCTTCCGCGGGTGGGGTACACATAGATCAACGA
ACGGCTTCGCCCAAACGAGATTCGAGACTTTGTTGGAGTACATCGACGCTCGAATGCGAT
TGGTGAAGTACAGTCTACCTTGGAGACCGATCCCCCAGACACGAACCTTAGTAGCTGCGA
CGGATCGGAGTTGATCACCTAGATAATCTACTAGATGGTGTCGTCCCGG
>TRINITY_DN109174_c0_g1_i2 len=359 path=[1628:0-39 703:40-58 1962:59-82 746:83-111 1433:112-176 840:177-183 847:184-255 919:256-358] [-1, 1628, 703, 1962, 746, 1433, 840, 847, 919, -2]
CTTTCCGCGGGCGGGGAACACATAGATCAACGAACGGCTTCGCCCAAACGAGATTCGAGA
CTTTGTTGGAGTACATCGACGCTCGAATGCGATTGGTGAAGTACAGTCTACCCTGGAGAC
CGATCCCCCAGTCACGAACCTTAGTAGCTGCGATGGATCGGAGTTGATCACCTAGATAAT
CTACAAGATGGTGTCGTCCCGGCTTCCGATGTCAGAGTACGTCAACACCCTGCGTGCTTC
TGATCTGCGGGGACACCTAGAGCAAAGTCCCATAACCTGAAAGAAAAATTTGTTTCTCTT
ATTATTTTTTTTTTTTGGGTTTACTCTCTTCCAGATGAATCCCCCGGTAGCGAAGGGCT
>TRINITY_DN109174_c0_g2_i1 len=212 path=[330:0-140 1961:141-164 472:165-167 475:168-172 480:173-193 1645:194-211] [-1, 330, 1961, 472, 475, 480, 1645, -2]
CACGCATATTTCGCACTCCTGGAAGCATCAAAGGTTTGCTTTGCCACTGGGCACGAAAAG
TTGGAGTGGGTTCGTGCTTACACGGGCTCGGTAAATCCCGCTCCATTTCGGAGGATCTTG
CTCGGGAGCAGACACCGTTGATCCGGTTCAAGGATGTTCCCCAATCCTGCGAACCGCCTA
TAGTTTCATTTTTTTCCTATTTATGTCTTACC
>TRINITY_DN109165_c0_g1_i1 len=236 path=[769:0-93 840:94-114 1336:115-138 885:139-151 1337:152-175 922:176-184 268:185-197 1289:198-221 305:222-235] [-1, 769, 840, 1336, 885, 1337, 922, 268, 1289, 305, -2]
GCTAGCTGTCATTGAAAACATTTGAGAAGAGGAAAGCAATTCAATTAATTCATCAGCAAA
GGTAATATTTAGCTTGACACTCAGTATTAAAAATATTTTGGGATTTGGGAAAATATTTGG
GTCAAAATAATATTTCTTTTTAGGTACAACCATAAGTAACGGCCAAGTAATTTACCAAAA
TGCCGAGCAGAGATGGATAACCAAATGGATGACTGTACTACTAATTCTGATGTGAG
>TRINITY_DN109165_c0_g2_i1 len=237 path=[1:0-80 1335:81-104 83:105-107 539:108-127 107:128-141 121:142-156 235:157-189 268:190-202 281:203-223 493:224-230 500:231-236] [-1, 1, 1335, 83, 539, 107, 121, 235, 268, 281, 493, 500, -2]
GCTAAACGTAATAGAGTAATAGAGTAATACAATTTATTATGTGCATACCACAAGGTACCA
CATCTCGTTTTTTCTCCAGATGCGCAGCAAGGTCACTCCACGTTGTTTCGCTTATAGTCT
CCTCAGTTTATGAACGTCTCGCTTCAGTCTCACATCACAAGTAACGACCAAGTAATTTAC
CAAAATGCCGAGCAGAGATGGATGACCAAATGGATGACTGTACTTCTAATTGTGATG
>TRINITY_DN109101_c0_g1_i1 len=277 path=[73:0-140 2819:141-158 73:159-276] [-1, 73, 2819, 73, -2]
CGATCGTGATTGCTGCTGCGTTTGTTGGTTGGGTTGTTGTGTGGACGTTGGCAGAGCTGT
TAGTTAATATAACTAGTTTGCTCTGCTTGACTGCTGTTGTTGTGGCTGCTGCTGTTGGTG
GTGTTGGATGGGGTGACGATCGTGATTGCTGCTGCGTTTGTTGGTTGGGTTGTTGTGTGG
ACGTTGGCAGAGCTGTTAGTTAATATAACTAGTTTGCTCTGCTTGACTGCTGTTGTTGTG
GCTGCTGCTGTTGGTGGTGTTGGATGGGGTGACGATC
>TRINITY_DN109101_c0_g2_i1 len=454 path=[73:0-140 191:141-147 1304:148-197 247:198-267 317:268-268 318:269-269 1837:270-311 1879:312-453] [-1, 73, 191, 1304, 247, 317, 318, 1837, 1879, -2]
CGATCGTGATTGCTGCTGCGTTTGTTGGTTGGGTTGTTGTGTGGACGTTGGCAGAGCTGT
TAGTTAATATAACTAGTTTGCTCTGCTTGACTGCTGTTGTTGTGGCTGCTGCTGTTGGTG
GTGTTGGATGGGGTGACGATCCTTCCGATACAACTTTCAGGACTTCACAATCACTTTTTT
TCTTCTCTCAGATGGGCTGGTTTGCAACAGTAGTGCGCTTGGATTATTTTCTAACGATTA
GATTATATTCAGGTAGCAACTTCTTCACCTCTCACTTTTCTCCTCACTAACCCTTCACAA
CTAGGCAAACCCAAAACAAAACAAGGATTCGCCTCGCCGCCTCGGCCTTTTTCGGACTCT
TGGTTGAGATCAGTCTTTACAACACTTATTTTTTTCTTCTCTTCGAAAACTTCAACTTCA
ACAACGTTGCGCTAGAGATGTCAACTTTTTCCGT
>TRINITY_DN109101_c0_g3_i1 len=233 path=[2557:0-46 317:47-47 318:48-48 1837:49-90 1879:91-232] [-1, 2557, 317, 318, 1837, 1879, -2]
GATTATTTTCTAACGATTAGATTGTATTCAGGTAGCAACTTCTTCACCTCTCACTTTTCT
CCTCACTAACCCTTCACAACTAGGCAAACCCAAAACAAAACAAGGATTCGCCTCGCCGCC
TCGGCCTTTTTCGGACTCTTGGTTGAGATCAGTCTTTACAACACTTATTTTTTTCTTCTC
TTCGAAAACTTCAACTTCAACAACGTTGCGCTAGAGATGTCAACTTTTTCCGT
>TRINITY_DN109101_c0_g4_i1 len=217 path=[653:0-89 1608:90-134 767:135-216] [-1, 653, 1608, 767, -2]
GGTCCGGTCTGAGTGTGCTGTCGTTCGACGGGGTTTCGGCGTTCTGTCCTATCCTGTCGC
CTGTGCTACTACTGTGCGCTGTTGCGTACGACGACGTGTATCCTTTCTTTCAATCATCCT
TCGTCTCGGTCCCGGTCCGGTCGGTGTCCGGTGGGTGTGAAGAAAAGGCGAAAAATTAAG
CGCTGGAAAAGCCGAGGCGTGGATCGCGACCAATCCG
>TRINITY_DN109101_c0_g5_i1 len=213 path=[1:0-83 62:84-94 73:95-212] [-1, 1, 62, 73, -2]
CGATCAATGTTGGCGAAGCTCGATCTCTGTCGCTCATGATGGTGAAGGTATCTTCCTCTA
GGATGTTGGTGGCGATCGTGATTGCTGCTGCGTTTGTTGGTTGGGTTGTTGTGTGGACGT
TGGCAGAGCTGTTAGTTAATATAACTAGTTTGCTCTGCTTGACTGCTGTTGTTGTGGCTG
CTGCTGTTGGTGGTGTTGGATGGGGTGACGATC
>TRINITY_DN109101_c0_g6_i1 len=219 path=[653:0-89 720:90-136 767:137-218] [-1, 653, 720, 767, -2]
GGTCCGGTCTGAGTGTGCTGTCGTTCGACGGGGTTTCGGCGTTCTGTCCTATCCTGTCGC
CTGTGCTACTACTGTGCGCTGTTGCGTACGTCACGCCGTGTGTCCTTTCTTTCGATCATC
CTTCGTCTCGGTCCCGGTCCGGTCGGTGTCCGGTGGGTGTGAAGAAAAGGCGAAAAATTA
AGCGCTGGAAAAGCCGAGGCGTGGATCGCGACCAATCCG
>TRINITY_DN109152_c0_g1_i1 len=488 path=[466:0-73 517:74-171 615:172-173 617:174-195 1523:196-210 1538:211-219 663:220-234 678:235-243 687:244-264 708:265-311 755:312-314 758:315-328 772:329-335 779:336-338 782:339-352 796:353-400 844:401-426 870:427-487] [-1, 466, 517, 615, 617, 1523, 1538, 663, 678, 687, 708, 755, 758, 772, 779, 782, 796, 844, 870, -2]
TTACTGTATGACACGCACACATTACTAACAGTCAGATTAAAAAAAAATCGAACTACGCAA
TTGAGACTTTGCAATAAAAAAAAGTTTAAACCTTGAGAAATAGCCAATTTGTGACATAAA
CATTTTTAGAATACAGTAATTAAACCATAGCAGATAGCCTGAAGTAATCGTAACGAATAA
CAGCGAATAGAGAGTTGAATTACATACAGCAGGAGCCAAGTACATAAGTATTTTCTAATT
TAAAATTGAACCCAAAATATACATAAATAACCCCAAAAACGACGAAATACGACGGAGTCA
AACCGGAGCTTCCGAACGCACAATGGCTTTCAAGTGAAAGGCTGCAACATAAATATGGAA
ATGGATCGCACAAAACGTGTTGCAGCCTGAGCGGAAGCCGAAAGCTGTAGCTAAATGTTT
GAACCGATTTACGGAAGAAAACGAGTAATTTGTAATTAATAAAGTGCTTTTAAATTCTTA
GAACAAAA
>TRINITY_DN109152_c0_g2_i1 len=279 path=[959:0-81 2192:82-106 1043:107-117 1054:118-278] [-1, 959, 2192, 1043, 1054, -2]
AACTATTTGCCAATCGCTAACCGAGTGCCATTCTCTTCGTTTGCCGTTGCAGATATTTGC
GAAGCTTACTTAAATTATTACGTCATTCGAAGAGAACTAATTTCTTATTTCAGTAAACGT
ACAATCGGATGCAAGGTCACTCTTTTTATACTTCTACCTATAGAACTCGATTACAAAAAG
TAGACAGACCGAATCATACGTCTTTCTAGCTTCTCTAATTGCAAACGGACAGAGCCAAAA
CACGTAGATTAAGTGGTGACACTTACTGTATGACACGCT
>TRINITY_DN109152_c0_g3_i1 len=307 path=[931:0-50 959:51-109 1018:110-134 1043:135-145 1054:146-306] [-1, 931, 959, 1018, 1043, 1054, -2]
CTACAATACAATTTTGGAAACTAACTTAAACTATTTGCCAATCGCTAACCGAGTGCCATT
CTCTTCGTTTGCCGTTGCAGATATTTGCGAAGCTTACTTAAATTATTACGCAATTCGAAG
AGAACTAATTTCTTATTTCAGTAAACGTACAATCGGATGCAAGGTCACTCTTTTTATACT
TCTACCTATAGAACTCGATTACAAAAAGTAGACAGACCGAATCATACGTCTTTCTAGCTT
CTCTAATTGCAAACGGACAGAGCCAAAACACGTAGATTAAGTGGTGACACTTACTGTATG
ACACGCT
>TRINITY_DN109171_c0_g1_i1 len=595 path=[1:0-31 1311:32-62 42:63-76 1779:77-100 80:101-102 695:103-270 863:271-305 1252:306-364 957:365-382 1434:383-395 994:396-417 1016:418-468 1067:469-492 1091:493-594] [-1, 1, 1311, 42, 1779, 80, 695, 863, 1252, 957, 1434, 994, 1016, 1067, 1091, -2]
CTTCGGTCGATTCCGGCGGTGTCGCGTTTTTTCCTTCGCGTTAGGAATCTGTTCTAATCG
GAACAGCCTTGAACAGAACAGCAGTGATATCCTGTGCATTTGTGGCAGCGTAGGGCAGGT
GATTCTAGGGCACTGCTAATTGGGGCGGTTTCACCGACGGCGGTAGTTGCAGCTTTCGAT
TTCTATTCCGGTACGGTGTTTTGGTGAGCGACGAACCATCCAGAACGATGGCCGATCAGC
AGGCGGTCGCGACGACGACGGTGTCGGATTCGAAACCCGACGCGGAGAAGAACGGTCCCG
CTGCAAGCGTAGCATCCGTCGACGGAGCAAAGGCAACCAAAGCCAAGAAGAAAAAGAAGA
ACAAACAGCAGCAGTCGTCGTCGCAGGAAGGCCAGCAGGCTGGCGGTGACGGTGGTTCTG
GTGCTGCACCGGCCGATCAGAACAGCACGGCGGTGTTCTCGACCGCTGCGGGTCAGCAGG
AAGAGACACCATCCGGTTCGGGAATCGCGTTACCTGGACCAGGTCAACTCCCTAGTCAGG
ATGTGCTGATGAATGTGATCGAGCAGCTGAAGCTGAGTTCGCTAAAACCAGCGAA
>TRINITY_DN109109_c0_g1_i1 len=235 path=[1:0-74 53:75-78 57:79-87 66:88-100 79:101-111 90:112-153 132:154-158 137:159-179 158:180-182 161:183-183 162:184-211 1698:212-234] [-1, 1, 53, 57, 66, 79, 90, 132, 137, 158, 161, 162, 1698, -2]
GCTCTTCCGATCTGGAACGCTTCCAAAGCCGGATGGCACCCAAGTGGTGTTACCGTTGCA
CAGAACTTCGAAGGCATGCTTGGGAATTTCCTGACCGTTATGGCAAACGTAAGCAATTTG
CTTGCTTGGAATCACCTTGGCTGGCAGCTGATCTCCCTCATGATAGGCACGTCCTACGTA
GATCGGAGCTGTATCGACATCGTGTCCAGCGAGAATGGCTCCTGGTGGAGCTGGT
>TRINITY_DN109109_c0_g2_i1 len=289 path=[604:0-72 654:73-73 2153:74-97 679:98-112 694:113-115 697:116-136 718:137-181 1721:182-288] [-1, 604, 654, 2153, 679, 694, 697, 718, 1721, -2]
GACCAGGTCACTTTCTGCTGTCCTACAAGCACTTCATAGTTTAGGAAGCCTTGTTCTGCA
CCTCCGAAAGGAATGTAGAGGCAACCATGGCTACGATGGATTTTTCCTGGAGTAAGGCTT
CCTTCGTGATGGGTACGCCCAATATAGAGAGGCTCACCGGAAACAGTGTTACCGCACAAT
ACTGCGCCAGTTGGTACGTGGCCGTTACCGCTATGCACCCAAGTGAATCCCTAACCACTA
AGCACCTCAAAGTGTGATTTGTAAATCTCCTATCTATATCGGACGCGCG
>TRINITY_DN109109_c0_g2_i2 len=216 path=[787:0-82 654:83-83 2153:84-107 679:108-122 694:123-125 697:126-146 718:147-191 763:192-215] [-1, 787, 654, 2153, 679, 694, 697, 718, 763, -2]
AGCGCAATGTGACCAGGTCGCTTTCTGCTGTCCTACGAGCACTTCATAGTTCAGGAAACT
TTGTTCTGCACCTCCGAAAGGAATGTAGAGGCAACCATGGCTACGATGGATTTTTCCTGG
AGTAAGGCTTCCTTCGTGATGGGTACGCCCAATATAGAGAGGCTCACCGGAAACAGTGTT
ACCGCACAATACAGCGCCAGTTGGTACGTGGCCGTT
>TRINITY_DN109109_c0_g2_i3 len=221 path=[2104:0-47 697:48-68 718:69-113 1721:114-220] [-1, 2104, 697, 718, 1721, -2]
GTTCTGACGTGTGCTCTTCCGATCTCGATGGATTTTTCCTGGAGTAAGGCTTCCTTCGTG
ATGGGTACGCCCAATATAGAGAGGCTCACCGGAAACAGTGTTACCGCACAATACTGCGCC
AGTTGGTACGTGGCCGTTACCGCTATGCACCCAAGTGAATCCCTAACCACTAAGCACCTC
AAAGTGTGATTTGTAAATCTCCTATCTATATCGGACGCGCG
>TRINITY_DN109106_c0_g1_i1 len=233 path=[239:0-64 281:65-74 291:75-80 2723:81-88 2731:89-104 321:105-167 384:168-189 4415:190-213 430:214-232] [-1, 239, 281, 291, 2723, 2731, 321, 384, 4415, 430, -2]
CCAGCGTGGACAGTGCAACGTTTTCAATCTCAGAGCTCGTCCTGCGATTCCAAACCCTTT
CATGTCGTTAATTGGCGTGGCTCATTTTCGTTAAATTATCCTTTGTGTGTTGGTCGGTGT
GCATTAGGGTGCGGCTAATTATTCGAAACATGAGTTCTGCTTTATTCAATTCACATAAGA
AGACAATTCTCCAAGTATGATTTGAAAGTATAGAGATTTAGTGAAATTTTGGG
>TRINITY_DN109106_c0_g1_i2 len=593 path=[3264:0-39 14:40-46 21:47-91 2639:92-121 89:122-124 2395:125-230 2501:231-251 2522:252-254 2525:255-260 4416:261-284 2555:285-368 1760:369-434 291:435-440 297:441-464 321:465-527 384:528-549 4415:550-573 430:574-592] [-1, 3264, 14, 21, 2639, 89, 2395, 2501, 2522, 2525, 4416, 2555, 1760, 291, 297, 321, 384, 4415, 430, -2]
CTTCCTATAGCTTTAGATGATTCGTTCACGTACAATTCTTTACCAACACGTATAAAAAAC
ATGATTTGATGAATACGGTCACTGCTTATCTGCTCCTATACTAACTTCCTTCCCTTGTTT
TATTCTCATTCGAATTTTCTTTTTTATTTTGTAATTAGCTAACCAAGTGATTATCATGTG
TTTGCTCTGGTTTACCTTGCATTAAATCCCCTGCGCGCTGTTACTCTTTCCTAATTCTAC
TCTAAGTGTTGTTGTTTCTGGTTTTTCTTCTGGGTTTTACATCCTGTAACAAAACAACGG
AAAACAGAAACCCGGAAAAACGTCAACTGGTTCGTTTTTTTTGTTAAATGTGTGTGAGTG
CCAGCGTGAAATGTGCAACGTTTTTAATCTCAGAGCTCGTCCTGCGATCCCGAACCCTTT
CATGTCGTTAATTGGCGTGGCCCATTTTCGTTAAATTATCCTTTGTGTGTTGGTCGGTGT
GCATTAGGGTGCGGCTAATTATTCGAAACATGAGTTCTGCTTTATTCAATTCACATAAGA
AGACAATTCTCCAAGTATGATTTGAAAGTATAGAGATTTAGTGAAATTTTGGG
>TRINITY_DN109106_c0_g2_i1 len=382 path=[1017:0-162 1157:163-177 1172:178-186 1181:187-248 1243:249-313 1308:314-359 1354:360-367 1362:368-381] [-1, 1017, 1157, 1172, 1181, 1243, 1308, 1354, 1362, -2]
TTGCTGACTTGACTTGACTTGACTTTACCGAAAAAAAACTAACGATGAACGACGGTGTGT
CCTTGGGAACGCGCGCGTATCTTTGTGAGTTTTTTTCTGTCTTACAATGCGTGCTACTGT
GGCTGCTGCTGCTGCTGCTTAATGGCAAATGTATCTGAATCGTTTTTGTTGTGCATTTTG
TCCTACAAACAACTGTGTTTTTTATCTGATTTTCCCCTGCTTTTCACTTACCTCTTTTGT
TCATTTTGTTTTTGTATGGCTTTTCAATATTACTTTAATTCTTACTAAATATCTAAATTG
GATGATTTTTCTTCTTGCTTTCTTCTGTGTCCATCTCTGTGTTGTGTGTCTGTGAGTGTG
TCTGTTCGTCTGTATGTGTGAG
>TRINITY_DN109100_c0_g1_i1 len=333 path=[487:0-95 560:96-112 577:113-119 584:120-154 619:155-236 701:237-332] [-1, 487, 560, 577, 584, 619, 701, -2]
GCTCTAATCTTGTTGAACACTTCTGTTTTTTTTATTTGCTTTCATAAGTGATTCATTGCG
TATGAATGAAAGTGAAAAAAATGTGTATAAATAGATTCTCGTAGGGACCGTGGACAGTGA
CTTGGGAAAATCGGTCTTCAAAATCAATACGAAACAATAAATGATCATTCATTATGAAGG
CGACTTTTTGTAAGAATTTATATGACAGCGTCATATTCGAACACGCTTTTTTCCGTATAA
AATAAATTCGGGTCATATGAACGAAAAACGTTATCTACTTCTGAACAAAAAAAAAATATA
TGAAAGATAGTGGGTATAGTACGAAAACACAAG
>TRINITY_DN109100_c0_g2_i1 len=285 path=[1198:0-64 269:65-65 1240:66-114 318:115-132 336:133-136 340:137-156 360:157-161 365:162-184 1289:185-201 404:202-241 1901:242-265 468:266-284] [-1, 1198, 269, 1240, 318, 336, 340, 360, 365, 1289, 404, 1901, 468, -2]
AAAAAAGAAAAAAAAAATGCCAGACATTATACCAAAAGAAACTTGCGAAATAATTTGGAA
ACGGGAAAAAACAATTGCAAAAAAAGTACCACAAAAGCGAATGAACAAGATAAATAATTC
ACTAAGAACACTCAGCTTCCGCATGATTGATTTGTTTTTGTGGGTGAGAAAAATCGATAA
AAAAAATTGCAAACAAAAAGGTGCAAACGTTTGCCTCTGTTTTGTGTATAAATTAAAAAT
ATAATTCATCAACTAAAAATATATGTACTTTTGCTCTAATCTTGT
>TRINITY_DN109190_c0_g1_i1 len=298 path=[936:0-34 948:35-36 950:37-58 972:59-60 974:61-64 1370:65-127 1041:128-175 1695:176-199 1113:200-200 1114:201-214 1500:215-242 1156:243-297] [-1, 936, 948, 950, 972, 974, 1370, 1041, 1695, 1113, 1114, 1500, 1156, -2]
GCCTCCAGGGTTTCGGCCGATACAGCAGGAATGGAAGCGAGGGCTTGCGAACGGGCCAAC
AGTTTATCGCGAATTCTAGACGGGTCTACGAAGATGTTTTCTCCACGGAAAGCTCCCAAC
AGGTTGAACTGTTCGTACTGTTCACGCGTCAGCTGTAGTTCAGAGATTTTGGACAGTTCG
TTGAACACCTGGTCGTCGGCATCGTTAAAACAGTTGGTGTACGCGATTCCAGCCAAATTC
ATCAGAATGTTGCTGCTCTCTCGGATGAATCCGACGCACTGTGGTCCATTGGCCTGGA
>TRINITY_DN109190_c0_g2_i1 len=354 path=[880:0-54 2715:55-78 936:79-90 948:91-92 950:93-114 972:115-116 974:117-120 978:121-183 1041:184-231 1089:232-232 1090:233-255 1113:256-256 1114:257-270 1128:271-298 1156:299-353] [-1, 880, 2715, 936, 948, 950, 972, 974, 978, 1041, 1089, 1090, 1113, 1114, 1128, 1156, -2]
CATCTGCCATACAACTTTGGAAGCTGGTTTTAATTTCACCAAATGCTACTCGAAGAGCCT
CCAGGGTTTCGGCCGATACAGCAGGAATGGAAGCGAGGGCTTGCGAACGGGCCAACAGTT
TGTCGCGAATTCTAGACGGGTCCACGAAGATGTTTTCTCCTCGGAAAGCTCCCAACAGGT
TGAACTGTTCGTACTGTTCACGCGTCAGCTGTAGTTCAGAGATTTTGGACAGCTCGTTGA
ACACCTGGTCGTCGGCATCGTTAAAACAGTTAGTGAACGCGATTCCAGCCAAATTCATCA
GAATGTTGCTGCTCTCTCGGATGAATCCGACGCACTGTGGTCCATTGGCCTGGA
>TRINITY_DN109190_c0_g3_i1 len=297 path=[275:0-45 298:46-81 334:82-94 347:95-105 358:106-116 1259:117-140 393:141-147 400:148-149 402:150-150 403:151-165 418:166-174 427:175-189 442:190-296] [-1, 275, 298, 334, 347, 358, 1259, 393, 400, 402, 403, 418, 427, 442, -2]
GTCCACTGGCCTGGACATCGTCACCGGTCAGTTGTCGCAGAAGGGAAGACTCATCGCTGA
TCGACGACTGAATGAAACTTTCTTCGGAGAGAATCACGTCACTTTGAGCGGCGGCCAAGA
AGCTCGAAAATCCGGCTACGATTCTCCTGGAGCGTTTCAGTTGCGGGAAAACCTGCAGTG
GGTCCTCTCGTTCGGCTTGCACCAAACTGGGAGCAGCCACCAATATCACCATCAGAAACG
CCGATAACGCGTTAATTAGTCTTTTCATCTTGATTGGTCTGATTTATAATGCGATTG
>TRINITY_DN109190_c0_g4_i1 len=297 path=[275:0-45 298:46-81 1433:82-105 358:106-116 369:117-123 376:124-125 378:126-140 393:141-147 400:148-149 402:150-150 403:151-165 418:166-174 427:175-189 442:190-296] [-1, 275, 298, 1433, 358, 369, 376, 378, 393, 400, 402, 403, 418, 427, 442, -2]
GTCCACTGGCCTGGACATCGTCACCGGTCAGTTGTCGCAGAAGGGAAGACTCATCGCTGA
TCGACGACTGAATGAAACTTTCCTCGGAGAGAATCACGTCACTTTGAGCGGCGGCCAGGA
AGCTCGAAAATCCGGCTACGATTCTCCTGGAGCGTTTCAGTTGCGGGAAAACCTGCAGTG
GGTCCTCTCGTTCGGCTTGCACCAAACTGGGAGCAGCCACCAATATCACCATCAGAAACG
CCGATAACGCGTTAATTAGTCTTTTCATCTTGATTGGTCTGATTTATAATGCGATTG
>TRINITY_DN109147_c0_g1_i1 len=228 path=[1459:0-63 363:64-73 373:74-138 438:139-143 2351:144-167 467:168-168 468:169-227] [-1, 1459, 363, 373, 438, 2351, 467, 468, -2]
CACGAAATCGCTGCAACAATAATGTCTAACAATAAAGATTCAGGGCTACCAACCTCGACA
AATCGTGCTCACGTAAAAAAGTGACGTTTGACTCCGTTTTAACTGGGCTATAGCCTACCT
AACGGGCGCCCAGTCAAAACGTAGCCCAACGAACTAAGGTCGGCTGTACCTCAGAGTTGC
AAAGCTAGTCAGAAGGCGCCTCTTACTGACAATGAGAATTTTCGACTC
>TRINITY_DN109147_c0_g2_i1 len=247 path=[2239:0-36 1001:37-49 2187:50-68 1698:69-81 1035:82-172 2350:173-196 1150:197-207 1928:208-246] [-1, 2239, 1001, 2187, 1698, 1035, 2350, 1150, 1928, -2]
TAAATCCATCTCAAGATTCTTCCCAATGTTTTCGGGTATTTCATCAGGAGTTCCTTCTAA
GATCCTGAAAGAATCTCTGGAAAAAATATCCCTAGAAACATTCGTAGAATTTCTGGGAGA
AATACTGAAGTTATCCATGGAGGAAAGAGTAACGGAACACCATTCAAGAGGAATCCAGGG
AGAAACTCTTCGAGGGATCTCGCGGTAACCTCTGAAAAATATTCTGGCATAAACGCTAAC
AGAAATT
>TRINITY_DN109147_c0_g2_i2 len=310 path=[913:0-110 1001:111-123 1014:124-144 1035:145-235 2350:236-259 1150:260-270 1928:271-309] [-1, 913, 1001, 1014, 1035, 2350, 1150, 1928, -2]
CGATCTTGTTGGTGGCTCCAGAGAGGACTTTGGATGATCTTCTGTTCAGAGAACTAAGTT
CAGAAGATCTTTCATAAATCCGTCTAATGATTCTTCCCAATGTTTTCGGGTATTTCATCA
GGAGATCCTGAAAGAATCTCTGGAAAAAATATCCCTAGAAACATTCGTAGAATTTCTGGG
AGAAATACTGAAGTTATCCATGGAGGAAAGAGTAACGGAACACCATTCAAGAGGAATCCA
GGGAGAAACTCTTCGAGGGATCTCGCGGTAACCTCTGAAAAATATTCTGGCATAAACGCT
AACAGAAATT
>TRINITY_DN109105_c0_g1_i1 len=216 path=[1309:0-79 1366:80-92 2250:93-116 1403:117-215] [-1, 1309, 1366, 2250, 1403, -2]
CACTCAACCAGCAGACAGTTCTAGAGAAAATAACGATGCAGTCTTCTAGCATCATTGGGT
TGCTGTTGCTGTGCGTCCTTTCGCTTCAATCTCTCACCAATGCATCGCGAATCGTTGGTG
GCAACTTCGCGGAAAAGAATCAATTTCCTCATCAGGTTGCACTGCTGAAAGATGGCCGTC
TCTACTGCGGAGGATCCGTTGTGAGCGAAACATGGG
>TRINITY_DN109105_c0_g2_i1 len=677 path=[1:0-90 69:91-118 97:119-206 185:207-296 275:297-450 429:451-459 2249:460-483 462:484-522 501:523-676] [-1, 1, 69, 97, 185, 275, 429, 2249, 462, 501, -2]
TTTTTTTTTTCTTATAATATTCAAAAACAATTCAAAGTTTATTTCACATATTCTCGATTG
GCAATTTTACATGTAACAATGTTTTTCTCATCACATTTTATTCATATGATCATTAAGCCA
TTCGGTAAAAAAAGGTACATTGGCATAGCCATCTGGATTGACACCACATCCGATCCGCGC
AAAGTTTGCGACTCCCACCAGCTCATTATTTACCACAGCAGGACCGCCTGAGTCACCATT
GCAAGGACCATGACTTCCAGATTCAGTTGCCACAACACAAATAATACCAGGATAGGTAAT
TCCAATTTCCTCCGTACATTGCTTCAAAGGAATGGACCTCATTGTGGTATACTGCAAGCG
ATCACTCAGTTCTTCGTTATATCCAGTCCTGCCCCATCCTGAAATGACCATCTCAGTCCC
ATCCGGCAAAGGAGTCCTTCTCAATGGAATCGGTTGCACACCGCTTCCGAAAACAAAGCG
CACAGCCGTTTCCACCAGGCCGATATCGTTGAAGAAATTTCCATAGCCCTCATGAGGGTA
TACATTTCTCACCTCTAATAGCTGTCCACCGGTTTGGTTCTTATGCTCTAGGACACCAGC
AAGGACCCTAAATCTATACGCCAGCGCAGGATTCTTACCATCCATCAGACAATGTGCCGC
CGTTATCACCCATGTTT
>TRINITY_DN109124_c0_g1_i1 len=213 path=[2189:0-32 3336:33-56 2223:57-65 2232:66-212] [-1, 2189, 3336, 2223, 2232, -2]
CTGGTAGATGATGGTCACGGCCAGCAGGATACCTGTTCCGGACCCAATGGCTCCCATGAA
ATCGGCCGTCACCGAGAGGGCACCAATACACAGTCCACCGAAAGCGGCCGCCGTCGGAAT
GTACCGGTTCAGTTCGTGGATCATCGAGCTTTCCCGGTGGCCTCGCATGATCATCTGCTG
TTCCTTCAGTTGCTTGGCGACGTCCTTGGCCGA
>TRINITY_DN109124_c0_g2_i1 len=646 path=[479:0-24 481:25-71 528:72-100 557:101-157 614:158-232 1533:233-292 749:293-319 3338:320-343 800:344-382 839:383-406 1265:407-442 899:443-450 1653:451-474 931:475-482 939:483-496 1701:497-506 1711:507-565 3337:566-589 1794:590-604 1809:605-640 1845:641-645] [-1, 479, 481, 528, 557, 614, 1533, 749, 3338, 800, 839, 1265, 899, 1653, 931, 939, 1701, 1711, 3337, 1794, 1809, 1845, -2]
CTGTGGAATTTTACTGCCAACATCTGTGAAATGACGTAAAGATTCGAGACCAGCGCCGAC
TGCAGAATGATGGGAATGTTGCTCGTGTAGAACAGCTTGATGGGATAGCTGCTGTATTGG
CCGCGGTAGCGGGTCGACTTGATCGGTAGATCCACCCGGAAGCCCTGGAAGTATATAACC
ACCGCAAAAACGAGCACCGTAGCGAGGAGGTTCATCAGGTTGGGCAGGTTCTGGCGGTAG
AAAGCTTCGCGCAGACCGCGAACTTTGTCCTGACGGGTGGCCAACAGGTGGAACAGGGCA
ATAACGGCTCCTTCGAATTCAGTACCCCTTCCGGTGTTGACCGTGGCCGGGGAGAATGCC
TTCCAGACGATCGTCTCGCAAATGTTAGTGGCAATGAAGAGGGAAATACCGGATCCGAGG
CCGTAGCCCTTCTGGAGCAGTTCGTCCAACAACAGCACAATCAATCCGGCCACGAACAGC
TGGATGATGATCAGAAGGCAAACACCGGCTCCGATCTCGGCCGGATCGCCGTACATTCCG
GTCATGACGTACACAATGGCCTGTCCAATCGTGATAACCATTCCGAACAGTTTCTGCGCT
CCGTTGAACAGCGCTCGATCCTTCGGGCTGTCACCAACTTCGATGA
>TRINITY_DN109124_c0_g2_i2 len=225 path=[1069:0-88 1135:89-110 839:111-134 863:135-155 2379:156-179 908:180-202 931:203-210 939:211-224] [-1, 1069, 1135, 839, 863, 2379, 908, 931, 939, -2]
ACGGGTGGCCAACAGGTGGAACAATGCAATCACAGCGCCTTCGAATTCCGTGCCTCTGCC
GGTGTTGACCGTGGCCGGAGAGAATGCTTTCCAGACGATCGTCTCGCAAATGTTAGTGGC
AATGAAGAGGGAAATTCCGGATCCGAGACCGTAGCCTTTCTGGAGCAGTTCGTCCAACAG
CAGCACAATCAATCCGGCCACGAACAGCTGGATGATGATCAGAAG
>TRINITY_DN104059_c0_g1_i1 len=274 path=[249:0-134 1405:135-158 385:159-273] [-1, 249, 1405, 385, -2]
AGAGCGTTTCACTGTTTCGAAGAAGTTCTCAGATTGTGGAGGGTACATCTTAATTGGGAT
AACCAATATTGATCATTTCGCAGGATCATCTACGCCTGCGGAAACCTTGTTAGGTACGAC
TTCTACTTCCTCTAAATCATCAATTCCGGTCAAATTCAGCGATTCAAAAGTGATATTCTA
TGTCCATATGTCCAAGGAAGTTGAGGCATATTTCCATTACACGAAAGGATACTGAAAATC
AACCAGAAATAGAATCCATCATCCGCAACATGTT
>TRINITY_DN104056_c0_g1_i1 len=241 path=[189:0-44 913:45-68 235:69-76 874:77-91 259:92-240] [-1, 189, 913, 235, 874, 259, -2]
GTCCCGTTTCAAATTTTCCGCTTCCATTTCCCAATCTCAAAGAGATCTTCCGGAAAAATG
ATAGTTGGCTTTTTTTTCGATATAAAGTACACAGATAGATATAGGCAGATTGATAGATAC
AGGAAGGAAGGAAGGTATAGCATTTCAGTGTTTGTTTGAAAATTTTGGCACATTATCATC
ATTATTATCGTCTTTTGTTTTTTGCATGTTTGTTGTTTTGCTGGCTCAACACTGCTTGAG
G
>TRINITY_DN104056_c0_g2_i1 len=232 path=[627:0-138 2:139-231] [-1, 627, 2, -2]
CACTGCTTGAGGTGATTTTCGCATTTCCTATAAAATTTGTCACGTCCTCCTACTAATTGT
TCCAACCGCCATCACCATCTCGAGAAGTGTTTATTACTCCTCGTGCCACGTCTCGATCCG
ATTTGTCACCTTAATACTGTGTGTTTTTTATTGGTTTATCATTTGGATATGGCGGAACGA
GCGCACCACGCGCGTGGTGACCTTCGCACACGCGGTTCGGTACGTACCTACG
>TRINITY_DN104056_c0_g3_i1 len=242 path=[189:0-44 913:45-68 235:69-76 243:77-92 259:93-241] [-1, 189, 913, 235, 243, 259, -2]
GTCCCGTTTCAAATTTTCCGCTTCCATTTCCCAATCTCAAAGAGATCTTCCGGAAAAATG
ATAGTTGGCTTTTTTTTTCGATATAAAGTACACAGATAGATATAGGCAGATTGATAGATA
CAGGAAGGAAGGAAGGTATAGCATTTCAGTGTTTGTTTGAAAATTTTGGCACATTATCAT
CATTATTATCGTCTTTTGTTTTTTGCATGTTTGTTGTTTTGCTGGCTCAACACTGCTTGA
GG
>TRINITY_DN104082_c0_g1_i1 len=214 path=[561:0-109 303:110-141 478:142-188 110:189-196 118:197-213] [-1, 561, 303, 478, 110, 118, -2]
ATGATTCACTATTATACCTACTATATGCTAGTGCGTGGAATAATGCGATTTGTTTGCTGT
TTTGTCAGAAGCATCAAAGGACAAGATTGAAATTTGGCGCCATGGTGCTTGAAAGCGACT
GCAGAAACGGGAGGGTCTTCACAAGCATGTGAGCACAGGGAGTCATTAGTATGCAAACCA
AGAAGGTGTCAGATATATGTCTTAGAAGACACGT
>TRINITY_DN104093_c0_g1_i1 len=438 path=[373:0-437] [-1, 373, -2]
GGCGGCTGCTGATCGTTCGGCTTGGCGGCGCAGATACTCCGCCCGGGACACGGCGTATGG
CTGGTTGCCGTCGCCATATATGTGCTCGACCCACTGCGCCAGCACCTCGTCGCGGGAGCC
TTGTGTGGCTGGGGTGACGCCTTGCTCGGCGAACCGCATCCACTTCCTCTCGGCGAGCCG
GTGTGCGTCCTCCTGGGTGATCGAGACGAACACGCGGGCCGCTTGGTTAGGAAGGTCGGC
ATGCTGCTGGTCACGTTGCCAGTTGCCTGGCTCGCCCTGCCCGCCAGTGATGATCTGGTA
TATCTCGTGAGCAGTGGTGCGGTGGGTTCGGGCTTCCTGGGCGTGCATCTGCGCTTCCTG
CCGCAGCAGGTCGTTCTCGTCGATCAGCGCCTGCTTTTCGTGCTCGAGCTCTTGGTTGCG
GTGGAAAAGTTGGTCGTA
>TRINITY_DN104093_c0_g2_i1 len=209 path=[1:0-100 79:101-101 1825:102-125 104:126-208] [-1, 1, 79, 1825, 104, -2]
CATGCAGCTTGTTGCCGGCGATTCTCCCAATCCCTGATGTCGCTCTCGCGCCACCGGGCT
TCCGCCCCATGGCCGCCGGGGATGACCGGCTTGGGGAAGGCAATGTCTTTATCCTGCTGC
CAGCGGTGCAGGGTGCGCGTCGAGCGCCCGTAGCGCTCGCAGAGTTCGCTGGTACCGATC
AATCGGTCGTCATTCATGGCTATCTCCTG
>TRINITY_DN104062_c1_g1_i1 len=254 path=[1:0-253] [-1, 1, -2]
CGGGAGCGTTCGCCGGCAAGCGAGGCCGGATCGTTACAGTTATGAACCACGATGCAGATT
CCAAGCTGTACGTTGCTCAGGTGCCAAAGATTGATCGCCCACAGGCTACGATCAGTCGCC
AGCCGGTCATCAAGTATACACCCAGTGAGATGTCAAACCTTAAACTGAAGCGAGATAAAA
TCGATGGCTATCTGATGTCCACGCTGCCGATGAACGTGAGCTTCCATGAAGCGCTGTTAT
GTCAGGAGACGGTG
>TRINITY_DN104062_c1_g2_i1 len=325 path=[548:0-83 1200:84-158 1275:159-275 1392:276-324] [-1, 548, 1200, 1275, 1392, -2]
GGCCCGCATGCGATGACTCTCAGATGGTTACCAAGCTGCAAACAGTGCAACAAGCAGTAC
TAACAGGATGTTGGCAACCGTAGCAGGAGCGCTGCTGGCTATATCCAAGAACTGCCGTCC
CCAAATGGCGAACGTCAGGAGATCTGATCGAGGCTTGACCAGTTTGTACTCGATTCGCTT
CCGTGGTTTTTCTTCCTCGTCGAAAGACGTTTCGCTGTACTCGATCTCGTCGACCTCCAA
CGGAAGAATACTAGTATCCACACTGTTCGGCAAGTGGAAAACGTTTTCTCCACCCGGGAA
TTCACCTACGATTTCGATGGAGTCG
>TRINITY_DN104012_c0_g1_i1 len=276 path=[1885:0-40 1238:41-61 2527:62-85 1283:86-275] [-1, 1885, 1238, 2527, 1283, -2]
GTTTCTTTGGCGACATCCCCGGTGAACTTGAGACTGACATCGGCCACCAACCAGCGGAAG
GAATTCGAAATCAGCGCATCTCCGACGATAAGCTCCACCGAATAAGCTCCGCTCTTGTGT
CCAAAGTCCTGACTCCGGGCACCGACGTCCATCTCGAACTTGTACGCCTTGCTGGAGTCC
GCTTCCGCCACGAAAATAATTTCCTCCTTGGTGGCCTTGTTGCGAAGCAGAACAAACGCC
TGGTGCACGGTGAGAGGCTTTCCGGTGGATTCATCA
>TRINITY_DN104012_c0_g2_i1 len=293 path=[635:0-51 2528:52-75 688:76-154 767:155-241 854:242-289 902:290-292] [-1, 635, 2528, 688, 767, 854, 902, -2]
CGGTTGCCGCACAGGAAGGTGAACACTGCCAGCGGAATGAGATACCGGATGGTTTCGAAC
ATGTTCAGCTTGAGCCAGAACACACCGAAAAGGACAAGGATCGCCCCCAGGCCCAGGTGG
AAACCAAGTGCGCTGAGCGAGAAGGGGAAGTTGCTGATGTTGACCCGCAGTTTGGCCCAC
AGCAGGAACAGCAGGACCAGCGGGGCGATGCAGAGGCCGGTGAATAAATCGGACACCATG
CGTGGCGGGCGCTTTTCCGGGGCACGGAATTGGTGGATGATCTCCGGTAGTGG
>TRINITY_DN104012_c0_g3_i1 len=369 path=[854:0-70 1175:71-133 1238:134-154 2527:155-178 1283:179-368] [-1, 854, 1175, 1238, 2527, 1283, -2]
GTGAATAAATCGGACACCATGCGTGGCGGGCGCTTTTCCGGGGCACGGAATTGGTGGATG
ATCTCCGGTAGGGGTTGACGGGCGGTATTGGCGGTTTCTTTGGCGACTTCTCCGGTGAAC
TTGAGACTGACATCGGCCACCAACCAGCGGAAGGAATTCGAAATCAGCGCATCTCCGACG
ATAAGCTCCACCGAATAAGCTCCGCTCTTGTGTCCAAAGTCCTGACTCCGGGCACCGACG
TCCATCTCGAACTTGTACGCCTTGCTGGAGTCCGCTTCCGCCACGAAAATAATTTCCTCC
TTGGTGGCCTTGTTGCGAAGCAGAACAAACGCCTGGTGCACGGTGAGAGGCTTTCCGGTG
GATTCATCA
>TRINITY_DN104012_c0_g4_i1 len=340 path=[318:0-94 390:95-339] [-1, 318, 390, -2]
AATATGATGGCATGGTCGGATGCGCAGCAGCAGCAGCAGCACAAGAGGGTCCTAACCAAA
TGGCACGAGCATTTCACATTCGTTCGGAGAGCATTTTCAGTTTTAGTGGAAATAAGTCGC
GTGGAAATAGGTAGTCTGATAAAAAAAAGAAACGCAAGGTAAGAAAGATTTAATTTTAGC
TGTTTCGTCGTCCCATGAAAGATCTCGCCCCATTCGTCCTGTCATAATCTCTGAAGGCGA
GATATACACTAATTTAAGGATGACGAGTTATACCAATCTAATTGAAGTACGAATGAAATT
GGAGTGAAATAAAAAAAAAAGTGACAAACGAAAAAAAAAA
>TRINITY_DN104057_c0_g1_i1 len=447 path=[425:0-57 1920:58-81 484:82-92 1919:93-116 519:117-125 528:126-322 725:323-446] [-1, 425, 1920, 484, 1919, 519, 528, 725, -2]
CCCAAGTCTTGTGGATTTGCAGGTAGAACTGCTGCGGAAAGGATTTCATGAGCTCGTGCA
AACATCAGTGGAATCGTTCAAGTATGTTGAGCTTACAGAATCAACTTTCGATGAGTTCAA
CGCTGGAGAGATGGGTATTCATTCGTGTTTCGAGGACAAAGAATTTCAGCGTGTTATTTG
CGCTGAACTAGAGTCGTTGCTGCACCGAGGCATATTGGATGAATAAATATAAGAATGGTA
ACACAAATATAAAAAAGGCCAAATGTTCTGAGAGTAAATTAGCGCTTTTAAAAAGTGAGA
TTGATTTCTACAGTAGGGGAGCCCGGTTTCTCAATTAAAAATGGCAACTTCCGGTTTTTT
TGCTTGCAATTATGGTTTTTCGGTGATTTCATAATCAGCCAAGTGTTTCCAAGGATATTG
GGAAAACATGGAGGCGCATGGTTGTTG
>TRINITY_DN104057_c0_g1_i2 len=445 path=[950:0-78 1006:79-123 528:124-320 725:321-444] [-1, 950, 1006, 528, 725, -2]
CTAGTCTTGTTGACTTGCAAGTAGAACTGCTGCGGAAAGGATTCCATGAACTCGTGCAAG
CATCGGTGGAATCATTCAAGTACGTTGAGCTGACAGAATCTACTTTCGATGAGTTCAACG
CTGGAGAGATGGGTATTCATTCGTGTTTCGAGGACAAAGAATTTCAGCGTGTTATTTGCG
CTGAACTAGAGTCGTTGCTGCACCGAGGCATATTGGATGAATAAATATAAGAATGGTAAC
ACAAATATAAAAAAGGCCAAATGTTCTGAGAGTAAATTAGCGCTTTTAAAAAGTGAGATT
GATTTCTACAGTAGGGGAGCCCGGTTTCTCAATTAAAAATGGCAACTTCCGGTTTTTTTG
CTTGCAATTATGGTTTTTCGGTGATTTCATAATCAGCCAAGTGTTTCCAAGGATATTGGG
AAAACATGGAGGCGCATGGTTGTTG
>TRINITY_DN104063_c0_g1_i1 len=204 path=[273:0-116 3:117-203] [-1, 273, 3, -2]
AGAAGTTCTATTTAAGCTTATTTATATGATTACCTTTTGAGCAAGAGTAAGTGAGGGGCA
GAGAAAAAGCAGATGCCATGCATTGAAACCAATTGTTAGGAACCTCTTGTACAAACAGGA
ATCCACAAGCCCCTCCCATATCCCAGTGATGAAAAACTTCCCTTTTCCCATGAATCACTA
CTGTGTAACAAACTAAAACACCCA
>TRINITY_DN104071_c0_g1_i1 len=263 path=[747:0-262] [-1, 747, -2]
GGTGCGGCTCGGATCTGTTCTTCATTTGGCCACAGATCGTTGTCCATAAGATCAATGAGA
ACTCACCGATGTATAACATGTGTGCTTCGGACCTATTGCAAGATCGATTCGAAATCGTAG
TCATTCTGGAAGGAACAGTAGAATCCACCGGACAGTCCACCCAAGCCAGGTCAAGTTACG
TCAACTCGGAAATCCTCTGGGGACATCGCTTTGAACCCGTCGTGTTCTACAACAAGGACA
ACCAAGGATACGAGATCAACTAC
>TRINITY_DN104071_c0_g2_i1 len=205 path=[2056:0-39 275:40-53 2105:54-77 313:78-119 1432:120-140 443:141-204] [-1, 2056, 275, 2105, 313, 1432, 443, -2]
GGACTCTGCTGGTGTTCGCCTTCAGTTTCATCGGTTCGTGGTTGTTCTTCGCCGTGATTT
GGTGGTTGATTTCGTTTACCCATGGGGACCTGGAGGAGATGCATTTGCCCGATCATCAAG
CTGAAGTCGGGTGGACCCCTTGCGTGTATAACATCCACTCGTTCACCTCGTGCTTCCTGT
TCTCGATCGAAACGCAGCACACGAT
>TRINITY_DN104071_c0_g2_i2 len=276 path=[254:0-43 275:44-57 2105:58-81 313:82-123 355:124-211 443:212-275] [-1, 254, 275, 2105, 313, 355, 443, -2]
CGCTGGACATTGTTGGTGTTTGCCTTCAGTTTCATCGGTTCGTGGTTGTTCTTCGCCGTG
ATTTGGTGGTTGATTTCGTTTACCCATGGGGACCTGGAGGAGATGCATTTGCCCGATCAT
CAAGGTAGGCGACGATTTTTTTTACTATGAGTCCAAGCTAATAACGATTGCTATGATTCG
ATACGTTCTAGCTGAAGTCGGGTGGACCCCTTGCGTGTATAACATCCACTCGTTCACCTC
GTGCTTCCTGTTCTCGATCGAAACGCAGCACACGAT
>TRINITY_DN104069_c0_g1_i1 len=460 path=[438:0-95 511:96-145 561:146-173 1272:174-197 613:198-309 725:310-383 1162:384-422 838:423-459] [-1, 438, 511, 561, 1272, 613, 725, 1162, 838, -2]
TCCGGATTTCCTGATGCAGAAAGATGTCATTCTGGTCAGTTTCAACTATCGCACAGGAGC
ACTAGGATTTTTGTGCTGTCAATCTCCCGAGGATGGCGTGCCCGGGAATGCCGGTTTGAA
GGATCAAAATTTGGCTCTTAAGTGGGTCAACGACAATATTGCTTCATTTGGAGGTGATCC
AGAAGCGATTACATTGTTCGGACATAGCGCGGGTGGGTGCTCTGTACAGTACCATCTTAT
CTCTGAAGCGTCTAAAAAAATGTTCAAGCGCGCAATCATCATGTCTGGAAGCACTTATTG
TAGTTGGGGTTTGTCTCCTCAGCGGAACTGGGTTGAAAAATTAGCTAAGGCTGTTGGATG
GAGTGGAGATGGTGCAGAAAAAGATGCACTCAAGTACTTACGAACAGTTAATCCAGAGGA
CATTATCAATAACCAGGAGAAATTAATGGGACAGCAGGAG
>TRINITY_DN104026_c0_g1_i1 len=233 path=[1:0-113 92:114-232] [-1, 1, 92]
ACCGTTTCCTGTGCGTTCCAGATTTTTTTTCTCCTGCTCTGTTGATTCAATATCCCGGCG
CATGCGAAGATCACTGGTTTTTCAGAAGATCAGTACTTTATCCGATGGTTGAAACTTGAT
CCAGGCAACCTGAAATCGCATTATAGTCGTACAAAATAACAGATGAAATCGTTTGTTAGA
TGAATTTCATCGCATAAGACACTAATTTCCGAGTTTATTGCGACTATTTTGCA
>TRINITY_DN104026_c0_g1_i2 len=281 path=[618:0-103 92:104-222 211:223-239 228:240-280] [-1, 618, 92, 211, 228, -2]
TGCGTACCAGATTTTTTTTTCTCCTGCTCTGATGATTCAATATCCCGGCGTATGCGAAGA
TCACTGGTTTTTGAGAAGATTAGTACTTTATCCGATGGTTGAAACTTGATCCAGGCAACC
TGAAATCGCATTATAGTCGTACAAAATAACAGATGAAATCGTTTGTTAGATGAATTTCAT
CGCATAAGACACTAATTTCCGAGTTTATTGCGACTATTTTGCATTGTTACGTATTCATTG
TACAAAATAGATTATTCTTTTTCAGTAATTTAATAAGTTTG
>TRINITY_DN104008_c0_g1_i1 len=416 path=[551:0-224 1149:225-248 777:249-392 158:393-407 173:408-415] [-1, 551, 1149, 777, 158, 173, -2]
GTTTAGGCTAAAGAGGATGTCTTTTTTATAAATGTGTATTTTATATAAAATTAAATTTTC
CAAACTCCGTTAAAAAGGCTCGATTATTGTATTTGTATCCCTTTTTTGATCGAACAAATC
CTTTTCTTAGTAATTCTTGTTGAAATTGGGCCACCATTAATTCTGGGATTCCAAGTTTGA
CATGTTTACACAATAGAATATGTTGCAGTTTATGCTGAATCCCTTTATTAGGAATATTTT
CAAGCAAACTACTAAACAAACACACTAAAGTGATTTGATCCTCTTTTTTCACATTCAAAT
TCTATCAATTAATCATAAAAAACACAAAAACCGATAATCTTTGCTAATAGTGGATCGGTT
TCAGCGAGAATTACTCCTCTGTTATCCATATCAAATATGAGACCGTAGAAGCCCAA
>TRINITY_DN104066_c1_g1_i1 len=235 path=[1:0-74 53:75-80 59:81-161 1244:162-185 164:186-234] [-1, 1, 53, 59, 1244, 164, -2]
GGAAAGCGAGGACAATCGAAGCCCACCGCAGAACGCCGGAGCACCGCTGGTATCGCTCCT
CAAACGGTACGAGCAGATCGAGAGCTTCGGATCGTACAGCGCAGTAGATTCCTTTCACTT
TGGACCAACGGAATCGTTCCTGCGCTTCCTAACGCTGCCGGATAACGAAACAACCAACGT
GGATCTCAAACAGGCTGCCGTTATCATCATAAGTCATCTGGACAGGCTGGCGAAA
>TRINITY_DN104068_c0_g1_i1 len=243 path=[221:0-242] [-1, 221, -2]
AACCCGTCGGGAATCTCGCAATCCACCGAGCGTCGCCGGGAGATCCTAGCGGTGGCTGAC
GAGCTGGATCTGTTGGTGGTTGAGGACAACCCGTACGGGTTACTCAACCTCGATGGTGAT
CCACTGCCGACGTTGAAGTCGATGGATCCCGACAACGTCGTGTACTTGGGGTCCTTCTCC
AAGACATTCGCGCCAGGCTTCCGCATCGGTTGGGTTCTGTCGCCGTCGTTCGTACGCGAC
AAA
>TRINITY_DN104081_c0_g1_i1 len=322 path=[315:0-104 980:105-128 421:129-213 979:214-237 530:238-262 555:263-306 964:307-321] [-1, 315, 980, 421, 979, 530, 555, 964, -2]
GGCGACTATTTTGCAGCCGCAACAAAACCCTTAATGTCATTTGGCGACATTACACACCAT
AACTGCTACGGGGAGGGTGGGGGTTATTGGTGTTAGACGTGGGGGACGGGGATGGTGAGG
TTCGAGTTTCGTTCGTCGTCTTTTTCTTTACCTTGGGGTTTTCGAGGGGGGTCTTAAAGT
CTAAAGGGGGCACGCTTCTCAGTGGCGGGTGTCGTTCCCCGGGAGCTTCGATCCGGTCGC
GTACTGCTGCTTCCGGGCGTTTGGGGCTCCACCGAGGTCCGCCGGGGCGTCTGCATGCCG
GACGGCGTGGACGTTCCACTCG
>TRINITY_DN104038_c0_g1_i1 len=277 path=[1:0-276] [-1, 1, -2]
GGGGCTGCCAGTTTTCGTACGATGACGTCGACCGGACTTACGGCGTCCAGGTGTAGTACG
AGCGGGGTGGGTGAACAATTCGACACCTATCCAACAGCAAATTCGGAACATGACAAATGT
TGGCGTCTCAGTAGGCGCCGGCAGACACACACACACAAACCAGAAATAGGCTGGATCAAA
ACACACAAACAAACACATACAAACACACAAACACTTTCGTAAGGGTAGATCCGCCACAAA
ACAGGGGTTTTTCGATTATAACTTTTGAGTAGGAAGT
>TRINITY_DN104038_c0_g2_i1 len=201 path=[509:0-165 1090:166-200] [-1, 509, 1090, -2]
AGGAGAAACACCTTGCAAAGCACCTGCACAAAACCTCCAAGGAGATCTACAAGCTGCGAA
AAACCAAAGCCGGCAAGGGAAAGCTGGATCTGATTTCGTTCAAGGAAAAGATGGCCTTCT
TCACTCGGCGTGGCGTTTCCGTGCCGGAGCTTCCGCTCGACATCCTGCAGCAGGACGATG
GCGAAGAGCTGTCGTCCAGTG
>TRINITY_DN104038_c0_g3_i1 len=207 path=[509:0-165 652:166-168 959:169-192 887:193-193 888:194-206] [-1, 509, 652, 959, 887, 888, -2]
AGGAGAAACACCTTGCAAAGCACCTGCACAAAACCTCCAAGGAGATCTACAAGCTGCGAA
AAACCAAAGCCGGCAAGGGAAAGCTGGATCTGATTTCGTTCAAGGAAAAGATGGCCTTCT
TCACTCGGCGTGGCGTTTCCGTGCCGGAGCTTCCGCTCGACATCCTACAGCAGGACGATG
GCGAAGAGTTGTCGTCCAGTGCGTGCA
>TRINITY_DN104080_c0_g1_i1 len=455 path=[1:0-179 158:180-231 1333:232-255 234:256-377 356:378-454] [-1, 1, 158, 1333, 234, 356, -2]
TAATCGCTCTCGATGAAATCCAAGCAGTCCTCCATCTTCTGCTTGAGCTCCTCGGCGCGT
TCCGGATTCACCTTGCTGCCCATCATTCGTGGCCGCAGCCACATATACTGGAAGTAGGTG
GCACACACGGCCCGTGTGTTGTGCTGCTGCCATTCCAGATACTCATCGATGCGGGCCCGC
TTCTGGCTGTCCTTGGGATACCAGTGGTCCGCGAAGGGATACTCCCGGGCCAAGTACCGC
ACGATGGCAACACTTTCCGCCAGGTGTAGGTCATTCTTGTCGACGATGCAGGGCACCTTT
TGGAAGCGATTGATTGCCTTGAACTTATCGGTCAAGTGCTCACCTTTTCCCAAATTGACG
AGGCATCGCTCGTAAGGAATCTTGGTGGTCTCGAGAAAGATATACAGCATCCGACTGGGC
TGCGACAACAAGTCATAAAAGTACCGTAATTTCGA
>TRINITY_DN104080_c0_g2_i1 len=229 path=[1:0-179 1187:180-228] [-1, 1, 1187, -2]
TAATCGCTCTCGATGAAATCCAAGCAGTCCTCCATCTTCTGCTTGAGCTCCTCGGCGCGT
TCCGGATTCACCTTGCTGCCCATCATTCGTGGCCGCAGCCACATATACTGGAAGTAGGTG
GCACACACGGCCCGTGTGTTGTGCTGCTGCCATTCCAGATACTCATCGATGCGGGCCCGC
GTCTGGCTGTCCTTGGGATACCAGCGATCCGCGAAGGGATACTCCCGGG
>TRINITY_DN104002_c0_g1_i1 len=338 path=[357:0-198 40:199-297 139:298-337] [-1, 357, 40, 139, -2]
TTCCTCTGTTCTGATCCAAAACCGGTTCGACAGTGGCACGGCGTCGTCTCTGTTGGCTGT
AGCTGCTCTGCCTAAGGTTGTACTTCATTTCCACTTCAAGGGGTGTGATCTTATCCCGGA
TGTTCTCTTCGATGTAGACTCGCTCGCTCTTACATTCCAGCTTACCACGGTACAGTCTTA
TCGACTGATTACGGATGTTGCGGCCTTCTTCATTCAGGAAGAACATGCGTGGATTGCGAG
ACTTCTTGGAGTCCAACACCCACGATACCTCGATATCCAAAGTCGGCGGAACGTTGATGC
CATTGTACTTCATGCAAGAATTTACAACCGTGCATGGG
>TRINITY_DN104002_c0_g1_i2 len=223 path=[1:0-29 1013:30-53 32:54-61 40:62-160 771:161-222] [-1, 1, 1013, 32, 40, 771, -2]
ACTCGCTCACTCTTACATTCCAGTTTACCTCTGTAAAGCCTTATCGACTGATTACGGATG
TTGCGGCCTTCTTCATTCAGGAAGAACATGCGTGGATTGCGAGACTTCTTGGAGTCCAAC
ACCCACGATACCTCGATATCCAAAGTCGGCGGAACGTTGATACCATTGTACTTCATGCAA
GAGTTCACAACCGTACATGGGACCTGCTTACGATCTCGAAGAG
>TRINITY_DN104088_c0_g1_i1 len=228 path=[438:0-45 2:46-49 6:50-67 24:68-73 30:74-227] [-1, 438, 2, 6, 24, 30, -2]
GTCGAACTTGTCGGTATACTTTTGCTGCTGGGCGGACACGGTGGCGGCCAAGGCGGCCAC
GCCGAACACAATCAGGCAGAGGGATTTCATTTTTTTTTTGTTTTACCTACGGGTTTTCGT
TTTTTTAGGTTGGGAGTTGTGCTGAAACAGTTGTTCTTCGCTTTCAGTTTAGAATTCTAT
CACTGCACGAAATCACTTCACGCCGCACTTGTCTCTCGTAGTCGGATC
>TRINITY_DN104088_c0_g2_i1 len=206 path=[1:0-23 2:24-27 391:28-51 30:52-205] [-1, 1, 2, 391, 30, -2]
GGCTGCTGGGCGGACACGGTGGCGGCCAGGGCGGCCACGCCGAACACAATCAGGCAGAGG
GATTTCATTTTTTTTTTGTTTTACCTACGGGTTTTCGTTTTTTTAGGTTGGGAGTTGTGC
TGAAACAGTTGTTCTTCGCTTTCAGTTTAGAATTCTATCACTGCACGAAATCACTTCACG
CCGCACTTGTCTCTCGTAGTCGGATC
>TRINITY_DN104032_c0_g1_i1 len=297 path=[1:0-59 38:60-168 733:169-192 171:193-258 237:259-296] [-1, 1, 38, 733, 171, 237, -2]
CCTGTTTGTGTAGTTTCCGGCGTTTAGTTACTGTCGGCAACAGCCTGCAAGGTAGCTGGC
AGCTTCCGTACTCGGTTCCAATTAGATGGGATCTGAATTCAACGTTAGTCTGGCTATGAT
TTTTCTGCACTTCACTCAATATCACTTCAACGATAGTTTATCTAGCATTCACTCCTGAAC
ACCACTAATTCACTCTCTCCAAAACTCCAACTATGTATATGAACTGAGCACAAGCAACGC
ACCAAACCAATTCTGCGCAAACCGATCCCAACAGTTTGGAAACACCTGACCGCTTCG
>TRINITY_DN104067_c0_g1_i1 len=223 path=[201:0-73 252:74-79 258:80-109 288:110-127 1222:128-151 330:152-152 331:153-157 336:158-184 1221:185-208 387:209-210 389:211-222] [-1, 201, 252, 258, 288, 1222, 330, 331, 336, 1221, 387, 389, -2]
GTACATGGATCAATAAAAGTTTGATGCCGAGATCGCCACAAATTTGTTTTGAAATGTAGA
GTAATATTTTGCGTTTTTTTATAACTTATAAAACAGGCGAAGGGTGTCAGAATTACATTC
AATTCTAAACATGTGCAGATGAGATTTGTATGCGATTCACAATGAGGCTTCGAATGAATT
AGTTCGCATCTTTAATTTGATAATAGAAAAGGGTCGTAATCGG
>TRINITY_DN104067_c0_g1_i2 len=317 path=[625:0-43 646:44-65 668:66-71 674:72-86 689:87-95 698:96-139 252:140-145 401:146-214 470:215-233 331:234-238 336:239-265 1221:266-289 387:290-291 949:292-316] [-1, 625, 646, 668, 674, 689, 698, 252, 401, 470, 331, 336, 1221, 387, 949, -2]
GTGTCTGTATGTATAGTTTATTGATTTATTTTATGTGACAAATCGCAAGTCAGTACCACC
GGTAAAAGTACATGGATCAATGAAAGTTTGCTGCCGAGATCGCCACAAATTGTTTTAAAA
TGTAGAGTAATATTTTGCGTTTTTTTTATAACTTTTTAACTTTTAAGCATAAAACAGGCG
AAGGGTATCGGAATTACATTCAATTCTAAAAATGTGCAGATGAGATTTGTATGCGATTCA
CAATGAGGCTTCGAATGAATTAGTTCGCATCTTTAATTTGATAATAGAAAAGAATCGTAA
TCGGCTAGTGGACTAAT
>TRINITY_DN104098_c0_g1_i1 len=205 path=[1:0-30 9:31-51 30:52-58 37:59-72 51:73-82 61:83-88 67:89-204] [-1, 1, 9, 30, 37, 51, 61, 67, -2]
CTTCCGATCTGTCTACATCCCAGACGGTCTTAGCACCGATGGTGGAGAGTGGGCTTGGAA
GCTGATGTACTGTATGTTCTGTTGCCATTGTATCTATCAAGGTCAGCAGTGCAACTAACG
CGAATGCAGTAGTAGCCGTTGTTCTATTTCTGCGTCCCAACAACGGCATCCTGATGATTG
TCTTTTGTTTGCTTGATGCTTATAT
>TRINITY_DN104098_c0_g2_i1 len=217 path=[733:0-36 9:37-57 771:58-81 368:82-154 441:155-216] [-1, 733, 9, 771, 368, 441, -2]
AGTAAAGACTCTGACTGTCTACATCCCAGACGGTCTTAGCACCGATGGTGGAGAGTGGAC
TTGGAAGCTGATGTACTGTGTGTTCTGCTGCCATTTTTGGTACTTAATTGTATACCGCCT
TTGATTAATGTTTGTCACTGATAACTGTGTACAACTCTACAATTGATGAGATGCTCTAGC
TAGCTAGGAAGGTAGGTACTTACTGTATCTATCAAGG
>TRINITY_DN104097_c0_g1_i1 len=310 path=[1:0-117 96:118-122 101:123-141 120:142-187 166:188-309] [-1, 1, 96, 101, 120, 166, -2]
AGGTGGGAGAGCAGGCATGGAACGGGAAGTTTTATGGGGTAATTGTCGCAGTAAATAATA
TCACAGAGAACAGACTTTCAGTGTTCATTTAATTTGGTCGATAAAAGAATACCTATATGT
ATGTTGGGTAGATTTGGAATTCGTTGTATGTGGCTGCTGGCAAGCAAAATTCAAACTCTA
CCAGTCATCAAACTGAGAATTTCGATAAAACACATGCTCTTGCACATGATTCATGTAAAA
TTTCCGCTTCCGACTTTAACTTTTTTTTGTAAAAAAATACATACGGAACTTAATCCTGAA
GAAGAAGGAG
>TRINITY_DN104037_c0_g1_i1 len=210 path=[1:0-49 1221:50-73 52:74-127 1222:128-151 130:152-183 162:184-209] [-1, 1, 1221, 52, 1222, 130, 162]
ACATAATGTAACGGCATTAAGTGTCGACGTTGAGGATAGCTCCTTACCAAATTTATCATA
CATCAAATTGGAAGGTGTTTATGAAGGTCTCAATGAGAAAATGGAACTAGGAAGCGAGAT
ATTTGAAAAGGGGGAAACGAATCCATTTGCATCTCTGGCCATGTTCAATCAATACGTGAT
GCTGAGTTGTGAACTGACACTAAATTCGAA
>TRINITY_DN104092_c0_g1_i1 len=503 path=[859:0-142 1327:143-172 1009:173-173 1010:174-214 1405:215-238 1075:239-270 1107:271-364 34:365-489 159:490-490 505:491-502] [-1, 859, 1327, 1009, 1010, 1405, 1075, 1107, 34, 159, 505, -2]
AGTGCAGTTGTTATAAATCGGTTCCGATGGAGGAGGAGGAGGAGGAAGCGTGGAGCGAAG
TGGGATCGAGGGGGCGGAAGGTCCGATGACCAATAGCGCGAGGGAAGACAGCTCATTGCG
GAGGTATGTGGTCTAGTTTCGGTGCCCACTACCTCGTTGTTGTTACGCTCGACGGCTCGA
AAGGATCAAAAATAGAACAGCCGCGGAGGTGTGATGTACTCCACTGCGCAACCTTACGTC
TCCGAGGTGCGTTAGAGTGGTCCAAAAGGGGTGAATCAAGCATTCCAAGCCTTGATGTTG
TTTTGTTTGGTTGATCGTTGAATGAAGAATCTCTAGGCGACTTTTCAAACAAGGAAGGTA
ATTCGTTTGGAATCAAGGTCTCCAAAAACAAGACATTTTGATCAAATCGACGAAAGGTCA
CCACCAATACCTAGGTTATCTTGTAACGGCTTAGGAGTGATTCAGACAAATCAGAACCTT
ACAAATGCGTAATGAAACGTCTT
>TRINITY_DN104054_c0_g1_i1 len=252 path=[1062:0-87 1127:88-203 1243:204-251] [-1, 1062, 1127, 1243, -2]
AGCGAATCAAACACCTCACAGAGGAACTGCAATCGAAGCAGGCGCAAATCAGCCAACTGC
AGGTACATCCGTCCCATATCCATCACCACAGAGGAGGCTTTGGACGAAGCCTGGCACAGG
AGCTGGAACGACCTGTGAAGGGTTCCTACTCGAAGTTGGGCTATGAGATCCATCCGCTGA
GCCGTAGATTCCCGGGAGATAGCGACAGCAGCGGAAGTGAGGACAAGGTCAAATTCCCCA
TCGCGAAAACAG
>TRINITY_DN104054_c0_g2_i1 len=439 path=[417:0-142 537:143-147 1561:148-166 1580:167-174 1847:175-198 593:199-246 641:247-438] [-1, 417, 537, 1561, 1580, 1847, 593, 641, -2]
GCGAGACGGTGGAATCGAATCTCAAATCGAAGATCGCTCAGCTGGAAGAGCGGCTGAGCA
AGGACAGCGAGTACGCTCACGAGAGGATATCTCACTTGGAAGAGGCCGAGAACAGTCTCA
AGAACCGAGTATCCAAACTCAACAAAGAGAACAAAGATCTGGTAGCCAAGCATGCTGCAC
TCCTAGAAGAATACTCCACTTTGAAGGACGAATACCGAAAGCTCCAGAACTACCTCAAAG
GAACCGTGGCGGAGAACATGGAAAGGGAGAAGCGAAAGATCGTGGCCCTAGAGGAAGAGC
TCACGTTATCCACAGCACTCCTCAAGGAAGCAGAAGAGAATCACAAATCGGAAGTTGGCC
ACATGCGTGGTAAGCTGGTAAGTGCAACCAAGGAGCTGAACCACATCGAAGTCACAAACA
GCGAACTGAGGGAAGAGGT
>TRINITY_DN104070_c0_g1_i1 len=376 path=[1:0-63 1673:64-87 66:88-110 1674:111-134 113:135-229 1677:230-253 232:254-375] [-1, 1, 1673, 66, 1674, 113, 1677, 232, -2]
AAAATATTACCAGACGAAGCGAAGTTCGATCTGTTTTCTCTGTGTTTTCAAAAGTTTTTG
GAGGTGCCTAGTTGAGTTCCAAGTTGGAAATCGTGTTCCGGGTCGTTAATTCCATCTGGA
CTCCGACCCACAGTCAAATCCGGCAAGTGTGTGAGCGCCGCAGCCGCAGAGTGCGAGAAG
GTCGCCAATTTTCTCGAACGCTCCTCACGAATTCACAACACAGCCCCCGTCGTCGTCGTC
TGACCCAAAACACACCATCATCGCGGCGGAGGAAAATCTATACGCAGCAGAGAGCAAGAT
CAGATCGAGAGAGAGAGAGAGAGCGACAGAGGAAAATCTCCGTGTTGTGTAAGCGGAAAA
CGAGGAAAATCTCCCG
>TRINITY_DN104070_c0_g2_i1 len=231 path=[707:0-69 1675:70-93 778:94-134 1676:135-158 843:159-230] [-1, 707, 1675, 778, 1676, 843, -2]
TGCAAGTATACGTACTCGTTACGTCTCAGTTTTTCCGTCGTAGGTACGCGTGAAGAAAAA
AGTGCGTTCCGTTTTTGGACAATCTCGTTTAGGAATCTCCTGTGTGCGGATTTTCACAGT
GGAAAACAGTGGCTACTTTCCGAAACGGAAAATAGACGTCCCGTGAAGGCCTTCAGCGGA
GAAAACCAAAGTCATCCTTTGGTGTGCCCTCCTCTGAGTAATAGTGTGATA
>TRINITY_DN104089_c1_g1_i1 len=204 path=[182:0-108 268:109-117 277:118-152 312:153-203] [-1, 182, 268, 277, 312, -2]
CCCATTTGTATTCTCAAAAATGGCTAAATTTGACCGCGTGAATAAAATAAGCTCAGACTT
ATTGAAAAAATTTTAGATTCGGTAAATATTTTAAGAAATAATCAAATTATGGGTTGACGT
GAACTAAACAACACAGTTTATATTATGGGTTAAGCAGTAATCCATTCTAAAATCTCTTTT
CAGGCTTTTTGTCGAAGTCAAGGC
>TRINITY_DN104099_c0_g1_i1 len=214 path=[192:0-213] [-1, 192, -2]
AGCTAACCAAGGCAGGCAGAAGCTTCGTTCCCGTTCGCCAAATAGGTAGCAACGTTGAAG
AAGGATGAATCATATCCAAGAGACTGTGAAGAAGGCGATGATTCTTAGAAAATACCGGTA
AGTCCTCAGCAGAAGAAGACTGTTTCTGACAGTGAGCATTGTGAAAAAAGAGTTTCAAGT
GACGGAAGTCAGAGGAACCGGATTTTGAACCGAA
>TRINITY_DN104099_c0_g2_i1 len=208 path=[383:0-133 494:134-207] [-1, 383, 494, -2]
AGTGAACACCTGGTAAGCTCGGAGAGGCATTTGGCAGCAATGAGAAGCTTGATGAAGCCT
GTTGCTATCAACGTTGCCAAGGAAGGTCAATCATTGGTCGCGTATCAAGCTGAAGTCGTC
GACAGGATGAGTGACCAAGGAGTGGCCCTGCAAGAACGAGGCGTGAAGGTTGTTGAAGGA
CTTAGGGAAAACCTCATATCGGTAAGAG
>TRINITY_DN104091_c0_g1_i1 len=205 path=[179:0-69 357:70-127 280:128-204] [-1, 179, 357, 280, -2]
AAAAGAACAATTATTCAGACGTTCCCCTAGTAGGTTTTGTTGATTCTGACTAGGCGTATG
ACACAGAGGACCGAAAATCGGTGAGCGGCTTCACTTTCAAGGTATGTATTCGAAGCAGAA
TACACAGCTCTGAGTGGTGCAACAGTGGTAAGAAGCCCTTTGGTTATCTGGATTATTGGA
AGATTTGAAGGTTAGCCGTCCTGGA
>TRINITY_DN104091_c0_g2_i1 len=201 path=[179:0-69 226:70-86 911:87-110 267:111-123 280:124-200] [-1, 179, 226, 911, 267, 280, -2]
AAAAGAACAATTATTCAGACGTTCCCCTAGTAGGTTTTGTTGATTCTGACTAGGCGTATG
ACACAGAGGATCGAAAGTCGGTGAGTGGCTTCACTTTCAAGGTATTCGAAGCAGAATACA
CAGCTCTGAGTGGTGCAACAGTGGTAAGAAGCCCTTTGGTTATCTGGATTATTGGAAGAT
TTGAAGGTTAGCCGTCCTGGA
>TRINITY_DN104010_c0_g1_i1 len=379 path=[1:0-66 45:67-94 73:95-261 240:262-378] [-1, 1, 45, 73, 240, -2]
GTCGATTCTCCTATGGGAAGTTCCTTCGGAGTGCCACCGTCGTCTTCTCCATCGATCAGC
GGATTAGCTTGTCCGTCCTCGTAACAGTAGGAGACGCCGGTATGCTCGAAAACGGTGCTT
TCTCCGTTGATGATATATTTGTTCCTGTAGGGCGCTTTCGTCGCAGATTGGCCTGCTTCA
TCCAACGGCAACTGTCCCGGCTTGCTAGGAACAGCTTCCTGCTCTTGCTCTTGTCGTTTC
TCCTCTTCTTCTTCCACGCTATTCTTACGACTGGGAGCATACAAATCTTCGTCGTTCTTC
CGACGCAGCTGCTCATCCACGTTGTGGACATACTTCTTCTGTTGGCCGTTCAACTTATTC
CCACCAAATCCTCCATCCA
>TRINITY_DN104052_c0_g1_i1 len=247 path=[1:0-67 46:68-93 72:94-95 74:96-246] [-1, 1, 46, 72, 74, -2]
ATTCTTCTTCCTGTGTTCGCGTTCTGCTGCTGCTGCTACTGACTGTCGGCCCAGACCAGC
CACTACTGCAAGAGCGTTTCGGTACCCTTCGAGACGATGTAATTCGTACAATTCCCCCTG
CGCTGATTTTAGCGTTATTTCACTCCCCCACGCTATAACACCGAAATGCCGACGGAATAA
TCCGGAATCTAACACTCTGTACCTTAAAAAAATCCGTGCGAAAGAAACGCTCTTCAGAAA
GATGACG
>TRINITY_DN104086_c1_g1_i1 len=203 path=[181:0-202] [-1, 181, -2]
GATATGACCTCGGCGATGAAAACGAGTATTACAAACGTGTTTGAGATCAGCGAGATTATA
GCAGCAGCGGCGAAACAATCTGGCCCTAAAAGTTTAAAATTATACTAAATAATACTAAAA
TCTACTAAATCCGTTTAATGAAACGATCAATTTATCAAGAATAAAGGAAAATGAAATTAT
ATACTAAAAAAGCAAAAAAAAAA
>TRINITY_DN104029_c0_g1_i1 len=263 path=[467:0-39 951:40-63 508:64-78 523:79-90 535:91-114 559:115-117 156:118-138 177:139-158 197:159-189 228:190-217 716:218-262] [-1, 467, 951, 508, 523, 535, 559, 156, 177, 197, 228, 716, -2]
TGGAGGAAACCATCAAGGGCTTCACCAAGATCCTGAACGGTGAGTTGGACCATTTGCCCG
AGGTCGCCTTCTACATGGTCGGACCGATCGAAGAAGTCGTCGAGAAGGCCGAACGTTTGG
CGAAGGAAGCCGCCTAAGGGGGAGTTATTACATAATACATAATGAAAAAAAAATCGAAGT
AAAATTACGATAAGCGAAACAATGTAACAAACAAGGAACGTATTACCACCACCACGAAGG
GATCCATCACCTCCGTGCAGGCT
>TRINITY_DN104029_c0_g1_i2 len=245 path=[467:0-39 951:40-63 508:64-78 523:79-90 939:91-102 785:103-114 559:115-117 156:118-138 177:139-158 197:159-189 228:190-217 256:218-221 856:222-244] [-1, 467, 951, 508, 523, 939, 785, 559, 156, 177, 197, 228, 256, 856, -2]
TGGAGGAAACCATCAAGGGCTTCACCAAGATCCTGAACGGTGAGTTGGACCATTTGCCCG
AGGTCGCCTTCTACATGGTCGGACCGATCGAGGAAGTCGTCGAGAAGGCCGAACGTTTGG
CGAAGGAAGCCGCCTAAGGGGGAGTTATTACATAATACATAATGAAAAAAAAATCGAAGT
AAAATTACGATAAGCGAAACAATGTAACAAACAAGGAAAAGTAAAATAAAAATCGAAAAA
AAAAA
>TRINITY_DN104014_c0_g1_i1 len=290 path=[313:0-289] [-1, 313, -2]
ATAATTTCAGCATTTCAGCTGGGTTTCCTGGAGACATTTCCAACGATTTCTTCATGGATT
TTCCCAAAAGTTCCTCTAAGCATTTTCCGCAGATTTCTCAAAAAGCTCCCTCAGGAATCT
AGGAAATCTTTTAGGATACCCACTGGGATTTCTGCATCGATCCATAGTATGGTGTTCTCA
AAGCTCTGTGCAAAATTATCCTGCATCACATGATCAGATACAGGAGAAGATACTCGCGAC
TCTCCTGCGTCAGCAAGAGGATTCCGTGTCGGAAGATTTGTTTTAACCCG
>TRINITY_DN104064_c0_g1_i1 len=267 path=[303:0-54 945:55-79 442:80-154 517:155-169 532:170-189 552:190-211 574:212-216 845:217-266] [-1, 303, 945, 442, 517, 532, 552, 574, 845, -2]
TCCAAATCATTCTGGAGGGAAGGCCTTTATATCTACACCCGTAATAACGCATCGGATGCA
TCCTGGATCATCCGAACTATTCTGAAGCTGAGAAATATGGCTGGATTTTGGAATGGTATA
TCAAAAGAAGTACACAAACATCAGAGTTTGCCCATTTGATTCATACACATAGTGCAAGCC
ATGGGAGAAAAGTTTCCAGAGCATCAGAGATATCTGAGGTCACCTTTCAGTATTATGTGG
TTAAGGCCTTAAGATCCACACTAGTAA
>TRINITY_DN104064_c0_g1_i2 len=349 path=[303:0-54 335:55-161 442:162-236 517:237-251 532:252-271 552:272-293 574:294-298 845:299-348] [-1, 303, 335, 442, 517, 532, 552, 574, 845, -2]
TCCAAATCATTCTGGAGGGAAGGCCTTTATATCTACACCCGTAATAACGCATCGGGTGCA
TTTCAAACTTGGTATAGTGCTTTTTGGAAGTCATAGAAAATCAGTTGAATCATATGATAC
TTGTATACTCATCGTAGAGGCATCCTGGATCATCCGAACTATTCTGAAGCTGAGAAATAT
GGCTGGATTTTGGAATGGTATATCAAAAGAAGTACACAAACATCAGAGTTTGCCCATTTG
ATTCATACACATAGTGCAAGCCATGGGAGAAAAGTTTCCAGAGCATCAGAGATATCTGAG
GTCACCTTTCAGTATTATGTGGTTAAGGCCTTAAGATCCACACTAGTAA
>TRINITY_DN104076_c0_g1_i1 len=275 path=[353:0-46 377:47-53 384:54-68 399:69-98 135:99-125 660:126-131 666:132-132 667:133-168 703:169-274] [353, 377, 384, 399, 135, 660, 666, 667, 703, -2]
ACACACTGATTCACGGACAATTTGGGAGCTACTTGCACTGACCCTAAACCCACGACACGG
ATTCAACACATCCTGCCACGGACAAAGACGATTGATCTTCCGCGGATGACACTCCACAAA
TCGACACGAATTAGGTACCTTCCGACGAAAGTAAATAACGTGAATGACTCACCGCGCGCA
GCAGATTGGAATCGAAAGGTGTAGAAAACAATAAAAACTAATAAAAAAAATATATCACGA
GACCAACGAGACGAGCAACATAATGCGAACGGAAC
>TRINITY_DN104035_c0_g1_i1 len=324 path=[616:0-35 629:36-119 1459:120-143 737:144-323] [-1, 616, 629, 1459, 737, -2]
CAGGAATGATTAGGGGAAAGTAAATTGTGGATATTGTTAATTATTTATTACAAAAGAAAA
AAAAAGTAAACCGAAATTGCAAGAGGAGAGAAAAAACACGAATGTGAATGCAGAAATATT
TACCGTGACAACTGAGTTTAGCTGTACATTAATTAGTTTTAATTATTTTTTTATAAATTA
ATAAACAATTATACCTTTCAAAGGCGAAATTCTTTGTAGCACGGCGTTTGAACTGAGGAA
AAACACATGAAATGTGAATTCACTTTTGATTCAGTTCCAGCACTGAGTAAAAATTGATCG
AAATTGGTTTTCGGAATGGAAGAT
>TRINITY_DN104035_c0_g2_i1 len=219 path=[917:0-218] [-1, 917, -2]
CTGATTATTACAGTTTAAAATAATAGTTTGTCTATTACAGATAGTTACATTAGAATTCTT
TTCTTAACCTTTTGCTGCATGCTTTCCTGCTTATATATCTCTTTTTCTCAGTGTGGGTGT
GGGCTTTGCTTTAATAATTATTCTCTAGATCACTAGTTTAGTTGTTGTATAGGGCTTGAT
GAGGGGGGTTGGTCGGGCGGGCATTAAGAAACAGATCGG
>TRINITY_DN104050_c0_g1_i1 len=242 path=[149:0-72 199:73-150 277:151-168 864:169-241] [-1, 149, 199, 277, 864, -2]
ACGTGTTCGATCGTACCGCGGATGAAACGATTGGATGGATTCACGAGAAAATCTCAGCTG
TCCTGTCAGAGGATTACGGCCATGACTTGGAAACGATTCAGGCACTGGTGCGAACGCACG
AAGGTTTCGAAGCTGAGTTGGGTGCCATCAAGGAACAACTGGAGTCAGTAGTTGCAGAAG
CTCAGAAACTCGGCGATACTTTCCCCGATGCCAAAGAACACATCGAAGTCAAGCGGGACG
AA
>TRINITY_DN104048_c0_g1_i1 len=212 path=[559:0-53 1322:54-77 614:78-147 1321:148-171 708:172-185 722:186-192 729:193-193 1000:194-209 1016:210-211] [-1, 559, 1322, 614, 1321, 708, 722, 729, 1000, 1016, -2]
AAGAAAATAAAACATCAAAACAAGCGTGATATGGTATGATGTCTGAGTGAGATATCTTGG
TTTAGTATAGCCAATTAGGACGTGAAATTAAACGAGGACATTACAGGCTAAACATGAGAT
ATGTTAGACCAGATCATGAGACCATCAGGTATGAGCTGACGTATGTGCTAATTCTGCGAA
TGGAGTGACGTGACAAAAGTCGGAGACGTATA
>TRINITY_DN100736_c0_g1_i1 len=225 path=[589:0-56 16:57-58 811:59-82 42:83-93 53:94-94 54:95-106 66:107-120 80:121-142 102:143-148 108:149-149 352:150-224] [-1, 589, 16, 811, 42, 53, 54, 66, 80, 102, 108, 352, -2]
CTCCTAAATTGCTGTTAAAGCTTTGTTTAGTACCAAAAAAATACCAGGCGTTGTTAGTAG
TCCCAATTTTGCGTAAACCAAAAAAAAAGTTCGAAATAAATTGTTATAAAACAGAAAAAA
ATACAAACAGTAGGTGGCAATATAGTTGCTGTTGCCACTGCCTTATAAAGGGTTAAATTA
AGCATGTGATTAAAGTGTCGTAGGACAGGATTTTGAATACATCGG
>TRINITY_DN100708_c0_g1_i1 len=246 path=[793:0-85 197:86-98 943:99-122 234:123-245] [-1, 793, 197, 943, 234, -2]
CATGGATGGCGTTTTCCATGGGCTGACCACAATCCAGACTCTGGAGCTCAATAACAACAG
TACTACCAGCATCCGCAAGGGAGGACTATTCAATCTAACAAGTCTTACCAATTTGGCCTT
ATCGAGGAACGCGATCATCGAGATCGAACAGGACGGGTGGGAGTTTTCCCCACGACTGTT
CACACTGGATCTGTCCTACAATCGGCTGGAATCGCTGGACAAGTATACGTTCGAGGAACT
GTCGCA
>TRINITY_DN100708_c0_g2_i1 len=201 path=[179:0-40 197:41-53 943:54-77 234:78-200] [-1, 179, 197, 943, 234, -2]
GCTCAATAACAACAGTATTACCAGCATCCGCAAGGGAGGACTATTCAATCTAACAAGTCT
TACCAATTTGGCCTTATCGAGGAACGCGATCATCGAGATCGAACAGGACGGGTGGGAGTT
TTCCCCACGACTGTTCACACTGGATCTGTCCTACAATCGGCTGGAATCGCTGGACAAGTA
TACGTTCGAGGAACTGTCGCA
>TRINITY_DN100770_c1_g1_i1 len=217 path=[510:0-74 562:75-79 567:80-89 95:90-98 104:99-103 109:104-158 164:159-164 775:165-188 194:189-216] [-1, 510, 562, 567, 95, 104, 109, 164, 775, 194, -2]
GGGAGAAAGTAGGGAGAAAGTAGGAGGAAAGAGGCGGCCCTGATATTACCAGGACCTTCT
GCTTACGAATCAGAAGCGGTATCCACTAGACCACCGAGCCCGTCACAAATGATCATGATC
ATGATAAGCTCTCAGGTAATAAACTGTGAAAGTGCTCTTGAAAGCTGAGAAGTATGTTTT
GTCCCAGTGGTGACATACAGTGTCGGACCAAATAATT
>TRINITY_DN100747_c0_g1_i1 len=211 path=[1:0-82 61:83-83 62:84-95 74:96-96 75:97-97 76:98-210] [-1, 1, 61, 62, 74, 75, 76, -2]
GTTGCTGTCGTCGTCGTCGTTGGAGGAATTTCAATTAGAATTCACACGCTTTGGCAGATA
CACTGATTGGCACATTTTTTTTTTCTGTTTTCCTAGCACTAGCACCTACTCAAACCACAA
AACCCCATCCAAAAACCATCCGGTAACCAACGCCAACGCTTCGATTAACCCGCAAAAGCG
ATGCCCGTTCATCACTTCCTCATTCTTGTCG
>TRINITY_DN100747_c0_g2_i1 len=210 path=[1:0-82 409:83-96 76:97-209] [-1, 1, 409, 76, -2]
GTTGCTGTCGTCGTCGTCGTTGGAGGAATTTCAATTAGAATTCACACGCTTTGGCAGATA
CACTGATTGGCACATTTTTTTTTCTGTTTTCCTAGCACTAGCACCTACTCAAACCACAAA
ACCCCATCCAAAAACCATCCGGTAACCAACGCCAACGCTTCGATTAACCCGCAAAAGCGA
TGCCCGTTCATCACTTCCTCATTCTTGTCG
>TRINITY_DN100747_c0_g3_i1 len=212 path=[1:0-82 61:83-83 451:84-97 75:98-98 76:99-211] [-1, 1, 61, 451, 75, 76, -2]
GTTGCTGTCGTCGTCGTCGTTGGAGGAATTTCAATTAGAATTCACACGCTTTGGCAGATA
CACTGATTGGCACATTTTTTTTTTTCTGTTTTCCTAGCACTAGCACCTACTCAAACCACA
AAACCCCATCCAAAAACCATCCGGTAACCAACGCCAACGCTTCGATTAACCCGCAAAAGC
GATGCCCGTTCATCACTTCCTCATTCTTGTCG
>TRINITY_DN100705_c1_g1_i1 len=243 path=[221:0-127 326:128-159 358:160-214 413:215-242] [-1, 221, 326, 358, 413, -2]
AAAAATCGTGCACAGCTGGTGAAAAATCCACCCGAAATAGCTTTTCTCCGTTCTGTGGGC
AGTGCGGTCCGGGAGTGTCAGTGTCGATTCCATTGTTCGCGAAAATCCGTCGCCGAGAGT
GAGTGCGCGATCGAAGTGAGAGTGATCGGTCGTCATTGTTCCGTTTTGTTACGACGGCGG
AGGGAGGAAGATCACTACAACAGGAAAAGGAACAATGCCAAGAAGCGCTACGAACGACGG
GGA
>TRINITY_DN100751_c0_g1_i1 len=229 path=[508:0-201 189:202-216 699:217-228] [-1, 508, 189, 699, -2]
GATCCGCTTATCTCAAAAAGTAAAAGATTGAAACTGTAGTGTCAGTGTGTTCAAGGTCAA
CGTTTGGTAGGTTAGGGTAGGGTAGGTAATCGGGTGTAAGTAGTACGTACAGGGTGGTTG
TTTGGTGGTGACGGTAAATGGCTATACCGACGTAATGGAATGCAGTAGTTATTCAGCGAA
AGTGTGATGTGGGAATGTTCTTACGATAGTCCGCTGAATCCAACCAACG
>TRINITY_DN100724_c0_g1_i1 len=234 path=[259:0-118 717:119-142 379:143-168 405:169-169 629:170-233] [-1, 259, 717, 379, 405, 629, -2]
TGGAGAAGTTCCTGAAGCATTACCGGAAACACATCTGAAAGGTCTTCATGAATCCTGTGC
AATCTCTGGAGGAATGCCTGGAGGAGTTTCTAGAAATACTCCTGGAGAAAGATTCAGGAG
TATCTCTTAAGAATTTTGAAGAAGCGTTTCTAAATAAATGCCTGAGAGAACTCCTGATTA
TATGGAGTAAACCTGGAAGAACCCTTGGAAAAAATCGCCCAATAATTTCAAAGA
>TRINITY_DN100746_c0_g1_i1 len=232 path=[552:0-36 566:37-52 582:53-215 745:216-231] [-1, 552, 566, 582, 745, -2]
AGGCCTCAAAAACACTTTGAAGTTTGGGTTACGATATCTACATACTGTATCATACTTTAA
TTGTAAAAAATATTCGTGGTTATTCGTGGTACATTCATGGGGTATTCCAGGCTTTTCAAA
CTATTTTGGAATAAGGACCTTCAAGGTCTTCAGGCTCTACTATTGTTTCTGTTCACTCTA
TCGGCATAATTCGTTCACGATTGTGTCTGTTGCACCCCATAATATTGCGAGT
>TRINITY_DN100773_c0_g1_i1 len=251 path=[1:0-41 570:42-65 44:66-132 111:133-146 125:147-156 135:157-250] [-1, 1, 570, 44, 111, 125, 135, -2]
AGCAGCTCATAGAGAAGGCAGCCGGTGGCATAGATATCAGCGCGATTGTCGACGGTCTCG
CCGCGGGCTTGCTCAGGGGATAGGTACTGGGCCGTGCCTATGACGGCGGCCGTTTGGGTC
ATGGTGGCGGAGGTGTCGGCGACCGCTCGTGCGATACCGAAGTCCATGACCTTGACGTAG
CCCTCGCGGGTGAGCATGACGTTAGCTGGTTTGATGTCGCGGTGGACAATGCCGGCGGCG
TGGGAGTAGCT
>TRINITY_DN100728_c0_g1_i1 len=204 path=[395:0-203] [-1, 395, -2]
ATGATGAACCTCTGCACAAGTTCATTATTCTGACGACTTAGCGGTATCGTGTTTACAGAA
AATGAACTCGTTTCCATGGCCACCTAGACAACATGACACCGCTGAAAAATCAAACGAGTG
AACACGTGCATTTGTCCATTATGATCAACAGCACGTTGTACAACATTTAGAAGATTCCAG
AAAACTGACAGTTTTTCGTTGACG
>TRINITY_DN100754_c0_g1_i1 len=245 path=[1:0-84 697:85-108 87:109-192 698:193-216 195:217-244] [-1, 1, 697, 87, 698, 195, -2]
GGAAAGAATTAAGGAATCGTCGAAGCATTTATTTAAGGTTTTTCTAGGGATTCTTTCAGG
ATTTACCTTTAGGATTCCTTCAGGAGCTCCACCGGGATTTTATCCATGGATTTCTCTGGG
GATCCCTTTAGGGATTCCTATAAAATGTCTATGAAAGACTTAAGTAATCTTTTCAGGAAA
TTTTCCCACAATTTATCCAAGAATATGTCAGGGGATTTCTCCAGAATTCCTTCATAGATT
TTCCT
>TRINITY_DN100792_c0_g1_i1 len=230 path=[1:0-64 43:65-229] [-1, 1, 43, -2]
[truncated: 12,295,916 more chars]
